# Supplementary material for: Weathered granites and soils harbour microbes with lanthanide-dependent methylotrophic enzymes
Source: BMC Biol. 2024 Feb 19;22:41. doi: 10.1186/s12915-024-01841-0 (PMC10875860; doi:10.1186/s12915-024-01841-0)
Supplement: Supplementary file 1 — Additional file 1: Supplementary Table 1. All rpS3 groups. Supplementary Table 2. rpS3 gene coverage. Supplementary Table 3. All xoxF sequences identified in the metagenomes. Supplementary Table 4. Whole-rock elemental composition ICP-MS data. Supplementary Table 5. All BGCs (>10kbp) identified in the metagenomes. Supplementary Table 6. All BGCs (>10kbp) from the dereplicated genome set. Supplementary Table 7. EDX data for minerals in Fig. 6. [file 12915_2024_1841_MOESM1_ESM.xlsx]

## Sheet: Supplementary Table 1
Supplementary Table 1. all rpS3 species groups
Sample	Locus	Phylum	rpS3 bearing contig
Intermediate	RPR I A1 k141 1775721 4|RPR I A1 UNK|RPR I A1	Acidobacteria	RPR_I_A1_k141_1775721
Intermediate	RPR I A1 k141 2473113 9|RPR I A1 UNK|RPR I A1	Acidobacteria	RPR_I_A1_k141_2473113
Intermediate	RPR I A1 k141 655615 1|RPR I A1 UNK|RPR I A1	Acidobacteria	RPR_I_A1_k141_655615
Intermediate	RPR I A1 k141 820396 4|RPR I A1 UNK|RPR I A1	Acidobacteria	RPR_I_A1_k141_820396
Intermediate	RPR I A1 k141 885868 2|RPR I A1 UNK|RPR I A1	Acidobacteria	RPR_I_A1_k141_885868
Intermediate	RPR I A1 k141 92994 1|RPR I A1 UNK|RPR I A1	Acidobacteria	RPR_I_A1_k141_92994
Intermediate	RPR I A2 k141 2117470 15|RPR I A2 UNK|RPR I A2	Acidobacteria	RPR_I_A2_k141_2117470
Intermediate	RPR I A2 k141 2298505 3|RPR I A2 UNK|RPR I A2	Acidobacteria	RPR_I_A2_k141_2298505
Intermediate	RPR I A2 k141 262900 2|RPR I A2 UNK|RPR I A2	Acidobacteria	RPR_I_A2_k141_262900
Intermediate	RPR I A2 k141 770053 3|RPR I A2 UNK|RPR I A2	Acidobacteria	RPR_I_A2_k141_770053
Intermediate	RPR I B1 k141 1245136 12|RPR I B1 UNK|RPR I B1	Acidobacteria	RPR_I_B1_k141_1245136
Intermediate	RPR I B1 k141 1381354 2|RPR I B1 UNK|RPR I B1	Acidobacteria	RPR_I_B1_k141_1381354
Intermediate	RPR I B1 k141 1663859 31|RPR I B1 Acidobacteriia 62 40|RPR I B1	Acidobacteria	RPR_I_B1_k141_1663859
Intermediate	RPR I B1 k141 2019380 9|RPR I B1 UNK|RPR I B1	Acidobacteria	RPR_I_B1_k141_2019380
Intermediate	RPR I B1 k141 649323 1|RPR I B1 UNK|RPR I B1	Acidobacteria	RPR_I_B1_k141_649323
Intermediate	RPR I B2 k141 1486079 1|RPR I B2 UNK|RPR I B2	Acidobacteria	RPR_I_B2_k141_1486079
Intermediate	RPR I B2 k141 95557 1|RPR I B2 UNK|RPR I B2	Acidobacteria	RPR_I_B2_k141_95557
Intermediate	RPR I B2 k141 979829 5|RPR I B2 UNK|RPR I B2	Acidobacteria	RPR_I_B2_k141_979829
Intermediate	RPR I C1 k141 1402332 4|RPR I C1 UNK|RPR I C1	Acidobacteria	RPR_I_C1_k141_1402332
Intermediate	RPR I C1 k141 1669353 1|RPR I C1 UNK|RPR I C1	Acidobacteria	RPR_I_C1_k141_1669353
Intermediate	RPR I C1 k141 1768926 9|RPR I C1 UNK|RPR I C1	Acidobacteria	RPR_I_C1_k141_1768926
Intermediate	RPR I C1 k141 1901742 4|RPR I C1 UNK|RPR I C1	Acidobacteria	RPR_I_C1_k141_1901742
Intermediate	RPR I C1 k141 1941852 6|RPR I C1 UNK|RPR I C1	Acidobacteria	RPR_I_C1_k141_1941852
Intermediate	RPR I C1 k141 2289671 10|RPR I C1 UNK|RPR I C1	Acidobacteria	RPR_I_C1_k141_2289671
Intermediate	RPR I C1 k141 2541386 2|RPR I C1 UNK|RPR I C1	Acidobacteria	RPR_I_C1_k141_2541386
Intermediate	RPR I C1 k141 2657816 4|RPR I C1 UNK|RPR I C1	Acidobacteria	RPR_I_C1_k141_2657816
Intermediate	RPR I C1 k141 2730856 1|RPR I C1 UNK|RPR I C1	Acidobacteria	RPR_I_C1_k141_2730856
Intermediate	RPR I C1 k141 3423735 48|RPR I C1 UNK|RPR I C1	Acidobacteria	RPR_I_C1_k141_3423735
Intermediate	RPR I C1 k141 3510489 2|RPR I C1 UNK|RPR I C1	Acidobacteria	RPR_I_C1_k141_3510489
Intermediate	RPR I C1 k141 3809503 6|RPR I C1 UNK|RPR I C1	Acidobacteria	RPR_I_C1_k141_3809503
Intermediate	RPR I C1 k141 543668 404|RPR I C1 UNK|RPR I C1	Acidobacteria	RPR_I_C1_k141_543668
Intermediate	RPR I C2 k141 1967102 1|RPR I C2 UNK|RPR I C2	Acidobacteria	RPR_I_C2_k141_1967102
Intermediate	RPR I C2 k141 3523840 2|RPR I C2 UNK|RPR I C2	Acidobacteria	RPR_I_C2_k141_3523840
Intermediate	RPR I C2 k141 3534656 7|RPR I C2 UNK|RPR I C2	Acidobacteria	RPR_I_C2_k141_3534656
Intermediate	RPR I C2 k141 3565682 2|RPR I C2 UNK|RPR I C2	Acidobacteria	RPR_I_C2_k141_3565682
Intermediate	RPR I C2 k141 948071 9|RPR I C2 UNK|RPR I C2	Acidobacteria	RPR_I_C2_k141_948071
Soil	RPR S A1 k141 115389 1|RPR S A1 UNK|RPR S A1	Acidobacteria	RPR_S_A1_k141_115389
Soil	RPR S A1 k141 1388006 8|RPR S A1 UNK|RPR S A1	Acidobacteria	RPR_S_A1_k141_1388006
Soil	RPR S A1 k141 1970643 2|RPR S A1 UNK|RPR S A1	Acidobacteria	RPR_S_A1_k141_1970643
Soil	RPR S A1 k141 2814752 9|RPR S A1 UNK|RPR S A1	Acidobacteria	RPR_S_A1_k141_2814752
Soil	RPR S A1 k141 4151359 2|RPR S A1 UNK|RPR S A1	Acidobacteria	RPR_S_A1_k141_4151359
Soil	RPR S A1 k141 5274247 2|RPR S A1 UNK|RPR S A1	Acidobacteria	RPR_S_A1_k141_5274247
Soil	RPR S A1 k141 5350802 8|RPR S A1 UNK|RPR S A1	Acidobacteria	RPR_S_A1_k141_5350802
Soil	RPR S A1 k141 6681511 9|RPR S A1 UNK|RPR S A1	Acidobacteria	RPR_S_A1_k141_6681511
Soil	RPR S A1 k141 678929 1|RPR S A1 UNK|RPR S A1	Acidobacteria	RPR_S_A1_k141_678929
Soil	RPR S A1 k141 7026051 1|RPR S A1 UNK|RPR S A1	Acidobacteria	RPR_S_A1_k141_7026051
Soil	RPR S A1 k141 7145868 4|RPR S A1 UNK|RPR S A1	Acidobacteria	RPR_S_A1_k141_7145868
Soil	RPR S A1 k141 7438304 3|RPR S A1 UNK|RPR S A1	Acidobacteria	RPR_S_A1_k141_7438304
Soil	RPR S A1 k141 836501 3|RPR S A1 UNK|RPR S A1	Acidobacteria	RPR_S_A1_k141_836501
Soil	RPR S A2 k141 2361224 7|RPR S A2 UNK|RPR S A2	Acidobacteria	RPR_S_A2_k141_2361224
Soil	RPR S A2 k141 2683002 1|RPR S A2 UNK|RPR S A2	Acidobacteria	RPR_S_A2_k141_2683002
Soil	RPR S A2 k141 385446 3|RPR S A2 UNK|RPR S A2	Acidobacteria	RPR_S_A2_k141_385446
Soil	RPR S A2 k141 4432092 3|RPR S A2 UNK|RPR S A2	Acidobacteria	RPR_S_A2_k141_4432092
Soil	RPR S A2 k141 4782020 1|RPR S A2 UNK|RPR S A2	Acidobacteria	RPR_S_A2_k141_4782020
Soil	RPR S A2 k141 6203754 1|RPR S A2 UNK|RPR S A2	Acidobacteria	RPR_S_A2_k141_6203754
Soil	RPR S A2 k141 6228393 2|RPR S A2 UNK|RPR S A2	Acidobacteria	RPR_S_A2_k141_6228393
Soil	RPR S A2 k141 6791984 6|RPR S A2 UNK|RPR S A2	Acidobacteria	RPR_S_A2_k141_6791984
Soil	RPR S B1 k141 1141905 11|RPR S B1 UNK|RPR S B1	Acidobacteria	RPR_S_B1_k141_1141905
Soil	RPR S B1 k141 1541525 9|RPR S B1 UNK|RPR S B1	Acidobacteria	RPR_S_B1_k141_1541525
Soil	RPR S B1 k141 2216831 9|RPR S B1 UNK|RPR S B1	Acidobacteria	RPR_S_B1_k141_2216831
Soil	RPR S B1 k141 2675838 2|RPR S B1 UNK|RPR S B1	Acidobacteria	RPR_S_B1_k141_2675838
Soil	RPR S B1 k141 2740341 2|RPR S B1 UNK|RPR S B1	Acidobacteria	RPR_S_B1_k141_2740341
Soil	RPR S B1 k141 2879583 2|RPR S B1 UNK|RPR S B1	Acidobacteria	RPR_S_B1_k141_2879583
Soil	RPR S B1 k141 2881065 9|RPR S B1 UNK|RPR S B1	Acidobacteria	RPR_S_B1_k141_2881065
Soil	RPR S B1 k141 2890026 9|RPR S B1 UNK|RPR S B1	Acidobacteria	RPR_S_B1_k141_2890026
Soil	RPR S B1 k141 301863 2|RPR S B1 UNK|RPR S B1	Acidobacteria	RPR_S_B1_k141_301863
Soil	RPR S B1 k141 317590 9|RPR S B1 UNK|RPR S B1	Acidobacteria	RPR_S_B1_k141_317590
Soil	RPR S B1 k141 3813359 2|RPR S B1 UNK|RPR S B1	Acidobacteria	RPR_S_B1_k141_3813359
Soil	RPR S B1 k141 3816984 1|RPR S B1 UNK|RPR S B1	Acidobacteria	RPR_S_B1_k141_3816984
Soil	RPR S B1 k141 4234682 1|RPR S B1 UNK|RPR S B1	Acidobacteria	RPR_S_B1_k141_4234682
Soil	RPR S B1 k141 4575956 2|RPR S B1 UNK|RPR S B1	Acidobacteria	RPR_S_B1_k141_4575956
Soil	RPR S B1 k141 4793086 1|RPR S B1 UNK|RPR S B1	Acidobacteria	RPR_S_B1_k141_4793086
Soil	RPR S B1 k141 510495 1|RPR S B1 UNK|RPR S B1	Acidobacteria	RPR_S_B1_k141_510495
Soil	RPR S B1 k141 5307815 1|RPR S B1 UNK|RPR S B1	Acidobacteria	RPR_S_B1_k141_5307815
Soil	RPR S B1 k141 6242518 1|RPR S B1 UNK|RPR S B1	Acidobacteria	RPR_S_B1_k141_6242518
Soil	RPR S B1 k141 6873420 129|RPR S B1 UNK|RPR S B1	Acidobacteria	RPR_S_B1_k141_6873420
Soil	RPR S B1 k141 7510083 7|RPR S B1 UNK|RPR S B1	Acidobacteria	RPR_S_B1_k141_7510083
Soil	RPR S B1 k141 7644633 2|RPR S B1 UNK|RPR S B1	Acidobacteria	RPR_S_B1_k141_7644633
Soil	RPR S B1 k141 7813820 2|RPR S B1 UNK|RPR S B1	Acidobacteria	RPR_S_B1_k141_7813820
Soil	RPR S B1 k141 7936604 9|RPR S B1 UNK|RPR S B1	Acidobacteria	RPR_S_B1_k141_7936604
Soil	RPR S B1 k141 888555 7|RPR S B1 UNK|RPR S B1	Acidobacteria	RPR_S_B1_k141_888555
Soil	RPR S B2 k141 1044815 2|RPR S B2 UNK|RPR S B2	Acidobacteria	RPR_S_B2_k141_1044815
Soil	RPR S B2 k141 2972340 2|RPR S B2 UNK|RPR S B2	Acidobacteria	RPR_S_B2_k141_2972340
Soil	RPR S B2 k141 3375735 7|RPR S B2 UNK|RPR S B2	Acidobacteria	RPR_S_B2_k141_3375735
Soil	RPR S B2 k141 355668 3|RPR S B2 UNK|RPR S B2	Acidobacteria	RPR_S_B2_k141_355668
Soil	RPR S B2 k141 4743746 1|RPR S B2 UNK|RPR S B2	Acidobacteria	RPR_S_B2_k141_4743746
Soil	RPR S B2 k141 5764645 3|RPR S B2 UNK|RPR S B2	Acidobacteria	RPR_S_B2_k141_5764645
Soil	RPR S B2 k141 615049 2|RPR S B2 UNK|RPR S B2	Acidobacteria	RPR_S_B2_k141_615049
Soil	RPR S B2 k141 7299696 1|RPR S B2 UNK|RPR S B2	Acidobacteria	RPR_S_B2_k141_7299696
Soil	RPR S B2 k141 7599960 3|RPR S B2 UNK|RPR S B2	Acidobacteria	RPR_S_B2_k141_7599960
Soil	RPR S C1 k141 1275573 1|RPR S C1 UNK|RPR S C1	Acidobacteria	RPR_S_C1_k141_1275573
Soil	RPR S C1 k141 1388405 2|RPR S C1 UNK|RPR S C1	Acidobacteria	RPR_S_C1_k141_1388405
Soil	RPR S C1 k141 1690725 2|RPR S C1 UNK|RPR S C1	Acidobacteria	RPR_S_C1_k141_1690725
Soil	RPR S C1 k141 1789283 10|RPR S C1 UNK|RPR S C1	Acidobacteria	RPR_S_C1_k141_1789283
Soil	RPR S C1 k141 1830506 4|RPR S C1 UNK|RPR S C1	Acidobacteria	RPR_S_C1_k141_1830506
Soil	RPR S C1 k141 1859989 1|RPR S C1 UNK|RPR S C1	Acidobacteria	RPR_S_C1_k141_1859989
Soil	RPR S C1 k141 2011125 4|RPR S C1 UNK|RPR S C1	Acidobacteria	RPR_S_C1_k141_2011125
Soil	RPR S C1 k141 2257567 16|RPR S C1 UNK|RPR S C1	Acidobacteria	RPR_S_C1_k141_2257567
Soil	RPR S C1 k141 2671533 3|RPR S C1 UNK|RPR S C1	Acidobacteria	RPR_S_C1_k141_2671533
Soil	RPR S C1 k141 2797062 1|RPR S C1 UNK|RPR S C1	Acidobacteria	RPR_S_C1_k141_2797062
Soil	RPR S C1 k141 2991651 2|RPR S C1 UNK|RPR S C1	Acidobacteria	RPR_S_C1_k141_2991651
Soil	RPR S C1 k141 3079187 2|RPR S C1 UNK|RPR S C1	Acidobacteria	RPR_S_C1_k141_3079187
Soil	RPR S C1 k141 3975536 4|RPR S C1 UNK|RPR S C1	Acidobacteria	RPR_S_C1_k141_3975536
Soil	RPR S C1 k141 4241914 2|RPR S C1 UNK|RPR S C1	Acidobacteria	RPR_S_C1_k141_4241914
Soil	RPR S C1 k141 4474 11|RPR S C1 UNK|RPR S C1	Acidobacteria	RPR_S_C1_k141_4474
Soil	RPR S C1 k141 4907182 4|RPR S C1 UNK|RPR S C1	Acidobacteria	RPR_S_C1_k141_4907182
Soil	RPR S C1 k141 5367098 1|RPR S C1 UNK|RPR S C1	Acidobacteria	RPR_S_C1_k141_5367098
Soil	RPR S C1 k141 6571535 1|RPR S C1 UNK|RPR S C1	Acidobacteria	RPR_S_C1_k141_6571535
Soil	RPR S C1 k141 7204335 1|RPR S C1 UNK|RPR S C1	Acidobacteria	RPR_S_C1_k141_7204335
Soil	RPR S C1 k141 7798764 2|RPR S C1 UNK|RPR S C1	Acidobacteria	RPR_S_C1_k141_7798764
Soil	RPR S C1 k141 8184361 1|RPR S C1 UNK|RPR S C1	Acidobacteria	RPR_S_C1_k141_8184361
Soil	RPR S C2 k141 1428110 2|RPR S C2 UNK|RPR S C2	Acidobacteria	RPR_S_C2_k141_1428110
Soil	RPR S C2 k141 1626206 1|RPR S C2 UNK|RPR S C2	Acidobacteria	RPR_S_C2_k141_1626206
Soil	RPR S C2 k141 1880694 4|RPR S C2 UNK|RPR S C2	Acidobacteria	RPR_S_C2_k141_1880694
Soil	RPR S C2 k141 2015626 1|RPR S C2 UNK|RPR S C2	Acidobacteria	RPR_S_C2_k141_2015626
Soil	RPR S C2 k141 2108886 2|RPR S C2 UNK|RPR S C2	Acidobacteria	RPR_S_C2_k141_2108886
Soil	RPR S C2 k141 2387884 4|RPR S C2 UNK|RPR S C2	Acidobacteria	RPR_S_C2_k141_2387884
Soil	RPR S C2 k141 2516095 2|RPR S C2 UNK|RPR S C2	Acidobacteria	RPR_S_C2_k141_2516095
Soil	RPR S C2 k141 2991963 2|RPR S C2 UNK|RPR S C2	Acidobacteria	RPR_S_C2_k141_2991963
Soil	RPR S C2 k141 3105403 2|RPR S C2 UNK|RPR S C2	Acidobacteria	RPR_S_C2_k141_3105403
Soil	RPR S C2 k141 362755 3|RPR S C2 UNK|RPR S C2	Acidobacteria	RPR_S_C2_k141_362755
Soil	RPR S C2 k141 3989714 2|RPR S C2 UNK|RPR S C2	Acidobacteria	RPR_S_C2_k141_3989714
Soil	RPR S C2 k141 4537936 2|RPR S C2 UNK|RPR S C2	Acidobacteria	RPR_S_C2_k141_4537936
Soil	RPR S C2 k141 475600 2|RPR S C2 UNK|RPR S C2	Acidobacteria	RPR_S_C2_k141_475600
Soil	RPR S C2 k141 5769855 2|RPR S C2 UNK|RPR S C2	Acidobacteria	RPR_S_C2_k141_5769855
Soil	RPR S C2 k141 6766521 1|RPR S C2 UNK|RPR S C2	Acidobacteria	RPR_S_C2_k141_6766521
Soil	RPR S C2 k141 71267 4|RPR S C2 UNK|RPR S C2	Acidobacteria	RPR_S_C2_k141_71267
Soil	RPR S C2 k141 7355522 1|RPR S C2 UNK|RPR S C2	Acidobacteria	RPR_S_C2_k141_7355522
Soil	RPR S C2 k141 7426703 4|RPR S C2 UNK|RPR S C2	Acidobacteria	RPR_S_C2_k141_7426703
Soil	RPR S C2 k141 7523769 1|RPR S C2 UNK|RPR S C2	Acidobacteria	RPR_S_C2_k141_7523769
Soil	RPR S C2 k141 918105 6|RPR S C2 UNK|RPR S C2	Acidobacteria	RPR_S_C2_k141_918105
Soil	RPR S C2 k141 933426 4|RPR S C2 UNK|RPR S C2	Acidobacteria	RPR_S_C2_k141_933426
Saprolite	RPR SA A1 k141 1335879 9|RPR SA A1 UNK|RPR SA A1	Acidobacteria	RPR_SA_A1_k141_1335879
Saprolite	RPR SA A1 k141 2403746 3|RPR SA A1 UNK|RPR SA A1	Acidobacteria	RPR_SA_A1_k141_2403746
Saprolite	RPR SA A1 k141 2612183 34|RPR SA A1 UNK|RPR SA A1	Acidobacteria	RPR_SA_A1_k141_2612183
Saprolite	RPR SA A1 k141 2660063 3|RPR SA A1 UNK|RPR SA A1	Acidobacteria	RPR_SA_A1_k141_2660063
Saprolite	RPR SA A1 k141 2789460 1|RPR SA A1 UNK|RPR SA A1	Acidobacteria	RPR_SA_A1_k141_2789460
Saprolite	RPR SA A1 k141 2849033 9|RPR SA A1 UNK|RPR SA A1	Acidobacteria	RPR_SA_A1_k141_2849033
Saprolite	RPR SA A1 k141 2888826 2|RPR SA A1 UNK|RPR SA A1	Acidobacteria	RPR_SA_A1_k141_2888826
Saprolite	RPR SA A1 k141 2938020 5|RPR SA A1 UNK|RPR SA A1	Acidobacteria	RPR_SA_A1_k141_2938020
Saprolite	RPR SA A1 k141 3271368 1|RPR SA A1 UNK|RPR SA A1	Acidobacteria	RPR_SA_A1_k141_3271368
Saprolite	RPR SA A1 k141 3289780 1|RPR SA A1 UNK|RPR SA A1	Acidobacteria	RPR_SA_A1_k141_3289780
Saprolite	RPR SA A1 k141 359297 9|RPR SA A1 UNK|RPR SA A1	Acidobacteria	RPR_SA_A1_k141_359297
Saprolite	RPR SA A1 k141 3679546 2|RPR SA A1 UNK|RPR SA A1	Acidobacteria	RPR_SA_A1_k141_3679546
Saprolite	RPR SA A1 k141 3865696 9|RPR SA A1 UNK|RPR SA A1	Acidobacteria	RPR_SA_A1_k141_3865696
Saprolite	RPR SA A1 k141 4058755 12|RPR SA A1 UNK|RPR SA A1	Acidobacteria	RPR_SA_A1_k141_4058755
Saprolite	RPR SA A1 k141 4122098 6|RPR SA A1 UNK|RPR SA A1	Acidobacteria	RPR_SA_A1_k141_4122098
Saprolite	RPR SA A1 k141 4376945 9|RPR SA A1 UNK|RPR SA A1	Acidobacteria	RPR_SA_A1_k141_4376945
Saprolite	RPR SA A1 k141 4607386 1|RPR SA A1 UNK|RPR SA A1	Acidobacteria	RPR_SA_A1_k141_4607386
Saprolite	RPR SA A1 k141 4829412 34|RPR SA A1 UNK|RPR SA A1	Acidobacteria	RPR_SA_A1_k141_4829412
Saprolite	RPR SA A1 k141 750090 7|RPR SA A1 UNK|RPR SA A1	Acidobacteria	RPR_SA_A1_k141_750090
Saprolite	RPR SA A1 k141 841837 9|RPR SA A1 UNK|RPR SA A1	Acidobacteria	RPR_SA_A1_k141_841837
Saprolite	RPR SA A1 k141 934886 4|RPR SA A1 UNK|RPR SA A1	Acidobacteria	RPR_SA_A1_k141_934886
Saprolite	RPR SA A2 k141 1506803 1|RPR SA A2 UNK|RPR SA A2	Acidobacteria	RPR_SA_A2_k141_1506803
Saprolite	RPR SA A2 k141 2049447 3|RPR SA A2 UNK|RPR SA A2	Acidobacteria	RPR_SA_A2_k141_2049447
Saprolite	RPR SA A2 k141 2224166 7|RPR SA A2 UNK|RPR SA A2	Acidobacteria	RPR_SA_A2_k141_2224166
Saprolite	RPR SA A2 k141 3439362 2|RPR SA A2 UNK|RPR SA A2	Acidobacteria	RPR_SA_A2_k141_3439362
Saprolite	RPR SA A2 k141 4075950 9|RPR SA A2 UNK|RPR SA A2	Acidobacteria	RPR_SA_A2_k141_4075950
Saprolite	RPR SA A2 k141 51394 2|RPR SA A2 UNK|RPR SA A2	Acidobacteria	RPR_SA_A2_k141_51394
Saprolite	RPR SA A2 k141 643396 2|RPR SA A2 UNK|RPR SA A2	Acidobacteria	RPR_SA_A2_k141_643396
Saprolite	RPR SA A2 k141 812342 2|RPR SA A2 UNK|RPR SA A2	Acidobacteria	RPR_SA_A2_k141_812342
Saprolite	RPR SA B1 k141 1710689 4|RPR SA B1 UNK|RPR SA B1	Acidobacteria	RPR_SA_B1_k141_1710689
Saprolite	RPR SA B1 k141 458910 4|RPR SA B1 UNK|RPR SA B1	Acidobacteria	RPR_SA_B1_k141_458910
Saprolite	RPR SA B2 k141 1974014 22|RPR SA B2 UNK|RPR SA B2	Acidobacteria	RPR_SA_B2_k141_1974014
Saprolite	RPR SA B2 k141 87158 4|RPR SA B2 UNK|RPR SA B2	Acidobacteria	RPR_SA_B2_k141_87158
Saprolite	RPR SA C1 RPR SA C1 scaffold k141 2037099 6|RPR SA C1 UNK|RPR SA C1	Acidobacteria	RPR_SA_C1_RPR_SA_C1_scaffold_k141_2037099
Saprolite	RPR SA C1 RPR SA C1 scaffold k141 323172 4|RPR SA C1 UNK|RPR SA C1	Acidobacteria	RPR_SA_C1_RPR_SA_C1_scaffold_k141_323172
Saprolite	RPR SA C1 RPR SA C1 scaffold k141 3538279 1|RPR SA C1 UNK|RPR SA C1	Acidobacteria	RPR_SA_C1_RPR_SA_C1_scaffold_k141_3538279
Saprolite	RPR SA C1 RPR SA C1 scaffold k141 4703059 2|RPR SA C1 UNK|RPR SA C1	Acidobacteria	RPR_SA_C1_RPR_SA_C1_scaffold_k141_4703059
Saprolite	RPR SA C1 RPR SA C1 scaffold k141 4763495 5|RPR SA C1 UNK|RPR SA C1	Acidobacteria	RPR_SA_C1_RPR_SA_C1_scaffold_k141_4763495
Saprolite	RPR SA C1 RPR SA C1 scaffold k141 670802 3|RPR SA C1 UNK|RPR SA C1	Acidobacteria	RPR_SA_C1_RPR_SA_C1_scaffold_k141_670802
Saprolite	RPR SA C2 k141 106819 7|RPR SA C2 UNK|RPR SA C2	Acidobacteria	RPR_SA_C2_k141_106819
Saprolite	RPR SA C2 k141 1262004 4|RPR SA C2 UNK|RPR SA C2	Acidobacteria	RPR_SA_C2_k141_1262004
Saprolite	RPR SA C2 k141 140177 2|RPR SA C2 UNK|RPR SA C2	Acidobacteria	RPR_SA_C2_k141_140177
Saprolite	RPR SA C2 k141 1577942 3|RPR SA C2 UNK|RPR SA C2	Acidobacteria	RPR_SA_C2_k141_1577942
Saprolite	RPR SA C2 k141 1761428 1|RPR SA C2 UNK|RPR SA C2	Acidobacteria	RPR_SA_C2_k141_1761428
Saprolite	RPR SA C2 k141 1947625 2|RPR SA C2 UNK|RPR SA C2	Acidobacteria	RPR_SA_C2_k141_1947625
Saprolite	RPR SA C2 k141 2646066 4|RPR SA C2 UNK|RPR SA C2	Acidobacteria	RPR_SA_C2_k141_2646066
Saprolite	RPR SA C2 k141 2798078 12|RPR SA C2 UNK|RPR SA C2	Acidobacteria	RPR_SA_C2_k141_2798078
Saprolite	RPR SA C2 k141 3354982 2|RPR SA C2 UNK|RPR SA C2	Acidobacteria	RPR_SA_C2_k141_3354982
Intermediate	RPR I A1 k141 1345853 6|RPR I A1 UNK|RPR I A1	Actinobacteria	RPR_I_A1_k141_1345853
Intermediate	RPR I A1 k141 1353737 2|RPR I A1 UNK|RPR I A1	Actinobacteria	RPR_I_A1_k141_1353737
Intermediate	RPR I A1 k141 1624805 1|RPR I A1 UNK|RPR I A1	Actinobacteria	RPR_I_A1_k141_1624805
Intermediate	RPR I A1 k141 1748273 4|RPR I A1 UNK|RPR I A1	Actinobacteria	RPR_I_A1_k141_1748273
Intermediate	RPR I A1 k141 1874266 15|RPR I A1 UNK|RPR I A1	Actinobacteria	RPR_I_A1_k141_1874266
Intermediate	RPR I A1 k141 187649 9|RPR I A1 Conexibacter woesei 74 112|RPR I A1	Actinobacteria	RPR_I_A1_k141_187649
Intermediate	RPR I A1 k141 1928892 2|RPR I A1 UNK|RPR I A1	Actinobacteria	RPR_I_A1_k141_1928892
Intermediate	RPR I A1 k141 2059049 1|RPR I A1 UNK|RPR I A1	Actinobacteria	RPR_I_A1_k141_2059049
Intermediate	RPR I A1 k141 2080600 4|RPR I A1 UNK|RPR I A1	Actinobacteria	RPR_I_A1_k141_2080600
Intermediate	RPR I A1 k141 2083540 5|RPR I A1 UNK|RPR I A1	Actinobacteria	RPR_I_A1_k141_2083540
Intermediate	RPR I A1 k141 2184662 2|RPR I A1 UNK|RPR I A1	Actinobacteria	RPR_I_A1_k141_2184662
Intermediate	RPR I A1 k141 2198874 15|RPR I A1 UNK|RPR I A1	Actinobacteria	RPR_I_A1_k141_2198874
Intermediate	RPR I A1 k141 2520049 13|RPR I A1 UNK|RPR I A1	Actinobacteria	RPR_I_A1_k141_2520049
Intermediate	RPR I A1 k141 2532794 1|RPR I A1 UNK|RPR I A1	Actinobacteria	RPR_I_A1_k141_2532794
Intermediate	RPR I A1 k141 2582494 1|RPR I A1 UNK|RPR I A1	Actinobacteria	RPR_I_A1_k141_2582494
Intermediate	RPR I A1 k141 2609651 2|RPR I A1 UNK|RPR I A1	Actinobacteria	RPR_I_A1_k141_2609651
Intermediate	RPR I A1 k141 2689219 9|RPR I A1 UNK|RPR I A1	Actinobacteria	RPR_I_A1_k141_2689219
Intermediate	RPR I A1 k141 2851822 1|RPR I A1 UNK|RPR I A1	Actinobacteria	RPR_I_A1_k141_2851822
Intermediate	RPR I A1 k141 373221 2|RPR I A1 UNK|RPR I A1	Actinobacteria	RPR_I_A1_k141_373221
Intermediate	RPR I A1 k141 743529 1|RPR I A1 UNK|RPR I A1	Actinobacteria	RPR_I_A1_k141_743529
Intermediate	RPR I A1 k141 820496 7|RPR I A1 UNK|RPR I A1	Actinobacteria	RPR_I_A1_k141_820496
Intermediate	RPR I A1 k141 820990 2|RPR I A1 UNK|RPR I A1	Actinobacteria	RPR_I_A1_k141_820990
Intermediate	RPR I A1 k141 882441 3|RPR I A1 UNK|RPR I A1	Actinobacteria	RPR_I_A1_k141_882441
Intermediate	RPR I A1 k141 924645 1|RPR I A1 UNK|RPR I A1	Actinobacteria	RPR_I_A1_k141_924645
Intermediate	RPR I A1 k141 932931 2|RPR I A1 UNK|RPR I A1	Actinobacteria	RPR_I_A1_k141_932931
Intermediate	RPR I A2 k141 1155012 2|RPR I A2 UNK|RPR I A2	Actinobacteria	RPR_I_A2_k141_1155012
Intermediate	RPR I A2 k141 1420165 3|RPR I A2 UNK|RPR I A2	Actinobacteria	RPR_I_A2_k141_1420165
Intermediate	RPR I A2 k141 1787110 2|RPR I A2 UNK|RPR I A2	Actinobacteria	RPR_I_A2_k141_1787110
Intermediate	RPR I A2 k141 1926455 1|RPR I A2 UNK|RPR I A2	Actinobacteria	RPR_I_A2_k141_1926455
Intermediate	RPR I A2 k141 2126122 1|RPR I A2 UNK|RPR I A2	Actinobacteria	RPR_I_A2_k141_2126122
Intermediate	RPR I A2 k141 2181563 2|RPR I A2 UNK|RPR I A2	Actinobacteria	RPR_I_A2_k141_2181563
Intermediate	RPR I A2 k141 2228042 5|RPR I A2 UNK|RPR I A2	Actinobacteria	RPR_I_A2_k141_2228042
Intermediate	RPR I A2 k141 2278193 1|RPR I A2 UNK|RPR I A2	Actinobacteria	RPR_I_A2_k141_2278193
Intermediate	RPR I A2 k141 2615615 1|RPR I A2 UNK|RPR I A2	Actinobacteria	RPR_I_A2_k141_2615615
Intermediate	RPR I A2 k141 2854526 1|RPR I A2 UNK|RPR I A2	Actinobacteria	RPR_I_A2_k141_2854526
Intermediate	RPR I A2 k141 2864201 8|RPR I A2 UNK|RPR I A2	Actinobacteria	RPR_I_A2_k141_2864201
Intermediate	RPR I A2 k141 2881492 1|RPR I A2 UNK|RPR I A2	Actinobacteria	RPR_I_A2_k141_2881492
Intermediate	RPR I A2 k141 378574 9|RPR I A2 UNK|RPR I A2	Actinobacteria	RPR_I_A2_k141_378574
Intermediate	RPR I A2 k141 418467 3|RPR I A2 UNK|RPR I A2	Actinobacteria	RPR_I_A2_k141_418467
Intermediate	RPR I A2 k141 568973 154|RPR I A2 UNK|RPR I A2	Actinobacteria	RPR_I_A2_k141_568973
Intermediate	RPR I B1 k141 102128 1|RPR I B1 UNK|RPR I B1	Actinobacteria	RPR_I_B1_k141_102128
Intermediate	RPR I B1 k141 1163551 2|RPR I B1 UNK|RPR I B1	Actinobacteria	RPR_I_B1_k141_1163551
Intermediate	RPR I B1 k141 146756 7|RPR I B1 UNK|RPR I B1	Actinobacteria	RPR_I_B1_k141_146756
Intermediate	RPR I B1 k141 1667129 15|RPR I B1 UNK|RPR I B1	Actinobacteria	RPR_I_B1_k141_1667129
Intermediate	RPR I B1 k141 1845444 4|RPR I B1 UNK|RPR I B1	Actinobacteria	RPR_I_B1_k141_1845444
Intermediate	RPR I B1 k141 1856958 2|RPR I B1 UNK|RPR I B1	Actinobacteria	RPR_I_B1_k141_1856958
Intermediate	RPR I B1 k141 1889760 18|RPR I B1 UNK|RPR I B1	Actinobacteria	RPR_I_B1_k141_1889760
Intermediate	RPR I B1 k141 1927090 2|RPR I B1 UNK|RPR I B1	Actinobacteria	RPR_I_B1_k141_1927090
Intermediate	RPR I B1 k141 553260 1|RPR I B1 UNK|RPR I B1	Actinobacteria	RPR_I_B1_k141_553260
Intermediate	RPR I B1 k141 610853 18|RPR I B1 UNK|RPR I B1	Actinobacteria	RPR_I_B1_k141_610853
Intermediate	RPR I B1 k141 667005 1|RPR I B1 UNK|RPR I B1	Actinobacteria	RPR_I_B1_k141_667005
Intermediate	RPR I B1 k141 730513 19|RPR I B1 UNK|RPR I B1	Actinobacteria	RPR_I_B1_k141_730513
Intermediate	RPR I B1 k141 784081 1|RPR I B1 UNK|RPR I B1	Actinobacteria	RPR_I_B1_k141_784081
Intermediate	RPR I B1 k141 802138 1|RPR I B1 UNK|RPR I B1	Actinobacteria	RPR_I_B1_k141_802138
Intermediate	RPR I B1 k141 875947 48|RPR I B1 UNK|RPR I B1	Actinobacteria	RPR_I_B1_k141_875947
Intermediate	RPR I B2 k141 1017609 16|RPR I B2 UNK|RPR I B2	Actinobacteria	RPR_I_B2_k141_1017609
Intermediate	RPR I B2 k141 1408430 14|RPR I B2 UNK|RPR I B2	Actinobacteria	RPR_I_B2_k141_1408430
Intermediate	RPR I B2 k141 1876624 4|RPR I B2 UNK|RPR I B2	Actinobacteria	RPR_I_B2_k141_1876624
Intermediate	RPR I B2 k141 1914204 1|RPR I B2 UNK|RPR I B2	Actinobacteria	RPR_I_B2_k141_1914204
Intermediate	RPR I B2 k141 252620 1|RPR I B2 UNK|RPR I B2	Actinobacteria	RPR_I_B2_k141_252620
Intermediate	RPR I B2 k141 725987 1|RPR I B2 UNK|RPR I B2	Actinobacteria	RPR_I_B2_k141_725987
Intermediate	RPR I C1 k141 1084286 5|RPR I C1 UNK|RPR I C1	Actinobacteria	RPR_I_C1_k141_1084286
Intermediate	RPR I C1 k141 1246730 2|RPR I C1 UNK|RPR I C1	Actinobacteria	RPR_I_C1_k141_1246730
Intermediate	RPR I C1 k141 1324047 4|RPR I C1 UNK|RPR I C1	Actinobacteria	RPR_I_C1_k141_1324047
Intermediate	RPR I C1 k141 1540227 6|RPR I C1 UNK|RPR I C1	Actinobacteria	RPR_I_C1_k141_1540227
Intermediate	RPR I C1 k141 1629020 1|RPR I C1 UNK|RPR I C1	Actinobacteria	RPR_I_C1_k141_1629020
Intermediate	RPR I C1 k141 1748040 2|RPR I C1 UNK|RPR I C1	Actinobacteria	RPR_I_C1_k141_1748040
Intermediate	RPR I C1 k141 1753880 1|RPR I C1 UNK|RPR I C1	Actinobacteria	RPR_I_C1_k141_1753880
Intermediate	RPR I C1 k141 1772349 1|RPR I C1 UNK|RPR I C1	Actinobacteria	RPR_I_C1_k141_1772349
Intermediate	RPR I C1 k141 1777058 7|RPR I C1 UNK|RPR I C1	Actinobacteria	RPR_I_C1_k141_1777058
Intermediate	RPR I C1 k141 1800932 4|RPR I C1 UNK|RPR I C1	Actinobacteria	RPR_I_C1_k141_1800932
Intermediate	RPR I C1 k141 1981184 4|RPR I C1 UNK|RPR I C1	Actinobacteria	RPR_I_C1_k141_1981184
Intermediate	RPR I C1 k141 2005264 1|RPR I C1 UNK|RPR I C1	Actinobacteria	RPR_I_C1_k141_2005264
Intermediate	RPR I C1 k141 2014572 1|RPR I C1 UNK|RPR I C1	Actinobacteria	RPR_I_C1_k141_2014572
Intermediate	RPR I C1 k141 20325 1|RPR I C1 UNK|RPR I C1	Actinobacteria	RPR_I_C1_k141_20325
Intermediate	RPR I C1 k141 2093767 38|RPR I C1 UNK|RPR I C1	Actinobacteria	RPR_I_C1_k141_2093767
Intermediate	RPR I C1 k141 2205820 49|RPR I C1 UNK|RPR I C1	Actinobacteria	RPR_I_C1_k141_2205820
Intermediate	RPR I C1 k141 221828 3|RPR I C1 UNK|RPR I C1	Actinobacteria	RPR_I_C1_k141_221828
Intermediate	RPR I C1 k141 2419274 2|RPR I C1 UNK|RPR I C1	Actinobacteria	RPR_I_C1_k141_2419274
Intermediate	RPR I C1 k141 2438303 26|RPR I C1 UNK|RPR I C1	Actinobacteria	RPR_I_C1_k141_2438303
Intermediate	RPR I C1 k141 2634221 3|RPR I C1 UNK|RPR I C1	Actinobacteria	RPR_I_C1_k141_2634221
Intermediate	RPR I C1 k141 2839032 29|RPR I C1 UNK|RPR I C1	Actinobacteria	RPR_I_C1_k141_2839032
Intermediate	RPR I C1 k141 2981160 18|RPR I C1 UNK|RPR I C1	Actinobacteria	RPR_I_C1_k141_2981160
Intermediate	RPR I C1 k141 2997182 1|RPR I C1 UNK|RPR I C1	Actinobacteria	RPR_I_C1_k141_2997182
Intermediate	RPR I C1 k141 3061296 2|RPR I C1 UNK|RPR I C1	Actinobacteria	RPR_I_C1_k141_3061296
Intermediate	RPR I C1 k141 3147295 1|RPR I C1 UNK|RPR I C1	Actinobacteria	RPR_I_C1_k141_3147295
Intermediate	RPR I C1 k141 3147809 1|RPR I C1 UNK|RPR I C1	Actinobacteria	RPR_I_C1_k141_3147809
Intermediate	RPR I C1 k141 3154517 5|RPR I C1 UNK|RPR I C1	Actinobacteria	RPR_I_C1_k141_3154517
Intermediate	RPR I C1 k141 3365735 2|RPR I C1 UNK|RPR I C1	Actinobacteria	RPR_I_C1_k141_3365735
Intermediate	RPR I C1 k141 3381632 13|RPR I C1 UNK|RPR I C1	Actinobacteria	RPR_I_C1_k141_3381632
Intermediate	RPR I C1 k141 3651195 89|RPR I C1 UNK|RPR I C1	Actinobacteria	RPR_I_C1_k141_3651195
Intermediate	RPR I C1 k141 3755418 2|RPR I C1 UNK|RPR I C1	Actinobacteria	RPR_I_C1_k141_3755418
Intermediate	RPR I C1 k141 3797771 2|RPR I C1 UNK|RPR I C1	Actinobacteria	RPR_I_C1_k141_3797771
Intermediate	RPR I C1 k141 3827088 4|RPR I C1 UNK|RPR I C1	Actinobacteria	RPR_I_C1_k141_3827088
Intermediate	RPR I C1 k141 3947677 2|RPR I C1 UNK|RPR I C1	Actinobacteria	RPR_I_C1_k141_3947677
Intermediate	RPR I C1 k141 4068816 3|RPR I C1 UNK|RPR I C1	Actinobacteria	RPR_I_C1_k141_4068816
Intermediate	RPR I C1 k141 4176891 2|RPR I C1 UNK|RPR I C1	Actinobacteria	RPR_I_C1_k141_4176891
Intermediate	RPR I C1 k141 4256094 2|RPR I C1 UNK|RPR I C1	Actinobacteria	RPR_I_C1_k141_4256094
Intermediate	RPR I C1 k141 42751 1|RPR I C1 UNK|RPR I C1	Actinobacteria	RPR_I_C1_k141_42751
Intermediate	RPR I C1 k141 682786 2|RPR I C1 UNK|RPR I C1	Actinobacteria	RPR_I_C1_k141_682786
Intermediate	RPR I C1 k141 751097 26|RPR I C1 UNK|RPR I C1	Actinobacteria	RPR_I_C1_k141_751097
Intermediate	RPR I C2 k141 100626 23|RPR I C2 UNK|RPR I C2	Actinobacteria	RPR_I_C2_k141_100626
Intermediate	RPR I C2 k141 1022567 3|RPR I C2 UNK|RPR I C2	Actinobacteria	RPR_I_C2_k141_1022567
Intermediate	RPR I C2 k141 1143247 1|RPR I C2 UNK|RPR I C2	Actinobacteria	RPR_I_C2_k141_1143247
Intermediate	RPR I C2 k141 1296578 2|RPR I C2 UNK|RPR I C2	Actinobacteria	RPR_I_C2_k141_1296578
Intermediate	RPR I C2 k141 1302739 5|RPR I C2 UNK|RPR I C2	Actinobacteria	RPR_I_C2_k141_1302739
Intermediate	RPR I C2 k141 1494173 3|RPR I C2 UNK|RPR I C2	Actinobacteria	RPR_I_C2_k141_1494173
Intermediate	RPR I C2 k141 1580977 1|RPR I C2 UNK|RPR I C2	Actinobacteria	RPR_I_C2_k141_1580977
Intermediate	RPR I C2 k141 1604962 3|RPR I C2 UNK|RPR I C2	Actinobacteria	RPR_I_C2_k141_1604962
Intermediate	RPR I C2 k141 1654633 2|RPR I C2 UNK|RPR I C2	Actinobacteria	RPR_I_C2_k141_1654633
Intermediate	RPR I C2 k141 1770966 3|RPR I C2 UNK|RPR I C2	Actinobacteria	RPR_I_C2_k141_1770966
Intermediate	RPR I C2 k141 1832442 6|RPR I C2 UNK|RPR I C2	Actinobacteria	RPR_I_C2_k141_1832442
Intermediate	RPR I C2 k141 1904973 10|RPR I C2 UNK|RPR I C2	Actinobacteria	RPR_I_C2_k141_1904973
Intermediate	RPR I C2 k141 1958311 2|RPR I C2 UNK|RPR I C2	Actinobacteria	RPR_I_C2_k141_1958311
Intermediate	RPR I C2 k141 2009934 1|RPR I C2 UNK|RPR I C2	Actinobacteria	RPR_I_C2_k141_2009934
Intermediate	RPR I C2 k141 2086526 21|RPR I C2 UNK|RPR I C2	Actinobacteria	RPR_I_C2_k141_2086526
Intermediate	RPR I C2 k141 2112161 10|RPR I C2 UNK|RPR I C2	Actinobacteria	RPR_I_C2_k141_2112161
Intermediate	RPR I C2 k141 224241 36|RPR I C2 UNK|RPR I C2	Actinobacteria	RPR_I_C2_k141_224241
Intermediate	RPR I C2 k141 246193 1|RPR I C2 UNK|RPR I C2	Actinobacteria	RPR_I_C2_k141_246193
Intermediate	RPR I C2 k141 2669394 1|RPR I C2 UNK|RPR I C2	Actinobacteria	RPR_I_C2_k141_2669394
Intermediate	RPR I C2 k141 269732 2|RPR I C2 UNK|RPR I C2	Actinobacteria	RPR_I_C2_k141_269732
Intermediate	RPR I C2 k141 2727216 2|RPR I C2 UNK|RPR I C2	Actinobacteria	RPR_I_C2_k141_2727216
Intermediate	RPR I C2 k141 3056945 7|RPR I C2 UNK|RPR I C2	Actinobacteria	RPR_I_C2_k141_3056945
Intermediate	RPR I C2 k141 314903 2|RPR I C2 UNK|RPR I C2	Actinobacteria	RPR_I_C2_k141_314903
Intermediate	RPR I C2 k141 3497518 1|RPR I C2 UNK|RPR I C2	Actinobacteria	RPR_I_C2_k141_3497518
Intermediate	RPR I C2 k141 3698822 6|RPR I C2 UNK|RPR I C2	Actinobacteria	RPR_I_C2_k141_3698822
Intermediate	RPR I C2 k141 3783952 10|RPR I C2 UNK|RPR I C2	Actinobacteria	RPR_I_C2_k141_3783952
Intermediate	RPR I C2 k141 4067185 1|RPR I C2 UNK|RPR I C2	Actinobacteria	RPR_I_C2_k141_4067185
Intermediate	RPR I C2 k141 4256545 16|RPR I C2 UNK|RPR I C2	Actinobacteria	RPR_I_C2_k141_4256545
Intermediate	RPR I C2 k141 4267850 1|RPR I C2 UNK|RPR I C2	Actinobacteria	RPR_I_C2_k141_4267850
Intermediate	RPR I C2 k141 605375 9|RPR I C2 UNK|RPR I C2	Actinobacteria	RPR_I_C2_k141_605375
Intermediate	RPR I C2 k141 722354 39|RPR I C2 UNK|RPR I C2	Actinobacteria	RPR_I_C2_k141_722354
Soil	RPR S A1 k141 11543 2|RPR S A1 UNK|RPR S A1	Actinobacteria	RPR_S_A1_k141_11543
Soil	RPR S A1 k141 1354693 2|RPR S A1 UNK|RPR S A1	Actinobacteria	RPR_S_A1_k141_1354693
Soil	RPR S A1 k141 1787864 1|RPR S A1 UNK|RPR S A1	Actinobacteria	RPR_S_A1_k141_1787864
Soil	RPR S A1 k141 1816868 2|RPR S A1 UNK|RPR S A1	Actinobacteria	RPR_S_A1_k141_1816868
Soil	RPR S A1 k141 1946007 10|RPR S A1 UNK|RPR S A1	Actinobacteria	RPR_S_A1_k141_1946007
Soil	RPR S A1 k141 1970684 1|RPR S A1 UNK|RPR S A1	Actinobacteria	RPR_S_A1_k141_1970684
Soil	RPR S A1 k141 2319486 1|RPR S A1 UNK|RPR S A1	Actinobacteria	RPR_S_A1_k141_2319486
Soil	RPR S A1 k141 2548073 4|RPR S A1 UNK|RPR S A1	Actinobacteria	RPR_S_A1_k141_2548073
Soil	RPR S A1 k141 2592333 15|RPR S A1 UNK|RPR S A1	Actinobacteria	RPR_S_A1_k141_2592333
Soil	RPR S A1 k141 2719487 3|RPR S A1 UNK|RPR S A1	Actinobacteria	RPR_S_A1_k141_2719487
Soil	RPR S A1 k141 2782867 21|RPR S A1 UNK|RPR S A1	Actinobacteria	RPR_S_A1_k141_2782867
Soil	RPR S A1 k141 3243917 1|RPR S A1 UNK|RPR S A1	Actinobacteria	RPR_S_A1_k141_3243917
Soil	RPR S A1 k141 3322774 5|RPR S A1 UNK|RPR S A1	Actinobacteria	RPR_S_A1_k141_3322774
Soil	RPR S A1 k141 3403627 1|RPR S A1 UNK|RPR S A1	Actinobacteria	RPR_S_A1_k141_3403627
Soil	RPR S A1 k141 3464841 7|RPR S A1 UNK|RPR S A1	Actinobacteria	RPR_S_A1_k141_3464841
Soil	RPR S A1 k141 3554375 7|RPR S A1 UNK|RPR S A1	Actinobacteria	RPR_S_A1_k141_3554375
Soil	RPR S A1 k141 3667802 2|RPR S A1 UNK|RPR S A1	Actinobacteria	RPR_S_A1_k141_3667802
Soil	RPR S A1 k141 3988295 1|RPR S A1 UNK|RPR S A1	Actinobacteria	RPR_S_A1_k141_3988295
Soil	RPR S A1 k141 4208736 3|RPR S A1 UNK|RPR S A1	Actinobacteria	RPR_S_A1_k141_4208736
Soil	RPR S A1 k141 4517724 1|RPR S A1 UNK|RPR S A1	Actinobacteria	RPR_S_A1_k141_4517724
Soil	RPR S A1 k141 4736886 2|RPR S A1 UNK|RPR S A1	Actinobacteria	RPR_S_A1_k141_4736886
Soil	RPR S A1 k141 5049014 3|RPR S A1 UNK|RPR S A1	Actinobacteria	RPR_S_A1_k141_5049014
Soil	RPR S A1 k141 512323 2|RPR S A1 UNK|RPR S A1	Actinobacteria	RPR_S_A1_k141_512323
Soil	RPR S A1 k141 5153603 2|RPR S A1 UNK|RPR S A1	Actinobacteria	RPR_S_A1_k141_5153603
Soil	RPR S A1 k141 5942700 2|RPR S A1 UNK|RPR S A1	Actinobacteria	RPR_S_A1_k141_5942700
Soil	RPR S A1 k141 5982073 4|RPR S A1 UNK|RPR S A1	Actinobacteria	RPR_S_A1_k141_5982073
Soil	RPR S A1 k141 6124086 1|RPR S A1 UNK|RPR S A1	Actinobacteria	RPR_S_A1_k141_6124086
Soil	RPR S A1 k141 6161533 79|RPR S A1 UNK|RPR S A1	Actinobacteria	RPR_S_A1_k141_6161533
Soil	RPR S A1 k141 6292315 2|RPR S A1 UNK|RPR S A1	Actinobacteria	RPR_S_A1_k141_6292315
Soil	RPR S A1 k141 6539291 4|RPR S A1 UNK|RPR S A1	Actinobacteria	RPR_S_A1_k141_6539291
Soil	RPR S A1 k141 6780521 1|RPR S A1 UNK|RPR S A1	Actinobacteria	RPR_S_A1_k141_6780521
Soil	RPR S A1 k141 6792675 2|RPR S A1 UNK|RPR S A1	Actinobacteria	RPR_S_A1_k141_6792675
Soil	RPR S A1 k141 6870806 2|RPR S A1 UNK|RPR S A1	Actinobacteria	RPR_S_A1_k141_6870806
Soil	RPR S A1 k141 7703652 2|RPR S A1 UNK|RPR S A1	Actinobacteria	RPR_S_A1_k141_7703652
Soil	RPR S A1 k141 7715601 4|RPR S A1 UNK|RPR S A1	Actinobacteria	RPR_S_A1_k141_7715601
Soil	RPR S A1 k141 858804 15|RPR S A1 UNK|RPR S A1	Actinobacteria	RPR_S_A1_k141_858804
Soil	RPR S A2 k141 1059419 5|RPR S A2 UNK|RPR S A2	Actinobacteria	RPR_S_A2_k141_1059419
Soil	RPR S A2 k141 108070 2|RPR S A2 UNK|RPR S A2	Actinobacteria	RPR_S_A2_k141_108070
Soil	RPR S A2 k141 1290948 2|RPR S A2 UNK|RPR S A2	Actinobacteria	RPR_S_A2_k141_1290948
Soil	RPR S A2 k141 1413266 8|RPR S A2 UNK|RPR S A2	Actinobacteria	RPR_S_A2_k141_1413266
Soil	RPR S A2 k141 1457499 1|RPR S A2 UNK|RPR S A2	Actinobacteria	RPR_S_A2_k141_1457499
Soil	RPR S A2 k141 1911167 1|RPR S A2 UNK|RPR S A2	Actinobacteria	RPR_S_A2_k141_1911167
Soil	RPR S A2 k141 1958386 4|RPR S A2 UNK|RPR S A2	Actinobacteria	RPR_S_A2_k141_1958386
Soil	RPR S A2 k141 1962371 2|RPR S A2 UNK|RPR S A2	Actinobacteria	RPR_S_A2_k141_1962371
Soil	RPR S A2 k141 2130341 1|RPR S A2 UNK|RPR S A2	Actinobacteria	RPR_S_A2_k141_2130341
Soil	RPR S A2 k141 2614419 5|RPR S A2 UNK|RPR S A2	Actinobacteria	RPR_S_A2_k141_2614419
Soil	RPR S A2 k141 2815310 2|RPR S A2 UNK|RPR S A2	Actinobacteria	RPR_S_A2_k141_2815310
Soil	RPR S A2 k141 3572527 3|RPR S A2 UNK|RPR S A2	Actinobacteria	RPR_S_A2_k141_3572527
Soil	RPR S A2 k141 3654899 2|RPR S A2 UNK|RPR S A2	Actinobacteria	RPR_S_A2_k141_3654899
Soil	RPR S A2 k141 3742039 1|RPR S A2 UNK|RPR S A2	Actinobacteria	RPR_S_A2_k141_3742039
Soil	RPR S A2 k141 3910259 9|RPR S A2 UNK|RPR S A2	Actinobacteria	RPR_S_A2_k141_3910259
Soil	RPR S A2 k141 3957942 4|RPR S A2 UNK|RPR S A2	Actinobacteria	RPR_S_A2_k141_3957942
Soil	RPR S A2 k141 4249256 3|RPR S A2 UNK|RPR S A2	Actinobacteria	RPR_S_A2_k141_4249256
Soil	RPR S A2 k141 4263079 2|RPR S A2 UNK|RPR S A2	Actinobacteria	RPR_S_A2_k141_4263079
Soil	RPR S A2 k141 4369370 1|RPR S A2 UNK|RPR S A2	Actinobacteria	RPR_S_A2_k141_4369370
Soil	RPR S A2 k141 4396094 2|RPR S A2 UNK|RPR S A2	Actinobacteria	RPR_S_A2_k141_4396094
Soil	RPR S A2 k141 488577 3|RPR S A2 UNK|RPR S A2	Actinobacteria	RPR_S_A2_k141_488577
Soil	RPR S A2 k141 5126633 2|RPR S A2 UNK|RPR S A2	Actinobacteria	RPR_S_A2_k141_5126633
Soil	RPR S A2 k141 5196102 3|RPR S A2 UNK|RPR S A2	Actinobacteria	RPR_S_A2_k141_5196102
Soil	RPR S A2 k141 5490058 9|RPR S A2 UNK|RPR S A2	Actinobacteria	RPR_S_A2_k141_5490058
Soil	RPR S A2 k141 5490560 9|RPR S A2 Thermoleophilia 71 49|RPR S A2	Actinobacteria	RPR_S_A2_k141_5490560
Soil	RPR S A2 k141 5766237 2|RPR S A2 UNK|RPR S A2	Actinobacteria	RPR_S_A2_k141_5766237
Soil	RPR S A2 k141 6384595 3|RPR S A2 UNK|RPR S A2	Actinobacteria	RPR_S_A2_k141_6384595
Soil	RPR S A2 k141 659275 2|RPR S A2 UNK|RPR S A2	Actinobacteria	RPR_S_A2_k141_659275
Soil	RPR S A2 k141 6866383 8|RPR S A2 UNK|RPR S A2	Actinobacteria	RPR_S_A2_k141_6866383
Soil	RPR S A2 k141 7192932 2|RPR S A2 UNK|RPR S A2	Actinobacteria	RPR_S_A2_k141_7192932
Soil	RPR S A2 k141 736750 1|RPR S A2 UNK|RPR S A2	Actinobacteria	RPR_S_A2_k141_736750
Soil	RPR S A2 k141 7397382 30|RPR S A2 UNK|RPR S A2	Actinobacteria	RPR_S_A2_k141_7397382
Soil	RPR S A2 k141 7624126 2|RPR S A2 UNK|RPR S A2	Actinobacteria	RPR_S_A2_k141_7624126
Soil	RPR S A2 k141 975377 2|RPR S A2 UNK|RPR S A2	Actinobacteria	RPR_S_A2_k141_975377
Soil	RPR S A2 k141 995936 1|RPR S A2 UNK|RPR S A2	Actinobacteria	RPR_S_A2_k141_995936
Soil	RPR S B1 k141 1061122 2|RPR S B1 UNK|RPR S B1	Actinobacteria	RPR_S_B1_k141_1061122
Soil	RPR S B1 k141 1423024 85|RPR S B1 UNK|RPR S B1	Actinobacteria	RPR_S_B1_k141_1423024
Soil	RPR S B1 k141 1755896 1|RPR S B1 UNK|RPR S B1	Actinobacteria	RPR_S_B1_k141_1755896
Soil	RPR S B1 k141 1789659 7|RPR S B1 UNK|RPR S B1	Actinobacteria	RPR_S_B1_k141_1789659
Soil	RPR S B1 k141 1904659 1|RPR S B1 UNK|RPR S B1	Actinobacteria	RPR_S_B1_k141_1904659
Soil	RPR S B1 k141 1978250 2|RPR S B1 UNK|RPR S B1	Actinobacteria	RPR_S_B1_k141_1978250
Soil	RPR S B1 k141 2073182 10|RPR S B1 UNK|RPR S B1	Actinobacteria	RPR_S_B1_k141_2073182
Soil	RPR S B1 k141 2206792 2|RPR S B1 UNK|RPR S B1	Actinobacteria	RPR_S_B1_k141_2206792
Soil	RPR S B1 k141 2567620 3|RPR S B1 UNK|RPR S B1	Actinobacteria	RPR_S_B1_k141_2567620
Soil	RPR S B1 k141 2622407 1|RPR S B1 UNK|RPR S B1	Actinobacteria	RPR_S_B1_k141_2622407
Soil	RPR S B1 k141 2729394 2|RPR S B1 UNK|RPR S B1	Actinobacteria	RPR_S_B1_k141_2729394
Soil	RPR S B1 k141 3050699 4|RPR S B1 UNK|RPR S B1	Actinobacteria	RPR_S_B1_k141_3050699
Soil	RPR S B1 k141 3052416 12|RPR S B1 UNK|RPR S B1	Actinobacteria	RPR_S_B1_k141_3052416
Soil	RPR S B1 k141 3064038 18|RPR S B1 UNK|RPR S B1	Actinobacteria	RPR_S_B1_k141_3064038
Soil	RPR S B1 k141 3156288 1|RPR S B1 UNK|RPR S B1	Actinobacteria	RPR_S_B1_k141_3156288
Soil	RPR S B1 k141 3191142 4|RPR S B1 UNK|RPR S B1	Actinobacteria	RPR_S_B1_k141_3191142
Soil	RPR S B1 k141 3568043 1|RPR S B1 UNK|RPR S B1	Actinobacteria	RPR_S_B1_k141_3568043
Soil	RPR S B1 k141 3575861 1|RPR S B1 UNK|RPR S B1	Actinobacteria	RPR_S_B1_k141_3575861
Soil	RPR S B1 k141 3714491 1|RPR S B1 UNK|RPR S B1	Actinobacteria	RPR_S_B1_k141_3714491
Soil	RPR S B1 k141 3724331 4|RPR S B1 UNK|RPR S B1	Actinobacteria	RPR_S_B1_k141_3724331
Soil	RPR S B1 k141 4180494 7|RPR S B1 UNK|RPR S B1	Actinobacteria	RPR_S_B1_k141_4180494
Soil	RPR S B1 k141 4409215 2|RPR S B1 UNK|RPR S B1	Actinobacteria	RPR_S_B1_k141_4409215
Soil	RPR S B1 k141 4417303 1|RPR S B1 UNK|RPR S B1	Actinobacteria	RPR_S_B1_k141_4417303
Soil	RPR S B1 k141 4433570 2|RPR S B1 UNK|RPR S B1	Actinobacteria	RPR_S_B1_k141_4433570
Soil	RPR S B1 k141 4632104 2|RPR S B1 UNK|RPR S B1	Actinobacteria	RPR_S_B1_k141_4632104
Soil	RPR S B1 k141 466782 4|RPR S B1 UNK|RPR S B1	Actinobacteria	RPR_S_B1_k141_466782
Soil	RPR S B1 k141 4815489 3|RPR S B1 UNK|RPR S B1	Actinobacteria	RPR_S_B1_k141_4815489
Soil	RPR S B1 k141 4942838 2|RPR S B1 UNK|RPR S B1	Actinobacteria	RPR_S_B1_k141_4942838
Soil	RPR S B1 k141 5217213 6|RPR S B1 UNK|RPR S B1	Actinobacteria	RPR_S_B1_k141_5217213
Soil	RPR S B1 k141 5367616 1|RPR S B1 UNK|RPR S B1	Actinobacteria	RPR_S_B1_k141_5367616
Soil	RPR S B1 k141 5410067 1|RPR S B1 UNK|RPR S B1	Actinobacteria	RPR_S_B1_k141_5410067
Soil	RPR S B1 k141 5452297 1|RPR S B1 UNK|RPR S B1	Actinobacteria	RPR_S_B1_k141_5452297
Soil	RPR S B1 k141 5503281 3|RPR S B1 UNK|RPR S B1	Actinobacteria	RPR_S_B1_k141_5503281
Soil	RPR S B1 k141 5547684 9|RPR S B1 UNK|RPR S B1	Actinobacteria	RPR_S_B1_k141_5547684
Soil	RPR S B1 k141 6096672 4|RPR S B1 UNK|RPR S B1	Actinobacteria	RPR_S_B1_k141_6096672
Soil	RPR S B1 k141 6346326 1|RPR S B1 UNK|RPR S B1	Actinobacteria	RPR_S_B1_k141_6346326
Soil	RPR S B1 k141 6952229 1|RPR S B1 UNK|RPR S B1	Actinobacteria	RPR_S_B1_k141_6952229
Soil	RPR S B1 k141 7041861 1|RPR S B1 UNK|RPR S B1	Actinobacteria	RPR_S_B1_k141_7041861
Soil	RPR S B1 k141 707573 4|RPR S B1 UNK|RPR S B1	Actinobacteria	RPR_S_B1_k141_707573
Soil	RPR S B1 k141 7088439 1|RPR S B1 UNK|RPR S B1	Actinobacteria	RPR_S_B1_k141_7088439
Soil	RPR S B1 k141 7119887 2|RPR S B1 UNK|RPR S B1	Actinobacteria	RPR_S_B1_k141_7119887
Soil	RPR S B1 k141 7464595 1|RPR S B1 UNK|RPR S B1	Actinobacteria	RPR_S_B1_k141_7464595
Soil	RPR S B1 k141 7638971 1|RPR S B1 UNK|RPR S B1	Actinobacteria	RPR_S_B1_k141_7638971
Soil	RPR S B1 k141 7752765 2|RPR S B1 UNK|RPR S B1	Actinobacteria	RPR_S_B1_k141_7752765
Soil	RPR S B1 k141 7807616 1|RPR S B1 UNK|RPR S B1	Actinobacteria	RPR_S_B1_k141_7807616
Soil	RPR S B1 k141 7966998 3|RPR S B1 UNK|RPR S B1	Actinobacteria	RPR_S_B1_k141_7966998
Soil	RPR S B2 k141 1373848 1|RPR S B2 UNK|RPR S B2	Actinobacteria	RPR_S_B2_k141_1373848
Soil	RPR S B2 k141 1484422 1|RPR S B2 UNK|RPR S B2	Actinobacteria	RPR_S_B2_k141_1484422
Soil	RPR S B2 k141 2214536 2|RPR S B2 UNK|RPR S B2	Actinobacteria	RPR_S_B2_k141_2214536
Soil	RPR S B2 k141 2311360 1|RPR S B2 UNK|RPR S B2	Actinobacteria	RPR_S_B2_k141_2311360
Soil	RPR S B2 k141 2390804 4|RPR S B2 UNK|RPR S B2	Actinobacteria	RPR_S_B2_k141_2390804
Soil	RPR S B2 k141 2395822 2|RPR S B2 UNK|RPR S B2	Actinobacteria	RPR_S_B2_k141_2395822
Soil	RPR S B2 k141 2565345 2|RPR S B2 UNK|RPR S B2	Actinobacteria	RPR_S_B2_k141_2565345
Soil	RPR S B2 k141 2565845 2|RPR S B2 UNK|RPR S B2	Actinobacteria	RPR_S_B2_k141_2565845
Soil	RPR S B2 k141 2618336 2|RPR S B2 UNK|RPR S B2	Actinobacteria	RPR_S_B2_k141_2618336
Soil	RPR S B2 k141 3089145 1|RPR S B2 UNK|RPR S B2	Actinobacteria	RPR_S_B2_k141_3089145
Soil	RPR S B2 k141 3518135 2|RPR S B2 UNK|RPR S B2	Actinobacteria	RPR_S_B2_k141_3518135
Soil	RPR S B2 k141 3568654 1|RPR S B2 UNK|RPR S B2	Actinobacteria	RPR_S_B2_k141_3568654
Soil	RPR S B2 k141 3622192 4|RPR S B2 UNK|RPR S B2	Actinobacteria	RPR_S_B2_k141_3622192
Soil	RPR S B2 k141 3664143 2|RPR S B2 UNK|RPR S B2	Actinobacteria	RPR_S_B2_k141_3664143
Soil	RPR S B2 k141 3922097 1|RPR S B2 UNK|RPR S B2	Actinobacteria	RPR_S_B2_k141_3922097
Soil	RPR S B2 k141 403414 10|RPR S B2 UNK|RPR S B2	Actinobacteria	RPR_S_B2_k141_403414
Soil	RPR S B2 k141 4060572 1|RPR S B2 UNK|RPR S B2	Actinobacteria	RPR_S_B2_k141_4060572
Soil	RPR S B2 k141 4157410 2|RPR S B2 UNK|RPR S B2	Actinobacteria	RPR_S_B2_k141_4157410
Soil	RPR S B2 k141 4447670 32|RPR S B2 UNK|RPR S B2	Actinobacteria	RPR_S_B2_k141_4447670
Soil	RPR S B2 k141 4560635 5|RPR S B2 UNK|RPR S B2	Actinobacteria	RPR_S_B2_k141_4560635
Soil	RPR S B2 k141 4726163 2|RPR S B2 UNK|RPR S B2	Actinobacteria	RPR_S_B2_k141_4726163
Soil	RPR S B2 k141 4984483 9|RPR S B2 UNK|RPR S B2	Actinobacteria	RPR_S_B2_k141_4984483
Soil	RPR S B2 k141 5037089 3|RPR S B2 UNK|RPR S B2	Actinobacteria	RPR_S_B2_k141_5037089
Soil	RPR S B2 k141 5062249 2|RPR S B2 UNK|RPR S B2	Actinobacteria	RPR_S_B2_k141_5062249
Soil	RPR S B2 k141 5340410 2|RPR S B2 UNK|RPR S B2	Actinobacteria	RPR_S_B2_k141_5340410
Soil	RPR S B2 k141 5447939 2|RPR S B2 UNK|RPR S B2	Actinobacteria	RPR_S_B2_k141_5447939
Soil	RPR S B2 k141 5906870 3|RPR S B2 UNK|RPR S B2	Actinobacteria	RPR_S_B2_k141_5906870
Soil	RPR S B2 k141 5921488 5|RPR S B2 UNK|RPR S B2	Actinobacteria	RPR_S_B2_k141_5921488
Soil	RPR S B2 k141 6143167 1|RPR S B2 UNK|RPR S B2	Actinobacteria	RPR_S_B2_k141_6143167
Soil	RPR S B2 k141 6663149 4|RPR S B2 UNK|RPR S B2	Actinobacteria	RPR_S_B2_k141_6663149
Soil	RPR S B2 k141 6685579 3|RPR S B2 UNK|RPR S B2	Actinobacteria	RPR_S_B2_k141_6685579
Soil	RPR S B2 k141 6686682 1|RPR S B2 UNK|RPR S B2	Actinobacteria	RPR_S_B2_k141_6686682
Soil	RPR S B2 k141 684083 1|RPR S B2 UNK|RPR S B2	Actinobacteria	RPR_S_B2_k141_684083
Soil	RPR S B2 k141 6877504 2|RPR S B2 UNK|RPR S B2	Actinobacteria	RPR_S_B2_k141_6877504
Soil	RPR S B2 k141 7176366 3|RPR S B2 UNK|RPR S B2	Actinobacteria	RPR_S_B2_k141_7176366
Soil	RPR S B2 k141 7228164 1|RPR S B2 UNK|RPR S B2	Actinobacteria	RPR_S_B2_k141_7228164
Soil	RPR S B2 k141 7229302 2|RPR S B2 UNK|RPR S B2	Actinobacteria	RPR_S_B2_k141_7229302
Soil	RPR S B2 k141 7268717 1|RPR S B2 UNK|RPR S B2	Actinobacteria	RPR_S_B2_k141_7268717
Soil	RPR S B2 k141 7349652 1|RPR S B2 UNK|RPR S B2	Actinobacteria	RPR_S_B2_k141_7349652
Soil	RPR S B2 k141 7429914 9|RPR S B2 UNK|RPR S B2	Actinobacteria	RPR_S_B2_k141_7429914
Soil	RPR S B2 k141 7437252 7|RPR S B2 UNK|RPR S B2	Actinobacteria	RPR_S_B2_k141_7437252
Soil	RPR S B2 k141 7645138 2|RPR S B2 UNK|RPR S B2	Actinobacteria	RPR_S_B2_k141_7645138
Soil	RPR S B2 k141 835731 2|RPR S B2 UNK|RPR S B2	Actinobacteria	RPR_S_B2_k141_835731
Soil	RPR S C1 k141 1304671 4|RPR S C1 UNK|RPR S C1	Actinobacteria	RPR_S_C1_k141_1304671
Soil	RPR S C1 k141 1364229 2|RPR S C1 UNK|RPR S C1	Actinobacteria	RPR_S_C1_k141_1364229
Soil	RPR S C1 k141 1812692 2|RPR S C1 UNK|RPR S C1	Actinobacteria	RPR_S_C1_k141_1812692
Soil	RPR S C1 k141 1821939 2|RPR S C1 UNK|RPR S C1	Actinobacteria	RPR_S_C1_k141_1821939
Soil	RPR S C1 k141 1958188 4|RPR S C1 UNK|RPR S C1	Actinobacteria	RPR_S_C1_k141_1958188
Soil	RPR S C1 k141 229616 2|RPR S C1 UNK|RPR S C1	Actinobacteria	RPR_S_C1_k141_229616
Soil	RPR S C1 k141 2356042 2|RPR S C1 UNK|RPR S C1	Actinobacteria	RPR_S_C1_k141_2356042
Soil	RPR S C1 k141 2363148 3|RPR S C1 UNK|RPR S C1	Actinobacteria	RPR_S_C1_k141_2363148
Soil	RPR S C1 k141 2617537 2|RPR S C1 UNK|RPR S C1	Actinobacteria	RPR_S_C1_k141_2617537
Soil	RPR S C1 k141 2855326 7|RPR S C1 UNK|RPR S C1	Actinobacteria	RPR_S_C1_k141_2855326
Soil	RPR S C1 k141 2858861 2|RPR S C1 UNK|RPR S C1	Actinobacteria	RPR_S_C1_k141_2858861
Soil	RPR S C1 k141 3723927 2|RPR S C1 UNK|RPR S C1	Actinobacteria	RPR_S_C1_k141_3723927
Soil	RPR S C1 k141 4259723 3|RPR S C1 UNK|RPR S C1	Actinobacteria	RPR_S_C1_k141_4259723
Soil	RPR S C1 k141 4276772 2|RPR S C1 UNK|RPR S C1	Actinobacteria	RPR_S_C1_k141_4276772
Soil	RPR S C1 k141 44283 1|RPR S C1 UNK|RPR S C1	Actinobacteria	RPR_S_C1_k141_44283
Soil	RPR S C1 k141 4786041 1|RPR S C1 UNK|RPR S C1	Actinobacteria	RPR_S_C1_k141_4786041
Soil	RPR S C1 k141 5141227 1|RPR S C1 UNK|RPR S C1	Actinobacteria	RPR_S_C1_k141_5141227
Soil	RPR S C1 k141 5455863 2|RPR S C1 UNK|RPR S C1	Actinobacteria	RPR_S_C1_k141_5455863
Soil	RPR S C1 k141 5587825 2|RPR S C1 UNK|RPR S C1	Actinobacteria	RPR_S_C1_k141_5587825
Soil	RPR S C1 k141 579160 2|RPR S C1 UNK|RPR S C1	Actinobacteria	RPR_S_C1_k141_579160
Soil	RPR S C1 k141 6234539 1|RPR S C1 UNK|RPR S C1	Actinobacteria	RPR_S_C1_k141_6234539
Soil	RPR S C1 k141 6312186 10|RPR S C1 UNK|RPR S C1	Actinobacteria	RPR_S_C1_k141_6312186
Soil	RPR S C1 k141 6340799 2|RPR S C1 UNK|RPR S C1	Actinobacteria	RPR_S_C1_k141_6340799
Soil	RPR S C1 k141 667607 2|RPR S C1 UNK|RPR S C1	Actinobacteria	RPR_S_C1_k141_667607
Soil	RPR S C1 k141 6930587 8|RPR S C1 UNK|RPR S C1	Actinobacteria	RPR_S_C1_k141_6930587
Soil	RPR S C1 k141 7326076 3|RPR S C1 UNK|RPR S C1	Actinobacteria	RPR_S_C1_k141_7326076
Soil	RPR S C1 k141 7326559 8|RPR S C1 UNK|RPR S C1	Actinobacteria	RPR_S_C1_k141_7326559
Soil	RPR S C1 k141 7632161 2|RPR S C1 UNK|RPR S C1	Actinobacteria	RPR_S_C1_k141_7632161
Soil	RPR S C1 k141 7791915 1|RPR S C1 UNK|RPR S C1	Actinobacteria	RPR_S_C1_k141_7791915
Soil	RPR S C1 k141 7836786 2|RPR S C1 UNK|RPR S C1	Actinobacteria	RPR_S_C1_k141_7836786
Soil	RPR S C2 k141 1290650 2|RPR S C2 UNK|RPR S C2	Actinobacteria	RPR_S_C2_k141_1290650
Soil	RPR S C2 k141 1547589 1|RPR S C2 UNK|RPR S C2	Actinobacteria	RPR_S_C2_k141_1547589
Soil	RPR S C2 k141 1717989 1|RPR S C2 UNK|RPR S C2	Actinobacteria	RPR_S_C2_k141_1717989
Soil	RPR S C2 k141 2053326 6|RPR S C2 UNK|RPR S C2	Actinobacteria	RPR_S_C2_k141_2053326
Soil	RPR S C2 k141 2474702 3|RPR S C2 UNK|RPR S C2	Actinobacteria	RPR_S_C2_k141_2474702
Soil	RPR S C2 k141 2867706 7|RPR S C2 UNK|RPR S C2	Actinobacteria	RPR_S_C2_k141_2867706
Soil	RPR S C2 k141 3183394 1|RPR S C2 UNK|RPR S C2	Actinobacteria	RPR_S_C2_k141_3183394
Soil	RPR S C2 k141 3827801 2|RPR S C2 UNK|RPR S C2	Actinobacteria	RPR_S_C2_k141_3827801
Soil	RPR S C2 k141 4117744 1|RPR S C2 UNK|RPR S C2	Actinobacteria	RPR_S_C2_k141_4117744
Soil	RPR S C2 k141 4308254 4|RPR S C2 UNK|RPR S C2	Actinobacteria	RPR_S_C2_k141_4308254
Soil	RPR S C2 k141 4330070 1|RPR S C2 UNK|RPR S C2	Actinobacteria	RPR_S_C2_k141_4330070
Soil	RPR S C2 k141 4827426 1|RPR S C2 UNK|RPR S C2	Actinobacteria	RPR_S_C2_k141_4827426
Soil	RPR S C2 k141 5000892 2|RPR S C2 UNK|RPR S C2	Actinobacteria	RPR_S_C2_k141_5000892
Soil	RPR S C2 k141 5476917 1|RPR S C2 UNK|RPR S C2	Actinobacteria	RPR_S_C2_k141_5476917
Soil	RPR S C2 k141 5559157 1|RPR S C2 UNK|RPR S C2	Actinobacteria	RPR_S_C2_k141_5559157
Soil	RPR S C2 k141 5585482 1|RPR S C2 UNK|RPR S C2	Actinobacteria	RPR_S_C2_k141_5585482
Soil	RPR S C2 k141 6322160 2|RPR S C2 UNK|RPR S C2	Actinobacteria	RPR_S_C2_k141_6322160
Soil	RPR S C2 k141 6477830 4|RPR S C2 UNK|RPR S C2	Actinobacteria	RPR_S_C2_k141_6477830
Soil	RPR S C2 k141 6824999 2|RPR S C2 UNK|RPR S C2	Actinobacteria	RPR_S_C2_k141_6824999
Soil	RPR S C2 k141 683562 1|RPR S C2 UNK|RPR S C2	Actinobacteria	RPR_S_C2_k141_683562
Soil	RPR S C2 k141 6909392 3|RPR S C2 UNK|RPR S C2	Actinobacteria	RPR_S_C2_k141_6909392
Soil	RPR S C2 k141 7061617 2|RPR S C2 UNK|RPR S C2	Actinobacteria	RPR_S_C2_k141_7061617
Soil	RPR S C2 k141 7064854 3|RPR S C2 UNK|RPR S C2	Actinobacteria	RPR_S_C2_k141_7064854
Soil	RPR S C2 k141 7402753 2|RPR S C2 UNK|RPR S C2	Actinobacteria	RPR_S_C2_k141_7402753
Soil	RPR S C2 k141 7532323 1|RPR S C2 UNK|RPR S C2	Actinobacteria	RPR_S_C2_k141_7532323
Soil	RPR S C2 k141 7595959 2|RPR S C2 UNK|RPR S C2	Actinobacteria	RPR_S_C2_k141_7595959
Soil	RPR S C2 k141 7945436 2|RPR S C2 UNK|RPR S C2	Actinobacteria	RPR_S_C2_k141_7945436
Soil	RPR S C2 k141 8349751 1|RPR S C2 UNK|RPR S C2	Actinobacteria	RPR_S_C2_k141_8349751
Soil	RPR S C2 k141 835009 1|RPR S C2 UNK|RPR S C2	Actinobacteria	RPR_S_C2_k141_835009
Soil	RPR S C2 k141 8478779 2|RPR S C2 UNK|RPR S C2	Actinobacteria	RPR_S_C2_k141_8478779
Saprolite	RPR SA A1 k141 1038719 1|RPR SA A1 UNK|RPR SA A1	Actinobacteria	RPR_SA_A1_k141_1038719
Saprolite	RPR SA A1 k141 1084595 3|RPR SA A1 UNK|RPR SA A1	Actinobacteria	RPR_SA_A1_k141_1084595
Saprolite	RPR SA A1 k141 1260530 7|RPR SA A1 UNK|RPR SA A1	Actinobacteria	RPR_SA_A1_k141_1260530
Saprolite	RPR SA A1 k141 1320047 1|RPR SA A1 UNK|RPR SA A1	Actinobacteria	RPR_SA_A1_k141_1320047
Saprolite	RPR SA A1 k141 1378936 4|RPR SA A1 UNK|RPR SA A1	Actinobacteria	RPR_SA_A1_k141_1378936
Saprolite	RPR SA A1 k141 1386947 8|RPR SA A1 UNK|RPR SA A1	Actinobacteria	RPR_SA_A1_k141_1386947
Saprolite	RPR SA A1 k141 1667882 1|RPR SA A1 UNK|RPR SA A1	Actinobacteria	RPR_SA_A1_k141_1667882
Saprolite	RPR SA A1 k141 1710902 95|RPR SA A1 UNK|RPR SA A1	Actinobacteria	RPR_SA_A1_k141_1710902
Saprolite	RPR SA A1 k141 1807801 4|RPR SA A1 UNK|RPR SA A1	Actinobacteria	RPR_SA_A1_k141_1807801
Saprolite	RPR SA A1 k141 1872565 1|RPR SA A1 UNK|RPR SA A1	Actinobacteria	RPR_SA_A1_k141_1872565
Saprolite	RPR SA A1 k141 2018064 2|RPR SA A1 UNK|RPR SA A1	Actinobacteria	RPR_SA_A1_k141_2018064
Saprolite	RPR SA A1 k141 203772 1|RPR SA A1 UNK|RPR SA A1	Actinobacteria	RPR_SA_A1_k141_203772
Saprolite	RPR SA A1 k141 2097025 8|RPR SA A1 UNK|RPR SA A1	Actinobacteria	RPR_SA_A1_k141_2097025
Saprolite	RPR SA A1 k141 2182226 3|RPR SA A1 UNK|RPR SA A1	Actinobacteria	RPR_SA_A1_k141_2182226
Saprolite	RPR SA A1 k141 2194030 2|RPR SA A1 UNK|RPR SA A1	Actinobacteria	RPR_SA_A1_k141_2194030
Saprolite	RPR SA A1 k141 2236220 1|RPR SA A1 UNK|RPR SA A1	Actinobacteria	RPR_SA_A1_k141_2236220
Saprolite	RPR SA A1 k141 2354013 1|RPR SA A1 UNK|RPR SA A1	Actinobacteria	RPR_SA_A1_k141_2354013
Saprolite	RPR SA A1 k141 2453758 6|RPR SA A1 UNK|RPR SA A1	Actinobacteria	RPR_SA_A1_k141_2453758
Saprolite	RPR SA A1 k141 250363 5|RPR SA A1 UNK|RPR SA A1	Actinobacteria	RPR_SA_A1_k141_250363
Saprolite	RPR SA A1 k141 264857 1|RPR SA A1 UNK|RPR SA A1	Actinobacteria	RPR_SA_A1_k141_264857
Saprolite	RPR SA A1 k141 2976572 7|RPR SA A1 UNK|RPR SA A1	Actinobacteria	RPR_SA_A1_k141_2976572
Saprolite	RPR SA A1 k141 3314681 2|RPR SA A1 UNK|RPR SA A1	Actinobacteria	RPR_SA_A1_k141_3314681
Saprolite	RPR SA A1 k141 3393350 1|RPR SA A1 UNK|RPR SA A1	Actinobacteria	RPR_SA_A1_k141_3393350
Saprolite	RPR SA A1 k141 3499455 2|RPR SA A1 UNK|RPR SA A1	Actinobacteria	RPR_SA_A1_k141_3499455
Saprolite	RPR SA A1 k141 3538054 1|RPR SA A1 UNK|RPR SA A1	Actinobacteria	RPR_SA_A1_k141_3538054
Saprolite	RPR SA A1 k141 3558491 1|RPR SA A1 UNK|RPR SA A1	Actinobacteria	RPR_SA_A1_k141_3558491
Saprolite	RPR SA A1 k141 3787499 1|RPR SA A1 UNK|RPR SA A1	Actinobacteria	RPR_SA_A1_k141_3787499
Saprolite	RPR SA A1 k141 3836069 11|RPR SA A1 UNK|RPR SA A1	Actinobacteria	RPR_SA_A1_k141_3836069
Saprolite	RPR SA A1 k141 4168496 2|RPR SA A1 UNK|RPR SA A1	Actinobacteria	RPR_SA_A1_k141_4168496
Saprolite	RPR SA A1 k141 4174865 2|RPR SA A1 UNK|RPR SA A1	Actinobacteria	RPR_SA_A1_k141_4174865
Saprolite	RPR SA A1 k141 4204534 2|RPR SA A1 UNK|RPR SA A1	Actinobacteria	RPR_SA_A1_k141_4204534
Saprolite	RPR SA A1 k141 4258507 5|RPR SA A1 UNK|RPR SA A1	Actinobacteria	RPR_SA_A1_k141_4258507
Saprolite	RPR SA A1 k141 4573763 3|RPR SA A1 UNK|RPR SA A1	Actinobacteria	RPR_SA_A1_k141_4573763
Saprolite	RPR SA A1 k141 4604862 7|RPR SA A1 UNK|RPR SA A1	Actinobacteria	RPR_SA_A1_k141_4604862
Saprolite	RPR SA A1 k141 4737146 7|RPR SA A1 UNK|RPR SA A1	Actinobacteria	RPR_SA_A1_k141_4737146
Saprolite	RPR SA A1 k141 65968 1|RPR SA A1 UNK|RPR SA A1	Actinobacteria	RPR_SA_A1_k141_65968
Saprolite	RPR SA A1 k141 864972 4|RPR SA A1 UNK|RPR SA A1	Actinobacteria	RPR_SA_A1_k141_864972
Saprolite	RPR SA A1 k141 996694 3|RPR SA A1 UNK|RPR SA A1	Actinobacteria	RPR_SA_A1_k141_996694
Saprolite	RPR SA A2 k141 1074965 4|RPR SA A2 UNK|RPR SA A2	Actinobacteria	RPR_SA_A2_k141_1074965
Saprolite	RPR SA A2 k141 110463 12|RPR SA A2 UNK|RPR SA A2	Actinobacteria	RPR_SA_A2_k141_110463
Saprolite	RPR SA A2 k141 112856 3|RPR SA A2 UNK|RPR SA A2	Actinobacteria	RPR_SA_A2_k141_112856
Saprolite	RPR SA A2 k141 1285214 26|RPR SA A2 UNK|RPR SA A2	Actinobacteria	RPR_SA_A2_k141_1285214
Saprolite	RPR SA A2 k141 1905604 1|RPR SA A2 UNK|RPR SA A2	Actinobacteria	RPR_SA_A2_k141_1905604
Saprolite	RPR SA A2 k141 1935773 1|RPR SA A2 UNK|RPR SA A2	Actinobacteria	RPR_SA_A2_k141_1935773
Saprolite	RPR SA A2 k141 1966505 1|RPR SA A2 UNK|RPR SA A2	Actinobacteria	RPR_SA_A2_k141_1966505
Saprolite	RPR SA A2 k141 2184171 2|RPR SA A2 UNK|RPR SA A2	Actinobacteria	RPR_SA_A2_k141_2184171
Saprolite	RPR SA A2 k141 242085 7|RPR SA A2 UNK|RPR SA A2	Actinobacteria	RPR_SA_A2_k141_242085
Saprolite	RPR SA A2 k141 2441150 1|RPR SA A2 UNK|RPR SA A2	Actinobacteria	RPR_SA_A2_k141_2441150
Saprolite	RPR SA A2 k141 2725996 1|RPR SA A2 UNK|RPR SA A2	Actinobacteria	RPR_SA_A2_k141_2725996
Saprolite	RPR SA A2 k141 2760032 2|RPR SA A2 UNK|RPR SA A2	Actinobacteria	RPR_SA_A2_k141_2760032
Saprolite	RPR SA A2 k141 3224001 2|RPR SA A2 UNK|RPR SA A2	Actinobacteria	RPR_SA_A2_k141_3224001
Saprolite	RPR SA A2 k141 3384092 2|RPR SA A2 UNK|RPR SA A2	Actinobacteria	RPR_SA_A2_k141_3384092
Saprolite	RPR SA A2 k141 3388518 3|RPR SA A2 UNK|RPR SA A2	Actinobacteria	RPR_SA_A2_k141_3388518
Saprolite	RPR SA A2 k141 3471460 1|RPR SA A2 UNK|RPR SA A2	Actinobacteria	RPR_SA_A2_k141_3471460
Saprolite	RPR SA A2 k141 3578004 2|RPR SA A2 UNK|RPR SA A2	Actinobacteria	RPR_SA_A2_k141_3578004
Saprolite	RPR SA A2 k141 3647292 4|RPR SA A2 UNK|RPR SA A2	Actinobacteria	RPR_SA_A2_k141_3647292
Saprolite	RPR SA A2 k141 367779 2|RPR SA A2 UNK|RPR SA A2	Actinobacteria	RPR_SA_A2_k141_367779
Saprolite	RPR SA A2 k141 3714656 26|RPR SA A2 UNK|RPR SA A2	Actinobacteria	RPR_SA_A2_k141_3714656
Saprolite	RPR SA A2 k141 4031896 9|RPR SA A2 UNK|RPR SA A2	Actinobacteria	RPR_SA_A2_k141_4031896
Saprolite	RPR SA A2 k141 4227815 4|RPR SA A2 UNK|RPR SA A2	Actinobacteria	RPR_SA_A2_k141_4227815
Saprolite	RPR SA A2 k141 4373195 2|RPR SA A2 UNK|RPR SA A2	Actinobacteria	RPR_SA_A2_k141_4373195
Saprolite	RPR SA A2 k141 4607626 1|RPR SA A2 UNK|RPR SA A2	Actinobacteria	RPR_SA_A2_k141_4607626
Saprolite	RPR SA A2 k141 4654226 1|RPR SA A2 UNK|RPR SA A2	Actinobacteria	RPR_SA_A2_k141_4654226
Saprolite	RPR SA A2 k141 4738819 3|RPR SA A2 UNK|RPR SA A2	Actinobacteria	RPR_SA_A2_k141_4738819
Saprolite	RPR SA A2 k141 4807743 7|RPR SA A2 UNK|RPR SA A2	Actinobacteria	RPR_SA_A2_k141_4807743
Saprolite	RPR SA A2 k141 492246 1|RPR SA A2 UNK|RPR SA A2	Actinobacteria	RPR_SA_A2_k141_492246
Saprolite	RPR SA A2 k141 5015461 1|RPR SA A2 UNK|RPR SA A2	Actinobacteria	RPR_SA_A2_k141_5015461
Saprolite	RPR SA A2 k141 561885 46|RPR SA A2 UNK|RPR SA A2	Actinobacteria	RPR_SA_A2_k141_561885
Saprolite	RPR SA A2 k141 859627 1|RPR SA A2 UNK|RPR SA A2	Actinobacteria	RPR_SA_A2_k141_859627
Saprolite	RPR SA A2 k141 880994 2|RPR SA A2 UNK|RPR SA A2	Actinobacteria	RPR_SA_A2_k141_880994
Saprolite	RPR SA A2 k141 990941 2|RPR SA A2 UNK|RPR SA A2	Actinobacteria	RPR_SA_A2_k141_990941
Saprolite	RPR SA B1 k141 1023424 4|RPR SA B1 UNK|RPR SA B1	Actinobacteria	RPR_SA_B1_k141_1023424
Saprolite	RPR SA B1 k141 110187 5|RPR SA B1 UNK|RPR SA B1	Actinobacteria	RPR_SA_B1_k141_110187
Saprolite	RPR SA B1 k141 1186872 3|RPR SA B1 UNK|RPR SA B1	Actinobacteria	RPR_SA_B1_k141_1186872
Saprolite	RPR SA B1 k141 1687587 3|RPR SA B1 UNK|RPR SA B1	Actinobacteria	RPR_SA_B1_k141_1687587
Saprolite	RPR SA B1 k141 1725885 6|RPR SA B1 UNK|RPR SA B1	Actinobacteria	RPR_SA_B1_k141_1725885
Saprolite	RPR SA B1 k141 174091 1|RPR SA B1 UNK|RPR SA B1	Actinobacteria	RPR_SA_B1_k141_174091
Saprolite	RPR SA B1 k141 2109939 2|RPR SA B1 UNK|RPR SA B1	Actinobacteria	RPR_SA_B1_k141_2109939
Saprolite	RPR SA B1 k141 2150496 1|RPR SA B1 UNK|RPR SA B1	Actinobacteria	RPR_SA_B1_k141_2150496
Saprolite	RPR SA B1 k141 2297285 2|RPR SA B1 UNK|RPR SA B1	Actinobacteria	RPR_SA_B1_k141_2297285
Saprolite	RPR SA B1 k141 304690 2|RPR SA B1 UNK|RPR SA B1	Actinobacteria	RPR_SA_B1_k141_304690
Saprolite	RPR SA B1 k141 399741 2|RPR SA B1 UNK|RPR SA B1	Actinobacteria	RPR_SA_B1_k141_399741
Saprolite	RPR SA B2 k141 1073916 2|RPR SA B2 UNK|RPR SA B2	Actinobacteria	RPR_SA_B2_k141_1073916
Saprolite	RPR SA B2 k141 1079634 3|RPR SA B2 UNK|RPR SA B2	Actinobacteria	RPR_SA_B2_k141_1079634
Saprolite	RPR SA B2 k141 1689291 1|RPR SA B2 UNK|RPR SA B2	Actinobacteria	RPR_SA_B2_k141_1689291
Saprolite	RPR SA B2 k141 1894891 4|RPR SA B2 UNK|RPR SA B2	Actinobacteria	RPR_SA_B2_k141_1894891
Saprolite	RPR SA B2 k141 2251952 3|RPR SA B2 UNK|RPR SA B2	Actinobacteria	RPR_SA_B2_k141_2251952
Saprolite	RPR SA B2 k141 2274095 2|RPR SA B2 UNK|RPR SA B2	Actinobacteria	RPR_SA_B2_k141_2274095
Saprolite	RPR SA B2 k141 531878 4|RPR SA B2 UNK|RPR SA B2	Actinobacteria	RPR_SA_B2_k141_531878
Saprolite	RPR SA C1 RPR SA C1 scaffold k141 122618 2|RPR SA C1 UNK|RPR SA C1	Actinobacteria	RPR_SA_C1_RPR_SA_C1_scaffold_k141_122618
Saprolite	RPR SA C1 RPR SA C1 scaffold k141 1253704 1|RPR SA C1 UNK|RPR SA C1	Actinobacteria	RPR_SA_C1_RPR_SA_C1_scaffold_k141_1253704
Saprolite	RPR SA C1 RPR SA C1 scaffold k141 2075053 2|RPR SA C1 UNK|RPR SA C1	Actinobacteria	RPR_SA_C1_RPR_SA_C1_scaffold_k141_2075053
Saprolite	RPR SA C1 RPR SA C1 scaffold k141 2154437 2|RPR SA C1 UNK|RPR SA C1	Actinobacteria	RPR_SA_C1_RPR_SA_C1_scaffold_k141_2154437
Saprolite	RPR SA C1 RPR SA C1 scaffold k141 2441754 4|RPR SA C1 UNK|RPR SA C1	Actinobacteria	RPR_SA_C1_RPR_SA_C1_scaffold_k141_2441754
Saprolite	RPR SA C1 RPR SA C1 scaffold k141 2465484 2|RPR SA C1 UNK|RPR SA C1	Actinobacteria	RPR_SA_C1_RPR_SA_C1_scaffold_k141_2465484
Saprolite	RPR SA C1 RPR SA C1 scaffold k141 2668561 1|RPR SA C1 UNK|RPR SA C1	Actinobacteria	RPR_SA_C1_RPR_SA_C1_scaffold_k141_2668561
Saprolite	RPR SA C1 RPR SA C1 scaffold k141 3084246 2|RPR SA C1 UNK|RPR SA C1	Actinobacteria	RPR_SA_C1_RPR_SA_C1_scaffold_k141_3084246
Saprolite	RPR SA C1 RPR SA C1 scaffold k141 3184390 4|RPR SA C1 UNK|RPR SA C1	Actinobacteria	RPR_SA_C1_RPR_SA_C1_scaffold_k141_3184390
Saprolite	RPR SA C1 RPR SA C1 scaffold k141 3201586 1|RPR SA C1 UNK|RPR SA C1	Actinobacteria	RPR_SA_C1_RPR_SA_C1_scaffold_k141_3201586
Saprolite	RPR SA C1 RPR SA C1 scaffold k141 398263 1|RPR SA C1 UNK|RPR SA C1	Actinobacteria	RPR_SA_C1_RPR_SA_C1_scaffold_k141_398263
Saprolite	RPR SA C1 RPR SA C1 scaffold k141 4072212 1|RPR SA C1 UNK|RPR SA C1	Actinobacteria	RPR_SA_C1_RPR_SA_C1_scaffold_k141_4072212
Saprolite	RPR SA C1 RPR SA C1 scaffold k141 4528421 2|RPR SA C1 UNK|RPR SA C1	Actinobacteria	RPR_SA_C1_RPR_SA_C1_scaffold_k141_4528421
Saprolite	RPR SA C1 RPR SA C1 scaffold k141 462800 2|RPR SA C1 UNK|RPR SA C1	Actinobacteria	RPR_SA_C1_RPR_SA_C1_scaffold_k141_462800
Saprolite	RPR SA C1 RPR SA C1 scaffold k141 4832516 4|RPR SA C1 UNK|RPR SA C1	Actinobacteria	RPR_SA_C1_RPR_SA_C1_scaffold_k141_4832516
Saprolite	RPR SA C1 RPR SA C1 scaffold k141 4848332 1|RPR SA C1 UNK|RPR SA C1	Actinobacteria	RPR_SA_C1_RPR_SA_C1_scaffold_k141_4848332
Saprolite	RPR SA C1 RPR SA C1 scaffold k141 4877823 1|RPR SA C1 UNK|RPR SA C1	Actinobacteria	RPR_SA_C1_RPR_SA_C1_scaffold_k141_4877823
Saprolite	RPR SA C1 RPR SA C1 scaffold k141 536030 4|RPR SA C1 UNK|RPR SA C1	Actinobacteria	RPR_SA_C1_RPR_SA_C1_scaffold_k141_536030
Saprolite	RPR SA C1 RPR SA C1 scaffold k141 546240 2|RPR SA C1 UNK|RPR SA C1	Actinobacteria	RPR_SA_C1_RPR_SA_C1_scaffold_k141_546240
Saprolite	RPR SA C1 RPR SA C1 scaffold k141 816904 2|RPR SA C1 UNK|RPR SA C1	Actinobacteria	RPR_SA_C1_RPR_SA_C1_scaffold_k141_816904
Saprolite	RPR SA C1 RPR SA C1 scaffold k141 878646 1|RPR SA C1 UNK|RPR SA C1	Actinobacteria	RPR_SA_C1_RPR_SA_C1_scaffold_k141_878646
Saprolite	RPR SA C2 k141 1209407 1|RPR SA C2 UNK|RPR SA C2	Actinobacteria	RPR_SA_C2_k141_1209407
Saprolite	RPR SA C2 k141 1288531 2|RPR SA C2 UNK|RPR SA C2	Actinobacteria	RPR_SA_C2_k141_1288531
Saprolite	RPR SA C2 k141 1299875 1|RPR SA C2 UNK|RPR SA C2	Actinobacteria	RPR_SA_C2_k141_1299875
Saprolite	RPR SA C2 k141 1478454 2|RPR SA C2 UNK|RPR SA C2	Actinobacteria	RPR_SA_C2_k141_1478454
Saprolite	RPR SA C2 k141 1742862 3|RPR SA C2 UNK|RPR SA C2	Actinobacteria	RPR_SA_C2_k141_1742862
Saprolite	RPR SA C2 k141 1822901 1|RPR SA C2 UNK|RPR SA C2	Actinobacteria	RPR_SA_C2_k141_1822901
Saprolite	RPR SA C2 k141 1848089 2|RPR SA C2 UNK|RPR SA C2	Actinobacteria	RPR_SA_C2_k141_1848089
Saprolite	RPR SA C2 k141 1893556 4|RPR SA C2 UNK|RPR SA C2	Actinobacteria	RPR_SA_C2_k141_1893556
Saprolite	RPR SA C2 k141 2239099 2|RPR SA C2 UNK|RPR SA C2	Actinobacteria	RPR_SA_C2_k141_2239099
Saprolite	RPR SA C2 k141 2731144 3|RPR SA C2 UNK|RPR SA C2	Actinobacteria	RPR_SA_C2_k141_2731144
Saprolite	RPR SA C2 k141 2803089 4|RPR SA C2 UNK|RPR SA C2	Actinobacteria	RPR_SA_C2_k141_2803089
Saprolite	RPR SA C2 k141 3079593 1|RPR SA C2 UNK|RPR SA C2	Actinobacteria	RPR_SA_C2_k141_3079593
Saprolite	RPR SA C2 k141 3199334 4|RPR SA C2 UNK|RPR SA C2	Actinobacteria	RPR_SA_C2_k141_3199334
Saprolite	RPR SA C2 k141 325448 2|RPR SA C2 UNK|RPR SA C2	Actinobacteria	RPR_SA_C2_k141_325448
Saprolite	RPR SA C2 k141 3869493 3|RPR SA C2 UNK|RPR SA C2	Actinobacteria	RPR_SA_C2_k141_3869493
Saprolite	RPR SA C2 k141 4116413 1|RPR SA C2 UNK|RPR SA C2	Actinobacteria	RPR_SA_C2_k141_4116413
Saprolite	RPR SA C2 k141 4347464 1|RPR SA C2 UNK|RPR SA C2	Actinobacteria	RPR_SA_C2_k141_4347464
Saprolite	RPR SA C2 k141 4752597 2|RPR SA C2 UNK|RPR SA C2	Actinobacteria	RPR_SA_C2_k141_4752597
Saprolite	RPR SA C2 k141 656546 1|RPR SA C2 UNK|RPR SA C2	Actinobacteria	RPR_SA_C2_k141_656546
Intermediate	RPR I A1 k141 1037216 9|RPR I A1 UNK|RPR I A1	Alphaproteobacteria	RPR_I_A1_k141_1037216
Intermediate	RPR I A1 k141 1250475 5|RPR I A1 UNK|RPR I A1	Alphaproteobacteria	RPR_I_A1_k141_1250475
Intermediate	RPR I A1 k141 140435 1|RPR I A1 UNK|RPR I A1	Alphaproteobacteria	RPR_I_A1_k141_140435
Intermediate	RPR I A1 k141 1489096 3|RPR I A1 UNK|RPR I A1	Alphaproteobacteria	RPR_I_A1_k141_1489096
Intermediate	RPR I A1 k141 150793 2|RPR I A1 UNK|RPR I A1	Alphaproteobacteria	RPR_I_A1_k141_150793
Intermediate	RPR I A1 k141 1642786 4|RPR I A1 UNK|RPR I A1	Alphaproteobacteria	RPR_I_A1_k141_1642786
Intermediate	RPR I A1 k141 1682879 2|RPR I A1 UNK|RPR I A1	Alphaproteobacteria	RPR_I_A1_k141_1682879
Intermediate	RPR I A1 k141 1706265 3|RPR I A1 UNK|RPR I A1	Alphaproteobacteria	RPR_I_A1_k141_1706265
Intermediate	RPR I A1 k141 1707419 4|RPR I A1 UNK|RPR I A1	Alphaproteobacteria	RPR_I_A1_k141_1707419
Intermediate	RPR I A1 k141 1993203 12|RPR I A1 UNK|RPR I A1	Alphaproteobacteria	RPR_I_A1_k141_1993203
Intermediate	RPR I A1 k141 203393 10|RPR I A1 UNK|RPR I A1	Alphaproteobacteria	RPR_I_A1_k141_203393
Intermediate	RPR I A1 k141 2120894 1|RPR I A1 UNK|RPR I A1	Alphaproteobacteria	RPR_I_A1_k141_2120894
Intermediate	RPR I A1 k141 2195822 1|RPR I A1 UNK|RPR I A1	Alphaproteobacteria	RPR_I_A1_k141_2195822
Intermediate	RPR I A1 k141 2230809 3|RPR I A1 UNK|RPR I A1	Alphaproteobacteria	RPR_I_A1_k141_2230809
Intermediate	RPR I A1 k141 2494364 4|RPR I A1 UNK|RPR I A1	Alphaproteobacteria	RPR_I_A1_k141_2494364
Intermediate	RPR I A1 k141 249840 2|RPR I A1 UNK|RPR I A1	Alphaproteobacteria	RPR_I_A1_k141_249840
Intermediate	RPR I A1 k141 2612323 3|RPR I A1 UNK|RPR I A1	Alphaproteobacteria	RPR_I_A1_k141_2612323
Intermediate	RPR I A1 k141 266562 2|RPR I A1 UNK|RPR I A1	Alphaproteobacteria	RPR_I_A1_k141_266562
Intermediate	RPR I A1 k141 430805 3|RPR I A1 UNK|RPR I A1	Alphaproteobacteria	RPR_I_A1_k141_430805
Intermediate	RPR I A1 k141 439105 1|RPR I A1 UNK|RPR I A1	Alphaproteobacteria	RPR_I_A1_k141_439105
Intermediate	RPR I A1 k141 504672 4|RPR I A1 UNK|RPR I A1	Alphaproteobacteria	RPR_I_A1_k141_504672
Intermediate	RPR I A1 k141 628820 3|RPR I A1 UNK|RPR I A1	Alphaproteobacteria	RPR_I_A1_k141_628820
Intermediate	RPR I A1 k141 692974 5|RPR I A1 UNK|RPR I A1	Alphaproteobacteria	RPR_I_A1_k141_692974
Intermediate	RPR I A1 k141 706442 4|RPR I A1 UNK|RPR I A1	Alphaproteobacteria	RPR_I_A1_k141_706442
Intermediate	RPR I A1 k141 818947 3|RPR I A1 UNK|RPR I A1	Alphaproteobacteria	RPR_I_A1_k141_818947
Intermediate	RPR I A1 k141 824835 2|RPR I A1 UNK|RPR I A1	Alphaproteobacteria	RPR_I_A1_k141_824835
Intermediate	RPR I A1 k141 863107 8|RPR I A1 UNK|RPR I A1	Alphaproteobacteria	RPR_I_A1_k141_863107
Intermediate	RPR I A1 k141 916924 4|RPR I A1 UNK|RPR I A1	Alphaproteobacteria	RPR_I_A1_k141_916924
Intermediate	RPR I A1 k141 965553 2|RPR I A1 UNK|RPR I A1	Alphaproteobacteria	RPR_I_A1_k141_965553
Intermediate	RPR I A2 k141 1170017 2|RPR I A2 UNK|RPR I A2	Alphaproteobacteria	RPR_I_A2_k141_1170017
Intermediate	RPR I A2 k141 1305115 4|RPR I A2 UNK|RPR I A2	Alphaproteobacteria	RPR_I_A2_k141_1305115
Intermediate	RPR I A2 k141 1605313 4|RPR I A2 UNK|RPR I A2	Alphaproteobacteria	RPR_I_A2_k141_1605313
Intermediate	RPR I A2 k141 1665396 6|RPR I A2 UNK|RPR I A2	Alphaproteobacteria	RPR_I_A2_k141_1665396
Intermediate	RPR I A2 k141 1665479 2|RPR I A2 UNK|RPR I A2	Alphaproteobacteria	RPR_I_A2_k141_1665479
Intermediate	RPR I A2 k141 182780 7|RPR I A2 UNK|RPR I A2	Alphaproteobacteria	RPR_I_A2_k141_182780
Intermediate	RPR I A2 k141 1934754 4|RPR I A2 UNK|RPR I A2	Alphaproteobacteria	RPR_I_A2_k141_1934754
Intermediate	RPR I A2 k141 2019455 1|RPR I A2 UNK|RPR I A2	Alphaproteobacteria	RPR_I_A2_k141_2019455
Intermediate	RPR I A2 k141 2065884 1|RPR I A2 UNK|RPR I A2	Alphaproteobacteria	RPR_I_A2_k141_2065884
Intermediate	RPR I A2 k141 2181168 1|RPR I A2 UNK|RPR I A2	Alphaproteobacteria	RPR_I_A2_k141_2181168
Intermediate	RPR I A2 k141 2213793 5|RPR I A2 UNK|RPR I A2	Alphaproteobacteria	RPR_I_A2_k141_2213793
Intermediate	RPR I A2 k141 2265998 3|RPR I A2 UNK|RPR I A2	Alphaproteobacteria	RPR_I_A2_k141_2265998
Intermediate	RPR I A2 k141 2550068 2|RPR I A2 UNK|RPR I A2	Alphaproteobacteria	RPR_I_A2_k141_2550068
Intermediate	RPR I A2 k141 2593816 4|RPR I A2 UNK|RPR I A2	Alphaproteobacteria	RPR_I_A2_k141_2593816
Intermediate	RPR I A2 k141 2732696 3|RPR I A2 UNK|RPR I A2	Alphaproteobacteria	RPR_I_A2_k141_2732696
Intermediate	RPR I A2 k141 273685 2|RPR I A2 UNK|RPR I A2	Alphaproteobacteria	RPR_I_A2_k141_273685
Intermediate	RPR I A2 k141 2777270 3|RPR I A2 UNK|RPR I A2	Alphaproteobacteria	RPR_I_A2_k141_2777270
Intermediate	RPR I A2 k141 357869 2|RPR I A2 UNK|RPR I A2	Alphaproteobacteria	RPR_I_A2_k141_357869
Intermediate	RPR I A2 k141 444910 6|RPR I A2 UNK|RPR I A2	Alphaproteobacteria	RPR_I_A2_k141_444910
Intermediate	RPR I A2 k141 490941 15|RPR I A2 UNK|RPR I A2	Alphaproteobacteria	RPR_I_A2_k141_490941
Intermediate	RPR I A2 k141 627915 14|RPR I A2 UNK|RPR I A2	Alphaproteobacteria	RPR_I_A2_k141_627915
Intermediate	RPR I A2 k141 793088 2|RPR I A2 UNK|RPR I A2	Alphaproteobacteria	RPR_I_A2_k141_793088
Intermediate	RPR I A2 k141 800885 2|RPR I A2 UNK|RPR I A2	Alphaproteobacteria	RPR_I_A2_k141_800885
Intermediate	RPR I A2 k141 804365 2|RPR I A2 UNK|RPR I A2	Alphaproteobacteria	RPR_I_A2_k141_804365
Intermediate	RPR I A2 k141 875983 2|RPR I A2 UNK|RPR I A2	Alphaproteobacteria	RPR_I_A2_k141_875983
Intermediate	RPR I B1 k141 1055291 6|RPR I B1 UNK|RPR I B1	Alphaproteobacteria	RPR_I_B1_k141_1055291
Intermediate	RPR I B1 k141 1064037 2|RPR I B1 UNK|RPR I B1	Alphaproteobacteria	RPR_I_B1_k141_1064037
Intermediate	RPR I B1 k141 1077726 3|RPR I B1 UNK|RPR I B1	Alphaproteobacteria	RPR_I_B1_k141_1077726
Intermediate	RPR I B1 k141 1262293 6|RPR I B1 UNK|RPR I B1	Alphaproteobacteria	RPR_I_B1_k141_1262293
Intermediate	RPR I B1 k141 129362 3|RPR I B1 UNK|RPR I B1	Alphaproteobacteria	RPR_I_B1_k141_129362
Intermediate	RPR I B1 k141 1358324 2|RPR I B1 UNK|RPR I B1	Alphaproteobacteria	RPR_I_B1_k141_1358324
Intermediate	RPR I B1 k141 1406872 8|RPR I B1 UNK|RPR I B1	Alphaproteobacteria	RPR_I_B1_k141_1406872
Intermediate	RPR I B1 k141 1423021 5|RPR I B1 UNK|RPR I B1	Alphaproteobacteria	RPR_I_B1_k141_1423021
Intermediate	RPR I B1 k141 1683436 4|RPR I B1 UNK|RPR I B1	Alphaproteobacteria	RPR_I_B1_k141_1683436
Intermediate	RPR I B1 k141 185677 2|RPR I B1 UNK|RPR I B1	Alphaproteobacteria	RPR_I_B1_k141_185677
Intermediate	RPR I B1 k141 290418 8|RPR I B1 UNK|RPR I B1	Alphaproteobacteria	RPR_I_B1_k141_290418
Intermediate	RPR I B1 k141 368945 8|RPR I B1 UNK|RPR I B1	Alphaproteobacteria	RPR_I_B1_k141_368945
Intermediate	RPR I B1 k141 369992 7|RPR I B1 UNK|RPR I B1	Alphaproteobacteria	RPR_I_B1_k141_369992
Intermediate	RPR I B1 k141 402867 2|RPR I B1 UNK|RPR I B1	Alphaproteobacteria	RPR_I_B1_k141_402867
Intermediate	RPR I B1 k141 518577 30|RPR I B1 UNK|RPR I B1	Alphaproteobacteria	RPR_I_B1_k141_518577
Intermediate	RPR I B1 k141 605389 24|RPR I B1 UNK|RPR I B1	Alphaproteobacteria	RPR_I_B1_k141_605389
Intermediate	RPR I B1 k141 653850 4|RPR I B1 UNK|RPR I B1	Alphaproteobacteria	RPR_I_B1_k141_653850
Intermediate	RPR I B1 k141 717300 13|RPR I B1 UNK|RPR I B1	Alphaproteobacteria	RPR_I_B1_k141_717300
Intermediate	RPR I B1 k141 761732 5|RPR I B1 UNK|RPR I B1	Alphaproteobacteria	RPR_I_B1_k141_761732
Intermediate	RPR I B1 k141 768175 3|RPR I B1 UNK|RPR I B1	Alphaproteobacteria	RPR_I_B1_k141_768175
Intermediate	RPR I B1 k141 798982 2|RPR I B1 UNK|RPR I B1	Alphaproteobacteria	RPR_I_B1_k141_798982
Intermediate	RPR I B1 k141 885259 2|RPR I B1 UNK|RPR I B1	Alphaproteobacteria	RPR_I_B1_k141_885259
Intermediate	RPR I B2 k141 1163315 4|RPR I B2 UNK|RPR I B2	Alphaproteobacteria	RPR_I_B2_k141_1163315
Intermediate	RPR I B2 k141 1360785 3|RPR I B2 UNK|RPR I B2	Alphaproteobacteria	RPR_I_B2_k141_1360785
Intermediate	RPR I B2 k141 1409065 1|RPR I B2 UNK|RPR I B2	Alphaproteobacteria	RPR_I_B2_k141_1409065
Intermediate	RPR I B2 k141 1430632 3|RPR I B2 UNK|RPR I B2	Alphaproteobacteria	RPR_I_B2_k141_1430632
Intermediate	RPR I B2 k141 1569058 2|RPR I B2 UNK|RPR I B2	Alphaproteobacteria	RPR_I_B2_k141_1569058
Intermediate	RPR I B2 k141 1626649 4|RPR I B2 UNK|RPR I B2	Alphaproteobacteria	RPR_I_B2_k141_1626649
Intermediate	RPR I B2 k141 1715712 2|RPR I B2 UNK|RPR I B2	Alphaproteobacteria	RPR_I_B2_k141_1715712
Intermediate	RPR I B2 k141 1899034 1|RPR I B2 UNK|RPR I B2	Alphaproteobacteria	RPR_I_B2_k141_1899034
Intermediate	RPR I B2 k141 1958069 4|RPR I B2 UNK|RPR I B2	Alphaproteobacteria	RPR_I_B2_k141_1958069
Intermediate	RPR I B2 k141 323091 1|RPR I B2 UNK|RPR I B2	Alphaproteobacteria	RPR_I_B2_k141_323091
Intermediate	RPR I B2 k141 488300 9|RPR I B2 UNK|RPR I B2	Alphaproteobacteria	RPR_I_B2_k141_488300
Intermediate	RPR I B2 k141 53988 2|RPR I B2 UNK|RPR I B2	Alphaproteobacteria	RPR_I_B2_k141_53988
Intermediate	RPR I B2 k141 619794 5|RPR I B2 UNK|RPR I B2	Alphaproteobacteria	RPR_I_B2_k141_619794
Intermediate	RPR I B2 k141 634978 7|RPR I B2 UNK|RPR I B2	Alphaproteobacteria	RPR_I_B2_k141_634978
Intermediate	RPR I B2 k141 712028 2|RPR I B2 UNK|RPR I B2	Alphaproteobacteria	RPR_I_B2_k141_712028
Intermediate	RPR I B2 k141 923501 10|RPR I B2 UNK|RPR I B2	Alphaproteobacteria	RPR_I_B2_k141_923501
Intermediate	RPR I B2 k141 946775 7|RPR I B2 UNK|RPR I B2	Alphaproteobacteria	RPR_I_B2_k141_946775
Intermediate	RPR I C1 k141 1040111 2|RPR I C1 UNK|RPR I C1	Alphaproteobacteria	RPR_I_C1_k141_1040111
Intermediate	RPR I C1 k141 1133705 2|RPR I C1 UNK|RPR I C1	Alphaproteobacteria	RPR_I_C1_k141_1133705
Intermediate	RPR I C1 k141 1179484 2|RPR I C1 UNK|RPR I C1	Alphaproteobacteria	RPR_I_C1_k141_1179484
Intermediate	RPR I C1 k141 182221 2|RPR I C1 UNK|RPR I C1	Alphaproteobacteria	RPR_I_C1_k141_182221
Intermediate	RPR I C1 k141 1903699 6|RPR I C1 UNK|RPR I C1	Alphaproteobacteria	RPR_I_C1_k141_1903699
Intermediate	RPR I C1 k141 1918541 1|RPR I C1 UNK|RPR I C1	Alphaproteobacteria	RPR_I_C1_k141_1918541
Intermediate	RPR I C1 k141 1924052 2|RPR I C1 UNK|RPR I C1	Alphaproteobacteria	RPR_I_C1_k141_1924052
Intermediate	RPR I C1 k141 2247005 4|RPR I C1 UNK|RPR I C1	Alphaproteobacteria	RPR_I_C1_k141_2247005
Intermediate	RPR I C1 k141 2247099 4|RPR I C1 UNK|RPR I C1	Alphaproteobacteria	RPR_I_C1_k141_2247099
Intermediate	RPR I C1 k141 2279883 11|RPR I C1 UNK|RPR I C1	Alphaproteobacteria	RPR_I_C1_k141_2279883
Intermediate	RPR I C1 k141 2638139 3|RPR I C1 UNK|RPR I C1	Alphaproteobacteria	RPR_I_C1_k141_2638139
Intermediate	RPR I C1 k141 2656328 7|RPR I C1 UNK|RPR I C1	Alphaproteobacteria	RPR_I_C1_k141_2656328
Intermediate	RPR I C1 k141 2925943 2|RPR I C1 UNK|RPR I C1	Alphaproteobacteria	RPR_I_C1_k141_2925943
Intermediate	RPR I C1 k141 2945959 10|RPR I C1 UNK|RPR I C1	Alphaproteobacteria	RPR_I_C1_k141_2945959
Intermediate	RPR I C1 k141 3025672 1|RPR I C1 UNK|RPR I C1	Alphaproteobacteria	RPR_I_C1_k141_3025672
Intermediate	RPR I C1 k141 3192820 2|RPR I C1 UNK|RPR I C1	Alphaproteobacteria	RPR_I_C1_k141_3192820
Intermediate	RPR I C1 k141 3343395 2|RPR I C1 UNK|RPR I C1	Alphaproteobacteria	RPR_I_C1_k141_3343395
Intermediate	RPR I C1 k141 3540754 10|RPR I C1 UNK|RPR I C1	Alphaproteobacteria	RPR_I_C1_k141_3540754
Intermediate	RPR I C1 k141 3664461 2|RPR I C1 UNK|RPR I C1	Alphaproteobacteria	RPR_I_C1_k141_3664461
Intermediate	RPR I C1 k141 4164786 6|RPR I C1 UNK|RPR I C1	Alphaproteobacteria	RPR_I_C1_k141_4164786
Intermediate	RPR I C1 k141 4223928 2|RPR I C1 UNK|RPR I C1	Alphaproteobacteria	RPR_I_C1_k141_4223928
Intermediate	RPR I C1 k141 838084 4|RPR I C1 UNK|RPR I C1	Alphaproteobacteria	RPR_I_C1_k141_838084
Intermediate	RPR I C1 k141 920488 1|RPR I C1 UNK|RPR I C1	Alphaproteobacteria	RPR_I_C1_k141_920488
Intermediate	RPR I C2 k141 1038533 9|RPR I C2 UNK|RPR I C2	Alphaproteobacteria	RPR_I_C2_k141_1038533
Intermediate	RPR I C2 k141 1165280 4|RPR I C2 UNK|RPR I C2	Alphaproteobacteria	RPR_I_C2_k141_1165280
Intermediate	RPR I C2 k141 1274635 7|RPR I C2 UNK|RPR I C2	Alphaproteobacteria	RPR_I_C2_k141_1274635
Intermediate	RPR I C2 k141 1362995 2|RPR I C2 UNK|RPR I C2	Alphaproteobacteria	RPR_I_C2_k141_1362995
Intermediate	RPR I C2 k141 1563156 1|RPR I C2 UNK|RPR I C2	Alphaproteobacteria	RPR_I_C2_k141_1563156
Intermediate	RPR I C2 k141 1594729 5|RPR I C2 UNK|RPR I C2	Alphaproteobacteria	RPR_I_C2_k141_1594729
Intermediate	RPR I C2 k141 1795281 1|RPR I C2 UNK|RPR I C2	Alphaproteobacteria	RPR_I_C2_k141_1795281
Intermediate	RPR I C2 k141 183452 19|RPR I C2 UNK|RPR I C2	Alphaproteobacteria	RPR_I_C2_k141_183452
Intermediate	RPR I C2 k141 1899131 4|RPR I C2 UNK|RPR I C2	Alphaproteobacteria	RPR_I_C2_k141_1899131
Intermediate	RPR I C2 k141 1990968 2|RPR I C2 UNK|RPR I C2	Alphaproteobacteria	RPR_I_C2_k141_1990968
Intermediate	RPR I C2 k141 2136708 2|RPR I C2 UNK|RPR I C2	Alphaproteobacteria	RPR_I_C2_k141_2136708
Intermediate	RPR I C2 k141 2195537 2|RPR I C2 UNK|RPR I C2	Alphaproteobacteria	RPR_I_C2_k141_2195537
Intermediate	RPR I C2 k141 2357121 1|RPR I C2 UNK|RPR I C2	Alphaproteobacteria	RPR_I_C2_k141_2357121
Intermediate	RPR I C2 k141 2486606 3|RPR I C2 UNK|RPR I C2	Alphaproteobacteria	RPR_I_C2_k141_2486606
Intermediate	RPR I C2 k141 2535936 2|RPR I C2 UNK|RPR I C2	Alphaproteobacteria	RPR_I_C2_k141_2535936
Intermediate	RPR I C2 k141 2883868 4|RPR I C2 UNK|RPR I C2	Alphaproteobacteria	RPR_I_C2_k141_2883868
Intermediate	RPR I C2 k141 3140155 4|RPR I C2 UNK|RPR I C2	Alphaproteobacteria	RPR_I_C2_k141_3140155
Intermediate	RPR I C2 k141 3227536 2|RPR I C2 UNK|RPR I C2	Alphaproteobacteria	RPR_I_C2_k141_3227536
Intermediate	RPR I C2 k141 3274484 2|RPR I C2 UNK|RPR I C2	Alphaproteobacteria	RPR_I_C2_k141_3274484
Intermediate	RPR I C2 k141 3335448 9|RPR I C2 UNK|RPR I C2	Alphaproteobacteria	RPR_I_C2_k141_3335448
Intermediate	RPR I C2 k141 3512951 2|RPR I C2 UNK|RPR I C2	Alphaproteobacteria	RPR_I_C2_k141_3512951
Intermediate	RPR I C2 k141 3704508 4|RPR I C2 UNK|RPR I C2	Alphaproteobacteria	RPR_I_C2_k141_3704508
Intermediate	RPR I C2 k141 3844922 1|RPR I C2 UNK|RPR I C2	Alphaproteobacteria	RPR_I_C2_k141_3844922
Intermediate	RPR I C2 k141 3946725 1|RPR I C2 UNK|RPR I C2	Alphaproteobacteria	RPR_I_C2_k141_3946725
Intermediate	RPR I C2 k141 3954236 3|RPR I C2 UNK|RPR I C2	Alphaproteobacteria	RPR_I_C2_k141_3954236
Intermediate	RPR I C2 k141 4032504 5|RPR I C2 UNK|RPR I C2	Alphaproteobacteria	RPR_I_C2_k141_4032504
Intermediate	RPR I C2 k141 4111297 1|RPR I C2 UNK|RPR I C2	Alphaproteobacteria	RPR_I_C2_k141_4111297
Intermediate	RPR I C2 k141 432449 1|RPR I C2 UNK|RPR I C2	Alphaproteobacteria	RPR_I_C2_k141_432449
Intermediate	RPR I C2 k141 434115 1|RPR I C2 UNK|RPR I C2	Alphaproteobacteria	RPR_I_C2_k141_434115
Intermediate	RPR I C2 k141 818095 3|RPR I C2 UNK|RPR I C2	Alphaproteobacteria	RPR_I_C2_k141_818095
Intermediate	RPR I C2 k141 875915 1|RPR I C2 UNK|RPR I C2	Alphaproteobacteria	RPR_I_C2_k141_875915
Intermediate	RPR I C2 k141 938276 2|RPR I C2 UNK|RPR I C2	Alphaproteobacteria	RPR_I_C2_k141_938276
Soil	RPR S A1 k141 1137936 3|RPR S A1 UNK|RPR S A1	Alphaproteobacteria	RPR_S_A1_k141_1137936
Soil	RPR S A1 k141 2940445 2|RPR S A1 UNK|RPR S A1	Alphaproteobacteria	RPR_S_A1_k141_2940445
Soil	RPR S A1 k141 3301618 4|RPR S A1 UNK|RPR S A1	Alphaproteobacteria	RPR_S_A1_k141_3301618
Soil	RPR S A1 k141 384722 3|RPR S A1 UNK|RPR S A1	Alphaproteobacteria	RPR_S_A1_k141_384722
Soil	RPR S A1 k141 5073901 2|RPR S A1 UNK|RPR S A1	Alphaproteobacteria	RPR_S_A1_k141_5073901
Soil	RPR S A1 k141 5437428 2|RPR S A1 UNK|RPR S A1	Alphaproteobacteria	RPR_S_A1_k141_5437428
Soil	RPR S A1 k141 5684164 8|RPR S A1 UNK|RPR S A1	Alphaproteobacteria	RPR_S_A1_k141_5684164
Soil	RPR S A1 k141 6413729 3|RPR S A1 UNK|RPR S A1	Alphaproteobacteria	RPR_S_A1_k141_6413729
Soil	RPR S A1 k141 6467618 4|RPR S A1 UNK|RPR S A1	Alphaproteobacteria	RPR_S_A1_k141_6467618
Soil	RPR S A1 k141 6776382 2|RPR S A1 UNK|RPR S A1	Alphaproteobacteria	RPR_S_A1_k141_6776382
Soil	RPR S A1 k141 6860501 3|RPR S A1 UNK|RPR S A1	Alphaproteobacteria	RPR_S_A1_k141_6860501
Soil	RPR S A2 k141 264922 2|RPR S A2 UNK|RPR S A2	Alphaproteobacteria	RPR_S_A2_k141_264922
Soil	RPR S A2 k141 3160202 1|RPR S A2 UNK|RPR S A2	Alphaproteobacteria	RPR_S_A2_k141_3160202
Soil	RPR S A2 k141 467021 2|RPR S A2 UNK|RPR S A2	Alphaproteobacteria	RPR_S_A2_k141_467021
Soil	RPR S A2 k141 520560 2|RPR S A2 UNK|RPR S A2	Alphaproteobacteria	RPR_S_A2_k141_520560
Soil	RPR S A2 k141 615972 2|RPR S A2 UNK|RPR S A2	Alphaproteobacteria	RPR_S_A2_k141_615972
Soil	RPR S A2 k141 7012380 3|RPR S A2 UNK|RPR S A2	Alphaproteobacteria	RPR_S_A2_k141_7012380
Soil	RPR S A2 k141 7050806 2|RPR S A2 UNK|RPR S A2	Alphaproteobacteria	RPR_S_A2_k141_7050806
Soil	RPR S B1 k141 4440798 3|RPR S B1 UNK|RPR S B1	Alphaproteobacteria	RPR_S_B1_k141_4440798
Soil	RPR S B1 k141 5350404 2|RPR S B1 UNK|RPR S B1	Alphaproteobacteria	RPR_S_B1_k141_5350404
Soil	RPR S B1 k141 7206303 3|RPR S B1 UNK|RPR S B1	Alphaproteobacteria	RPR_S_B1_k141_7206303
Soil	RPR S B1 k141 7575356 1|RPR S B1 UNK|RPR S B1	Alphaproteobacteria	RPR_S_B1_k141_7575356
Soil	RPR S B2 k141 2906835 2|RPR S B2 UNK|RPR S B2	Alphaproteobacteria	RPR_S_B2_k141_2906835
Soil	RPR S B2 k141 4537409 2|RPR S B2 UNK|RPR S B2	Alphaproteobacteria	RPR_S_B2_k141_4537409
Soil	RPR S B2 k141 4629926 2|RPR S B2 UNK|RPR S B2	Alphaproteobacteria	RPR_S_B2_k141_4629926
Soil	RPR S B2 k141 5139337 2|RPR S B2 UNK|RPR S B2	Alphaproteobacteria	RPR_S_B2_k141_5139337
Soil	RPR S B2 k141 7079052 2|RPR S B2 UNK|RPR S B2	Alphaproteobacteria	RPR_S_B2_k141_7079052
Soil	RPR S B2 k141 7919026 3|RPR S B2 UNK|RPR S B2	Alphaproteobacteria	RPR_S_B2_k141_7919026
Soil	RPR S C1 k141 1083422 4|RPR S C1 UNK|RPR S C1	Alphaproteobacteria	RPR_S_C1_k141_1083422
Soil	RPR S C1 k141 1399555 1|RPR S C1 UNK|RPR S C1	Alphaproteobacteria	RPR_S_C1_k141_1399555
Soil	RPR S C1 k141 1530047 4|RPR S C1 UNK|RPR S C1	Alphaproteobacteria	RPR_S_C1_k141_1530047
Soil	RPR S C1 k141 2561874 16|RPR S C1 UNK|RPR S C1	Alphaproteobacteria	RPR_S_C1_k141_2561874
Soil	RPR S C1 k141 3629923 2|RPR S C1 UNK|RPR S C1	Alphaproteobacteria	RPR_S_C1_k141_3629923
Soil	RPR S C1 k141 4131904 2|RPR S C1 UNK|RPR S C1	Alphaproteobacteria	RPR_S_C1_k141_4131904
Soil	RPR S C1 k141 483914 4|RPR S C1 UNK|RPR S C1	Alphaproteobacteria	RPR_S_C1_k141_483914
Soil	RPR S C1 k141 4974086 3|RPR S C1 UNK|RPR S C1	Alphaproteobacteria	RPR_S_C1_k141_4974086
Soil	RPR S C1 k141 5095295 2|RPR S C1 UNK|RPR S C1	Alphaproteobacteria	RPR_S_C1_k141_5095295
Soil	RPR S C1 k141 5129178 2|RPR S C1 UNK|RPR S C1	Alphaproteobacteria	RPR_S_C1_k141_5129178
Soil	RPR S C1 k141 5194788 2|RPR S C1 UNK|RPR S C1	Alphaproteobacteria	RPR_S_C1_k141_5194788
Soil	RPR S C1 k141 5587492 3|RPR S C1 UNK|RPR S C1	Alphaproteobacteria	RPR_S_C1_k141_5587492
Soil	RPR S C1 k141 5686575 3|RPR S C1 UNK|RPR S C1	Alphaproteobacteria	RPR_S_C1_k141_5686575
Soil	RPR S C1 k141 6347199 2|RPR S C1 UNK|RPR S C1	Alphaproteobacteria	RPR_S_C1_k141_6347199
Soil	RPR S C1 k141 6364181 9|RPR S C1 UNK|RPR S C1	Alphaproteobacteria	RPR_S_C1_k141_6364181
Soil	RPR S C1 k141 6826945 1|RPR S C1 UNK|RPR S C1	Alphaproteobacteria	RPR_S_C1_k141_6826945
Soil	RPR S C1 k141 6878999 7|RPR S C1 UNK|RPR S C1	Alphaproteobacteria	RPR_S_C1_k141_6878999
Soil	RPR S C1 k141 7511426 2|RPR S C1 UNK|RPR S C1	Alphaproteobacteria	RPR_S_C1_k141_7511426
Soil	RPR S C1 k141 7649665 1|RPR S C1 UNK|RPR S C1	Alphaproteobacteria	RPR_S_C1_k141_7649665
Soil	RPR S C1 k141 794118 2|RPR S C1 UNK|RPR S C1	Alphaproteobacteria	RPR_S_C1_k141_794118
Soil	RPR S C1 k141 8169911 2|RPR S C1 UNK|RPR S C1	Alphaproteobacteria	RPR_S_C1_k141_8169911
Soil	RPR S C1 k141 992180 7|RPR S C1 UNK|RPR S C1	Alphaproteobacteria	RPR_S_C1_k141_992180
Soil	RPR S C2 k141 1666582 2|RPR S C2 UNK|RPR S C2	Alphaproteobacteria	RPR_S_C2_k141_1666582
Soil	RPR S C2 k141 2113494 2|RPR S C2 UNK|RPR S C2	Alphaproteobacteria	RPR_S_C2_k141_2113494
Soil	RPR S C2 k141 2264710 4|RPR S C2 UNK|RPR S C2	Alphaproteobacteria	RPR_S_C2_k141_2264710
Soil	RPR S C2 k141 2696677 2|RPR S C2 UNK|RPR S C2	Alphaproteobacteria	RPR_S_C2_k141_2696677
Soil	RPR S C2 k141 2786037 3|RPR S C2 UNK|RPR S C2	Alphaproteobacteria	RPR_S_C2_k141_2786037
Soil	RPR S C2 k141 3598321 4|RPR S C2 UNK|RPR S C2	Alphaproteobacteria	RPR_S_C2_k141_3598321
Soil	RPR S C2 k141 3752197 2|RPR S C2 UNK|RPR S C2	Alphaproteobacteria	RPR_S_C2_k141_3752197
Soil	RPR S C2 k141 4368564 3|RPR S C2 UNK|RPR S C2	Alphaproteobacteria	RPR_S_C2_k141_4368564
Soil	RPR S C2 k141 5176186 1|RPR S C2 UNK|RPR S C2	Alphaproteobacteria	RPR_S_C2_k141_5176186
Soil	RPR S C2 k141 5540742 8|RPR S C2 UNK|RPR S C2	Alphaproteobacteria	RPR_S_C2_k141_5540742
Soil	RPR S C2 k141 6163873 1|RPR S C2 UNK|RPR S C2	Alphaproteobacteria	RPR_S_C2_k141_6163873
Soil	RPR S C2 k141 6183243 1|RPR S C2 UNK|RPR S C2	Alphaproteobacteria	RPR_S_C2_k141_6183243
Soil	RPR S C2 k141 6947187 5|RPR S C2 UNK|RPR S C2	Alphaproteobacteria	RPR_S_C2_k141_6947187
Soil	RPR S C2 k141 807389 1|RPR S C2 UNK|RPR S C2	Alphaproteobacteria	RPR_S_C2_k141_807389
Saprolite	RPR SA A1 k141 116559 9|RPR SA A1 UNK|RPR SA A1	Alphaproteobacteria	RPR_SA_A1_k141_116559
Saprolite	RPR SA A1 k141 1340894 9|RPR SA A1 UNK|RPR SA A1	Alphaproteobacteria	RPR_SA_A1_k141_1340894
Saprolite	RPR SA A1 k141 1419860 1|RPR SA A1 UNK|RPR SA A1	Alphaproteobacteria	RPR_SA_A1_k141_1419860
Saprolite	RPR SA A1 k141 1467140 3|RPR SA A1 UNK|RPR SA A1	Alphaproteobacteria	RPR_SA_A1_k141_1467140
Saprolite	RPR SA A1 k141 1790696 4|RPR SA A1 UNK|RPR SA A1	Alphaproteobacteria	RPR_SA_A1_k141_1790696
Saprolite	RPR SA A1 k141 1939572 4|RPR SA A1 UNK|RPR SA A1	Alphaproteobacteria	RPR_SA_A1_k141_1939572
Saprolite	RPR SA A1 k141 2055871 6|RPR SA A1 UNK|RPR SA A1	Alphaproteobacteria	RPR_SA_A1_k141_2055871
Saprolite	RPR SA A1 k141 211492 3|RPR SA A1 UNK|RPR SA A1	Alphaproteobacteria	RPR_SA_A1_k141_211492
Saprolite	RPR SA A1 k141 2156739 7|RPR SA A1 UNK|RPR SA A1	Alphaproteobacteria	RPR_SA_A1_k141_2156739
Saprolite	RPR SA A1 k141 2449307 6|RPR SA A1 UNK|RPR SA A1	Alphaproteobacteria	RPR_SA_A1_k141_2449307
Saprolite	RPR SA A1 k141 2667275 2|RPR SA A1 Bradyrhizobium 62 89|RPR SA A1	Alphaproteobacteria	RPR_SA_A1_k141_2667275
Saprolite	RPR SA A1 k141 2745409 2|RPR SA A1 UNK|RPR SA A1	Alphaproteobacteria	RPR_SA_A1_k141_2745409
Saprolite	RPR SA A1 k141 2982549 2|RPR SA A1 UNK|RPR SA A1	Alphaproteobacteria	RPR_SA_A1_k141_2982549
Saprolite	RPR SA A1 k141 3127045 3|RPR SA A1 UNK|RPR SA A1	Alphaproteobacteria	RPR_SA_A1_k141_3127045
Saprolite	RPR SA A1 k141 3549864 7|RPR SA A1 UNK|RPR SA A1	Alphaproteobacteria	RPR_SA_A1_k141_3549864
Saprolite	RPR SA A1 k141 3686886 6|RPR SA A1 UNK|RPR SA A1	Alphaproteobacteria	RPR_SA_A1_k141_3686886
Saprolite	RPR SA A1 k141 3729459 2|RPR SA A1 UNK|RPR SA A1	Alphaproteobacteria	RPR_SA_A1_k141_3729459
Saprolite	RPR SA A1 k141 3926875 1|RPR SA A1 UNK|RPR SA A1	Alphaproteobacteria	RPR_SA_A1_k141_3926875
Saprolite	RPR SA A1 k141 4352997 3|RPR SA A1 UNK|RPR SA A1	Alphaproteobacteria	RPR_SA_A1_k141_4352997
Saprolite	RPR SA A1 k141 4975619 2|RPR SA A1 UNK|RPR SA A1	Alphaproteobacteria	RPR_SA_A1_k141_4975619
Saprolite	RPR SA A1 k141 559262 3|RPR SA A1 UNK|RPR SA A1	Alphaproteobacteria	RPR_SA_A1_k141_559262
Saprolite	RPR SA A1 k141 587103 3|RPR SA A1 UNK|RPR SA A1	Alphaproteobacteria	RPR_SA_A1_k141_587103
Saprolite	RPR SA A1 k141 719162 2|RPR SA A1 UNK|RPR SA A1	Alphaproteobacteria	RPR_SA_A1_k141_719162
Saprolite	RPR SA A1 k141 736796 38|RPR SA A1 UNK|RPR SA A1	Alphaproteobacteria	RPR_SA_A1_k141_736796
Saprolite	RPR SA A2 k141 103707 2|RPR SA A2 UNK|RPR SA A2	Alphaproteobacteria	RPR_SA_A2_k141_103707
Saprolite	RPR SA A2 k141 1494912 14|RPR SA A2 UNK|RPR SA A2	Alphaproteobacteria	RPR_SA_A2_k141_1494912
Saprolite	RPR SA A2 k141 1726789 1|RPR SA A2 UNK|RPR SA A2	Alphaproteobacteria	RPR_SA_A2_k141_1726789
Saprolite	RPR SA A2 k141 2334109 1|RPR SA A2 UNK|RPR SA A2	Alphaproteobacteria	RPR_SA_A2_k141_2334109
Saprolite	RPR SA A2 k141 2510096 8|RPR SA A2 UNK|RPR SA A2	Alphaproteobacteria	RPR_SA_A2_k141_2510096
Saprolite	RPR SA A2 k141 3308485 2|RPR SA A2 UNK|RPR SA A2	Alphaproteobacteria	RPR_SA_A2_k141_3308485
Saprolite	RPR SA A2 k141 3491079 1|RPR SA A2 UNK|RPR SA A2	Alphaproteobacteria	RPR_SA_A2_k141_3491079
Saprolite	RPR SA A2 k141 3560553 7|RPR SA A2 UNK|RPR SA A2	Alphaproteobacteria	RPR_SA_A2_k141_3560553
Saprolite	RPR SA A2 k141 4058601 5|RPR SA A2 UNK|RPR SA A2	Alphaproteobacteria	RPR_SA_A2_k141_4058601
Saprolite	RPR SA A2 k141 4328887 6|RPR SA A2 UNK|RPR SA A2	Alphaproteobacteria	RPR_SA_A2_k141_4328887
Saprolite	RPR SA A2 k141 4725685 4|RPR SA A2 UNK|RPR SA A2	Alphaproteobacteria	RPR_SA_A2_k141_4725685
Saprolite	RPR SA A2 k141 739045 25|RPR SA A2 UNK|RPR SA A2	Alphaproteobacteria	RPR_SA_A2_k141_739045
Saprolite	RPR SA A2 k141 811714 4|RPR SA A2 UNK|RPR SA A2	Alphaproteobacteria	RPR_SA_A2_k141_811714
Saprolite	RPR SA A2 k141 895566 12|RPR SA A2 UNK|RPR SA A2	Alphaproteobacteria	RPR_SA_A2_k141_895566
Saprolite	RPR SA B1 k141 1062504 3|RPR SA B1 UNK|RPR SA B1	Alphaproteobacteria	RPR_SA_B1_k141_1062504
Saprolite	RPR SA B1 k141 196282 2|RPR SA B1 UNK|RPR SA B1	Alphaproteobacteria	RPR_SA_B1_k141_196282
Saprolite	RPR SA B1 k141 2178820 2|RPR SA B1 UNK|RPR SA B1	Alphaproteobacteria	RPR_SA_B1_k141_2178820
Saprolite	RPR SA B1 k141 537144 1|RPR SA B1 UNK|RPR SA B1	Alphaproteobacteria	RPR_SA_B1_k141_537144
Saprolite	RPR SA B1 k141 869376 4|RPR SA B1 UNK|RPR SA B1	Alphaproteobacteria	RPR_SA_B1_k141_869376
Saprolite	RPR SA B1 k141 927104 5|RPR SA B1 UNK|RPR SA B1	Alphaproteobacteria	RPR_SA_B1_k141_927104
Saprolite	RPR SA B2 k141 1717984 22|RPR SA B2 UNK|RPR SA B2	Alphaproteobacteria	RPR_SA_B2_k141_1717984
Saprolite	RPR SA B2 k141 1915859 4|RPR SA B2 UNK|RPR SA B2	Alphaproteobacteria	RPR_SA_B2_k141_1915859
Saprolite	RPR SA B2 k141 2137002 1|RPR SA B2 UNK|RPR SA B2	Alphaproteobacteria	RPR_SA_B2_k141_2137002
Saprolite	RPR SA B2 k141 603801 7|RPR SA B2 UNK|RPR SA B2	Alphaproteobacteria	RPR_SA_B2_k141_603801
Saprolite	RPR SA C1 RPR SA C1 scaffold k141 1405769 9|RPR SA C1 UNK|RPR SA C1	Alphaproteobacteria	RPR_SA_C1_RPR_SA_C1_scaffold_k141_1405769
Saprolite	RPR SA C1 RPR SA C1 scaffold k141 1409639 1|RPR SA C1 UNK|RPR SA C1	Alphaproteobacteria	RPR_SA_C1_RPR_SA_C1_scaffold_k141_1409639
Saprolite	RPR SA C1 RPR SA C1 scaffold k141 1687241 1|RPR SA C1 UNK|RPR SA C1	Alphaproteobacteria	RPR_SA_C1_RPR_SA_C1_scaffold_k141_1687241
Saprolite	RPR SA C1 RPR SA C1 scaffold k141 1688233 4|RPR SA C1 UNK|RPR SA C1	Alphaproteobacteria	RPR_SA_C1_RPR_SA_C1_scaffold_k141_1688233
Saprolite	RPR SA C1 RPR SA C1 scaffold k141 2424887 1|RPR SA C1 UNK|RPR SA C1	Alphaproteobacteria	RPR_SA_C1_RPR_SA_C1_scaffold_k141_2424887
Saprolite	RPR SA C1 RPR SA C1 scaffold k141 2601142 2|RPR SA C1 UNK|RPR SA C1	Alphaproteobacteria	RPR_SA_C1_RPR_SA_C1_scaffold_k141_2601142
Saprolite	RPR SA C1 RPR SA C1 scaffold k141 3057385 4|RPR SA C1 UNK|RPR SA C1	Alphaproteobacteria	RPR_SA_C1_RPR_SA_C1_scaffold_k141_3057385
Saprolite	RPR SA C1 RPR SA C1 scaffold k141 3512420 1|RPR SA C1 UNK|RPR SA C1	Alphaproteobacteria	RPR_SA_C1_RPR_SA_C1_scaffold_k141_3512420
Saprolite	RPR SA C1 RPR SA C1 scaffold k141 3688142 2|RPR SA C1 UNK|RPR SA C1	Alphaproteobacteria	RPR_SA_C1_RPR_SA_C1_scaffold_k141_3688142
Saprolite	RPR SA C1 RPR SA C1 scaffold k141 3787211 1|RPR SA C1 UNK|RPR SA C1	Alphaproteobacteria	RPR_SA_C1_RPR_SA_C1_scaffold_k141_3787211
Saprolite	RPR SA C1 RPR SA C1 scaffold k141 4181003 2|RPR SA C1 UNK|RPR SA C1	Alphaproteobacteria	RPR_SA_C1_RPR_SA_C1_scaffold_k141_4181003
Saprolite	RPR SA C1 RPR SA C1 scaffold k141 4659428 1|RPR SA C1 UNK|RPR SA C1	Alphaproteobacteria	RPR_SA_C1_RPR_SA_C1_scaffold_k141_4659428
Saprolite	RPR SA C2 k141 1491988 9|RPR SA C2 UNK|RPR SA C2	Alphaproteobacteria	RPR_SA_C2_k141_1491988
Saprolite	RPR SA C2 k141 1560797 2|RPR SA C2 UNK|RPR SA C2	Alphaproteobacteria	RPR_SA_C2_k141_1560797
Saprolite	RPR SA C2 k141 3016278 7|RPR SA C2 UNK|RPR SA C2	Alphaproteobacteria	RPR_SA_C2_k141_3016278
Saprolite	RPR SA C2 k141 4104267 1|RPR SA C2 UNK|RPR SA C2	Alphaproteobacteria	RPR_SA_C2_k141_4104267
Saprolite	RPR SA C2 k141 4665832 1|RPR SA C2 Rhodospirillales 66 53|RPR SA C2	Alphaproteobacteria	RPR_SA_C2_k141_4665832
Saprolite	RPR SA C2 k141 4727910 3|RPR SA C2 UNK|RPR SA C2	Alphaproteobacteria	RPR_SA_C2_k141_4727910
Soil	RPR S A2 k141 7169532 1|RPR S A2 UNK|RPR S A2	Archaea	RPR_S_A2_k141_7169532
Intermediate	RPR I A1 k141 1966470 1|RPR I A1 UNK|RPR I A1	Armatimonadetes	RPR_I_A1_k141_1966470
Intermediate	RPR I A1 k141 2071283 2|RPR I A1 UNK|RPR I A1	Armatimonadetes	RPR_I_A1_k141_2071283
Intermediate	RPR I A1 k141 2307291 4|RPR I A1 UNK|RPR I A1	Armatimonadetes	RPR_I_A1_k141_2307291
Intermediate	RPR I A1 k141 255683 6|RPR I A1 UNK|RPR I A1	Armatimonadetes	RPR_I_A1_k141_255683
Intermediate	RPR I A1 k141 2621767 2|RPR I A1 UNK|RPR I A1	Armatimonadetes	RPR_I_A1_k141_2621767
Intermediate	RPR I A2 k141 268219 2|RPR I A2 UNK|RPR I A2	Armatimonadetes	RPR_I_A2_k141_268219
Intermediate	RPR I B1 k141 645436 1|RPR I B1 UNK|RPR I B1	Armatimonadetes	RPR_I_B1_k141_645436
Intermediate	RPR I B2 k141 48562 1|RPR I B2 UNK|RPR I B2	Armatimonadetes	RPR_I_B2_k141_48562
Intermediate	RPR I C2 k141 1028263 3|RPR I C2 UNK|RPR I C2	Armatimonadetes	RPR_I_C2_k141_1028263
Intermediate	RPR I C2 k141 3942116 7|RPR I C2 UNK|RPR I C2	Armatimonadetes	RPR_I_C2_k141_3942116
Intermediate	RPR I C2 k141 4094402 3|RPR I C2 UNK|RPR I C2	Armatimonadetes	RPR_I_C2_k141_4094402
Soil	RPR S A1 k141 7707455 1|RPR S A1 UNK|RPR S A1	Armatimonadetes	RPR_S_A1_k141_7707455
Soil	RPR S B1 k141 5697179 1|RPR S B1 UNK|RPR S B1	Armatimonadetes	RPR_S_B1_k141_5697179
Soil	RPR S C2 k141 7293879 4|RPR S C2 UNK|RPR S C2	Armatimonadetes	RPR_S_C2_k141_7293879
Saprolite	RPR SA A1 k141 1157869 1|RPR SA A1 UNK|RPR SA A1	Armatimonadetes	RPR_SA_A1_k141_1157869
Saprolite	RPR SA A1 k141 1942280 20|RPR SA A1 UNK|RPR SA A1	Armatimonadetes	RPR_SA_A1_k141_1942280
Saprolite	RPR SA A1 k141 4255968 2|RPR SA A1 UNK|RPR SA A1	Armatimonadetes	RPR_SA_A1_k141_4255968
Saprolite	RPR SA A2 k141 3935474 9|RPR SA A2 UNK|RPR SA A2	Armatimonadetes	RPR_SA_A2_k141_3935474
Saprolite	RPR SA C2 k141 2429382 3|RPR SA C2 UNK|RPR SA C2	Armatimonadetes	RPR_SA_C2_k141_2429382
Intermediate	RPR I A1 k141 1357455 2|RPR I A1 UNK|RPR I A1	Bacteroidetes	RPR_I_A1_k141_1357455
Intermediate	RPR I A1 k141 1719608 11|RPR I A1 UNK|RPR I A1	Bacteroidetes	RPR_I_A1_k141_1719608
Intermediate	RPR I A1 k141 1972607 2|RPR I A1 UNK|RPR I A1	Bacteroidetes	RPR_I_A1_k141_1972607
Intermediate	RPR I A1 k141 2554577 3|RPR I A1 UNK|RPR I A1	Bacteroidetes	RPR_I_A1_k141_2554577
Intermediate	RPR I A1 k141 851220 9|RPR I A1 Bacteroidetes 41 39|RPR I A1	Bacteroidetes	RPR_I_A1_k141_851220
Intermediate	RPR I A2 k141 168310 2|RPR I A2 UNK|RPR I A2	Bacteroidetes	RPR_I_A2_k141_168310
Intermediate	RPR I A2 k141 2148376 2|RPR I A2 UNK|RPR I A2	Bacteroidetes	RPR_I_A2_k141_2148376
Intermediate	RPR I B1 k141 1113103 2|RPR I B1 UNK|RPR I B1	Bacteroidetes	RPR_I_B1_k141_1113103
Intermediate	RPR I B1 k141 1712372 7|RPR I B1 UNK|RPR I B1	Bacteroidetes	RPR_I_B1_k141_1712372
Intermediate	RPR I B1 k141 677291 2|RPR I B1 UNK|RPR I B1	Bacteroidetes	RPR_I_B1_k141_677291
Intermediate	RPR I C1 k141 1036114 7|RPR I C1 UNK|RPR I C1	Bacteroidetes	RPR_I_C1_k141_1036114
Intermediate	RPR I C1 k141 1285229 20|RPR I C1 UNK|RPR I C1	Bacteroidetes	RPR_I_C1_k141_1285229
Intermediate	RPR I C1 k141 1847579 4|RPR I C1 UNK|RPR I C1	Bacteroidetes	RPR_I_C1_k141_1847579
Intermediate	RPR I C1 k141 193940 4|RPR I C1 UNK|RPR I C1	Bacteroidetes	RPR_I_C1_k141_193940
Intermediate	RPR I C1 k141 248410 2|RPR I C1 UNK|RPR I C1	Bacteroidetes	RPR_I_C1_k141_248410
Intermediate	RPR I C1 k141 3846996 5|RPR I C1 UNK|RPR I C1	Bacteroidetes	RPR_I_C1_k141_3846996
Intermediate	RPR I C1 k141 66659 2|RPR I C1 UNK|RPR I C1	Bacteroidetes	RPR_I_C1_k141_66659
Intermediate	RPR I C2 k141 1556473 11|RPR I C2 UNK|RPR I C2	Bacteroidetes	RPR_I_C2_k141_1556473
Intermediate	RPR I C2 k141 1775936 1|RPR I C2 UNK|RPR I C2	Bacteroidetes	RPR_I_C2_k141_1775936
Intermediate	RPR I C2 k141 2533758 5|RPR I C2 UNK|RPR I C2	Bacteroidetes	RPR_I_C2_k141_2533758
Intermediate	RPR I C2 k141 2879743 2|RPR I C2 UNK|RPR I C2	Bacteroidetes	RPR_I_C2_k141_2879743
Intermediate	RPR I C2 k141 664103 16|RPR I C2 UNK|RPR I C2	Bacteroidetes	RPR_I_C2_k141_664103
Soil	RPR S A1 k141 1039416 3|RPR S A1 UNK|RPR S A1	Bacteroidetes	RPR_S_A1_k141_1039416
Soil	RPR S A1 k141 4716971 2|RPR S A1 UNK|RPR S A1	Bacteroidetes	RPR_S_A1_k141_4716971
Soil	RPR S A2 k141 1946067 1|RPR S A2 UNK|RPR S A2	Bacteroidetes	RPR_S_A2_k141_1946067
Soil	RPR S B1 k141 4791738 4|RPR S B1 UNK|RPR S B1	Bacteroidetes	RPR_S_B1_k141_4791738
Soil	RPR S C1 k141 1350728 3|RPR S C1 UNK|RPR S C1	Bacteroidetes	RPR_S_C1_k141_1350728
Soil	RPR S C1 k141 3914232 6|RPR S C1 UNK|RPR S C1	Bacteroidetes	RPR_S_C1_k141_3914232
Soil	RPR S C1 k141 5503927 1|RPR S C1 UNK|RPR S C1	Bacteroidetes	RPR_S_C1_k141_5503927
Saprolite	RPR SA A1 k141 2012974 5|RPR SA A1 UNK|RPR SA A1	Bacteroidetes	RPR_SA_A1_k141_2012974
Saprolite	RPR SA A1 k141 450126 7|RPR SA A1 UNK|RPR SA A1	Bacteroidetes	RPR_SA_A1_k141_450126
Saprolite	RPR SA A1 k141 4709939 2|RPR SA A1 UNK|RPR SA A1	Bacteroidetes	RPR_SA_A1_k141_4709939
Saprolite	RPR SA A2 k141 2806719 4|RPR SA A2 UNK|RPR SA A2	Bacteroidetes	RPR_SA_A2_k141_2806719
Intermediate	RPR I B1 k141 924061 2|RPR I B1 UNK|RPR I B1	Betaproteobacteria	RPR_I_B1_k141_924061
Intermediate	RPR I C1 k141 2109106 1|RPR I C1 UNK|RPR I C1	Betaproteobacteria	RPR_I_C1_k141_2109106
Intermediate	RPR I C1 k141 2586393 1|RPR I C1 UNK|RPR I C1	Betaproteobacteria	RPR_I_C1_k141_2586393
Intermediate	RPR I C1 k141 4107293 3|RPR I C1 UNK|RPR I C1	Betaproteobacteria	RPR_I_C1_k141_4107293
Intermediate	RPR I C1 k141 526314 3|RPR I C1 UNK|RPR I C1	Betaproteobacteria	RPR_I_C1_k141_526314
Intermediate	RPR I C2 k141 1563113 1|RPR I C2 UNK|RPR I C2	Betaproteobacteria	RPR_I_C2_k141_1563113
Soil	RPR S A1 k141 7205909 3|RPR S A1 UNK|RPR S A1	Betaproteobacteria	RPR_S_A1_k141_7205909
Soil	RPR S A2 k141 276413 4|RPR S A2 UNK|RPR S A2	Betaproteobacteria	RPR_S_A2_k141_276413
Soil	RPR S B1 k141 4748354 2|RPR S B1 UNK|RPR S B1	Betaproteobacteria	RPR_S_B1_k141_4748354
Soil	RPR S B2 k141 1323992 2|RPR S B2 UNK|RPR S B2	Betaproteobacteria	RPR_S_B2_k141_1323992
Soil	RPR S B2 k141 3225919 1|RPR S B2 UNK|RPR S B2	Betaproteobacteria	RPR_S_B2_k141_3225919
Soil	RPR S C1 k141 2714196 2|RPR S C1 UNK|RPR S C1	Betaproteobacteria	RPR_S_C1_k141_2714196
Soil	RPR S C2 k141 8334983 1|RPR S C2 UNK|RPR S C2	Betaproteobacteria	RPR_S_C2_k141_8334983
Saprolite	RPR SA A1 k141 3989345 4|RPR SA A1 UNK|RPR SA A1	Betaproteobacteria	RPR_SA_A1_k141_3989345
Saprolite	RPR SA A2 k141 1622589 1|RPR SA A2 UNK|RPR SA A2	Betaproteobacteria	RPR_SA_A2_k141_1622589
Saprolite	RPR SA A2 k141 3351573 4|RPR SA A2 UNK|RPR SA A2	Betaproteobacteria	RPR_SA_A2_k141_3351573
Saprolite	RPR SA A2 k141 445679 4|RPR SA A2 UNK|RPR SA A2	Betaproteobacteria	RPR_SA_A2_k141_445679
Saprolite	RPR SA C1 RPR SA C1 scaffold k141 1270982 2|RPR SA C1 UNK|RPR SA C1	Betaproteobacteria	RPR_SA_C1_RPR_SA_C1_scaffold_k141_1270982
Saprolite	RPR SA C2 k141 2830268 2|RPR SA C2 UNK|RPR SA C2	Betaproteobacteria	RPR_SA_C2_k141_2830268
Intermediate	RPR I A1 k141 1268612 6|RPR I A1 UNK|RPR I A1	Chloroflexi	RPR_I_A1_k141_1268612
Intermediate	RPR I A1 k141 1380613 3|RPR I A1 UNK|RPR I A1	Chloroflexi	RPR_I_A1_k141_1380613
Intermediate	RPR I A1 k141 1962598 5|RPR I A1 UNK|RPR I A1	Chloroflexi	RPR_I_A1_k141_1962598
Intermediate	RPR I A1 k141 2032569 5|RPR I A1 UNK|RPR I A1	Chloroflexi	RPR_I_A1_k141_2032569
Intermediate	RPR I A2 k141 1066378 1|RPR I A2 UNK|RPR I A2	Chloroflexi	RPR_I_A2_k141_1066378
Intermediate	RPR I A2 k141 1820895 1|RPR I A2 UNK|RPR I A2	Chloroflexi	RPR_I_A2_k141_1820895
Intermediate	RPR I B2 k141 1980703 2|RPR I B2 UNK|RPR I B2	Chloroflexi	RPR_I_B2_k141_1980703
Intermediate	RPR I C1 k141 1863922 2|RPR I C1 UNK|RPR I C1	Chloroflexi	RPR_I_C1_k141_1863922
Intermediate	RPR I C1 k141 1909348 9|RPR I C1 UNK|RPR I C1	Chloroflexi	RPR_I_C1_k141_1909348
Intermediate	RPR I C1 k141 2615069 4|RPR I C1 UNK|RPR I C1	Chloroflexi	RPR_I_C1_k141_2615069
Intermediate	RPR I C1 k141 3044128 4|RPR I C1 UNK|RPR I C1	Chloroflexi	RPR_I_C1_k141_3044128
Intermediate	RPR I C1 k141 3609859 7|RPR I C1 UNK|RPR I C1	Chloroflexi	RPR_I_C1_k141_3609859
Intermediate	RPR I C1 k141 428525 6|RPR I C1 UNK|RPR I C1	Chloroflexi	RPR_I_C1_k141_428525
Intermediate	RPR I C1 k141 759856 3|RPR I C1 UNK|RPR I C1	Chloroflexi	RPR_I_C1_k141_759856
Intermediate	RPR I C2 k141 1266254 4|RPR I C2 UNK|RPR I C2	Chloroflexi	RPR_I_C2_k141_1266254
Intermediate	RPR I C2 k141 1623774 57|RPR I C2 UNK|RPR I C2	Chloroflexi	RPR_I_C2_k141_1623774
Intermediate	RPR I C2 k141 2399168 2|RPR I C2 UNK|RPR I C2	Chloroflexi	RPR_I_C2_k141_2399168
Intermediate	RPR I C2 k141 359125 2|RPR I C2 UNK|RPR I C2	Chloroflexi	RPR_I_C2_k141_359125
Soil	RPR S A1 k141 2925297 1|RPR S A1 UNK|RPR S A1	Chloroflexi	RPR_S_A1_k141_2925297
Soil	RPR S A1 k141 4094113 2|RPR S A1 UNK|RPR S A1	Chloroflexi	RPR_S_A1_k141_4094113
Soil	RPR S A1 k141 4143126 2|RPR S A1 UNK|RPR S A1	Chloroflexi	RPR_S_A1_k141_4143126
Soil	RPR S A1 k141 4810847 3|RPR S A1 UNK|RPR S A1	Chloroflexi	RPR_S_A1_k141_4810847
Soil	RPR S A1 k141 5277968 3|RPR S A1 UNK|RPR S A1	Chloroflexi	RPR_S_A1_k141_5277968
Soil	RPR S A2 k141 1069285 1|RPR S A2 UNK|RPR S A2	Chloroflexi	RPR_S_A2_k141_1069285
Soil	RPR S A2 k141 3833229 1|RPR S A2 UNK|RPR S A2	Chloroflexi	RPR_S_A2_k141_3833229
Soil	RPR S A2 k141 5501887 2|RPR S A2 UNK|RPR S A2	Chloroflexi	RPR_S_A2_k141_5501887
Soil	RPR S A2 k141 6984978 3|RPR S A2 UNK|RPR S A2	Chloroflexi	RPR_S_A2_k141_6984978
Soil	RPR S A2 k141 7217265 4|RPR S A2 UNK|RPR S A2	Chloroflexi	RPR_S_A2_k141_7217265
Soil	RPR S A2 k141 7316178 1|RPR S A2 UNK|RPR S A2	Chloroflexi	RPR_S_A2_k141_7316178
Soil	RPR S B1 k141 1004566 2|RPR S B1 UNK|RPR S B1	Chloroflexi	RPR_S_B1_k141_1004566
Soil	RPR S B1 k141 1246013 7|RPR S B1 UNK|RPR S B1	Chloroflexi	RPR_S_B1_k141_1246013
Soil	RPR S B1 k141 4481292 4|RPR S B1 UNK|RPR S B1	Chloroflexi	RPR_S_B1_k141_4481292
Soil	RPR S B1 k141 6709650 8|RPR S B1 UNK|RPR S B1	Chloroflexi	RPR_S_B1_k141_6709650
Soil	RPR S B1 k141 7098527 1|RPR S B1 UNK|RPR S B1	Chloroflexi	RPR_S_B1_k141_7098527
Soil	RPR S B1 k141 719411 1|RPR S B1 UNK|RPR S B1	Chloroflexi	RPR_S_B1_k141_719411
Soil	RPR S B1 k141 7541335 3|RPR S B1 UNK|RPR S B1	Chloroflexi	RPR_S_B1_k141_7541335
Soil	RPR S B2 k141 710630 2|RPR S B2 UNK|RPR S B2	Chloroflexi	RPR_S_B2_k141_710630
Soil	RPR S C1 k141 3563072 1|RPR S C1 UNK|RPR S C1	Chloroflexi	RPR_S_C1_k141_3563072
Soil	RPR S C1 k141 4219617 1|RPR S C1 UNK|RPR S C1	Chloroflexi	RPR_S_C1_k141_4219617
Soil	RPR S C2 k141 3703745 4|RPR S C2 UNK|RPR S C2	Chloroflexi	RPR_S_C2_k141_3703745
Soil	RPR S C2 k141 5768540 2|RPR S C2 UNK|RPR S C2	Chloroflexi	RPR_S_C2_k141_5768540
Saprolite	RPR SA A1 k141 1195458 13|RPR SA A1 UNK|RPR SA A1	Chloroflexi	RPR_SA_A1_k141_1195458
Saprolite	RPR SA A1 k141 144957 58|RPR SA A1 UNK|RPR SA A1	Chloroflexi	RPR_SA_A1_k141_144957
Saprolite	RPR SA A1 k141 1726955 3|RPR SA A1 UNK|RPR SA A1	Chloroflexi	RPR_SA_A1_k141_1726955
Saprolite	RPR SA A1 k141 2196292 28|RPR SA A1 Chloroflexi 55 24|RPR SA A1	Chloroflexi	RPR_SA_A1_k141_2196292
Saprolite	RPR SA A1 k141 366678 1|RPR SA A1 UNK|RPR SA A1	Chloroflexi	RPR_SA_A1_k141_366678
Saprolite	RPR SA A1 k141 4113651 1|RPR SA A1 UNK|RPR SA A1	Chloroflexi	RPR_SA_A1_k141_4113651
Saprolite	RPR SA A1 k141 4448695 1|RPR SA A1 UNK|RPR SA A1	Chloroflexi	RPR_SA_A1_k141_4448695
Saprolite	RPR SA A1 k141 4884466 3|RPR SA A1 UNK|RPR SA A1	Chloroflexi	RPR_SA_A1_k141_4884466
Saprolite	RPR SA A2 k141 1819959 2|RPR SA A2 UNK|RPR SA A2	Chloroflexi	RPR_SA_A2_k141_1819959
Saprolite	RPR SA A2 k141 408095 2|RPR SA A2 UNK|RPR SA A2	Chloroflexi	RPR_SA_A2_k141_408095
Saprolite	RPR SA A2 k141 4082185 2|RPR SA A2 UNK|RPR SA A2	Chloroflexi	RPR_SA_A2_k141_4082185
Saprolite	RPR SA A2 k141 5029002 30|RPR SA A2 Ktedonobacteria 55 13|RPR SA A2	Chloroflexi	RPR_SA_A2_k141_5029002
Saprolite	RPR SA B1 k141 727621 1|RPR SA B1 UNK|RPR SA B1	Chloroflexi	RPR_SA_B1_k141_727621
Saprolite	RPR SA B1 k141 749709 2|RPR SA B1 UNK|RPR SA B1	Chloroflexi	RPR_SA_B1_k141_749709
Saprolite	RPR SA B1 k141 977111 1|RPR SA B1 UNK|RPR SA B1	Chloroflexi	RPR_SA_B1_k141_977111
Saprolite	RPR SA B1 k141 995429 48|RPR SA B1 UNK|RPR SA B1	Chloroflexi	RPR_SA_B1_k141_995429
Saprolite	RPR SA B2 k141 1336227 1|RPR SA B2 UNK|RPR SA B2	Chloroflexi	RPR_SA_B2_k141_1336227
Saprolite	RPR SA B2 k141 1741095 3|RPR SA B2 UNK|RPR SA B2	Chloroflexi	RPR_SA_B2_k141_1741095
Saprolite	RPR SA C1 RPR SA C1 scaffold k141 1178110 2|RPR SA C1 UNK|RPR SA C1	Chloroflexi	RPR_SA_C1_RPR_SA_C1_scaffold_k141_1178110
Saprolite	RPR SA C1 RPR SA C1 scaffold k141 1409446 12|RPR SA C1 UNK|RPR SA C1	Chloroflexi	RPR_SA_C1_RPR_SA_C1_scaffold_k141_1409446
Saprolite	RPR SA C1 RPR SA C1 scaffold k141 3884918 1|RPR SA C1 UNK|RPR SA C1	Chloroflexi	RPR_SA_C1_RPR_SA_C1_scaffold_k141_3884918
Saprolite	RPR SA C1 RPR SA C1 scaffold k141 393445 4|RPR SA C1 UNK|RPR SA C1	Chloroflexi	RPR_SA_C1_RPR_SA_C1_scaffold_k141_393445
Saprolite	RPR SA C1 RPR SA C1 scaffold k141 428418 3|RPR SA C1 UNK|RPR SA C1	Chloroflexi	RPR_SA_C1_RPR_SA_C1_scaffold_k141_428418
Saprolite	RPR SA C1 RPR SA C1 scaffold k141 606514 1|RPR SA C1 UNK|RPR SA C1	Chloroflexi	RPR_SA_C1_RPR_SA_C1_scaffold_k141_606514
Saprolite	RPR SA C1 RPR SA C1 scaffold k141 665062 9|RPR SA C1 UNK|RPR SA C1	Chloroflexi	RPR_SA_C1_RPR_SA_C1_scaffold_k141_665062
Saprolite	RPR SA C2 k141 1284743 11|RPR SA C2 UNK|RPR SA C2	Chloroflexi	RPR_SA_C2_k141_1284743
Saprolite	RPR SA C2 k141 4603757 2|RPR SA C2 UNK|RPR SA C2	Chloroflexi	RPR_SA_C2_k141_4603757
Soil	RPR S A1 k141 3328466 5|RPR S A1 UNK|RPR S A1	Deltaproteobacteria	RPR_S_A1_k141_3328466
Soil	RPR S C1 k141 1746927 1|RPR S C1 UNK|RPR S C1	Deltaproteobacteria	RPR_S_C1_k141_1746927
Soil	RPR S C1 k141 4323426 2|RPR S C1 UNK|RPR S C1	Deltaproteobacteria	RPR_S_C1_k141_4323426
Soil	RPR S C2 k141 1428671 2|RPR S C2 UNK|RPR S C2	Deltaproteobacteria	RPR_S_C2_k141_1428671
Saprolite	RPR SA A1 k141 1292075 2|RPR SA A1 UNK|RPR SA A1	Deltaproteobacteria	RPR_SA_A1_k141_1292075
Saprolite	RPR SA A1 k141 2337234 7|RPR SA A1 UNK|RPR SA A1	Deltaproteobacteria	RPR_SA_A1_k141_2337234
Saprolite	RPR SA A1 k141 3861171 2|RPR SA A1 UNK|RPR SA A1	Deltaproteobacteria	RPR_SA_A1_k141_3861171
Saprolite	RPR SA A1 k141 4238570 3|RPR SA A1 UNK|RPR SA A1	Deltaproteobacteria	RPR_SA_A1_k141_4238570
Saprolite	RPR SA A1 k141 4307 1|RPR SA A1 UNK|RPR SA A1	Deltaproteobacteria	RPR_SA_A1_k141_4307
Saprolite	RPR SA A2 k141 393792 2|RPR SA A2 UNK|RPR SA A2	Deltaproteobacteria	RPR_SA_A2_k141_393792
Saprolite	RPR SA A2 k141 4495717 2|RPR SA A2 UNK|RPR SA A2	Deltaproteobacteria	RPR_SA_A2_k141_4495717
Soil	RPR S C2 k141 2258792 1|RPR S C2 UNK|RPR S C2	Gammaproteobacteria	RPR_S_C2_k141_2258792
Saprolite	RPR SA C1 RPR SA C1 scaffold k141 2208678 1|RPR SA C1 UNK|RPR SA C1	Gammaproteobacteria	RPR_SA_C1_RPR_SA_C1_scaffold_k141_2208678
Saprolite	RPR SA C2 k141 2212576 4|RPR SA C2 UNK|RPR SA C2	Gammaproteobacteria	RPR_SA_C2_k141_2212576
Intermediate	RPR I A1 k141 1045945 9|RPR I A1 Gemmatimonadetes 73 315|RPR I A1	Gemmatimonadetes	RPR_I_A1_k141_1045945
Intermediate	RPR I A1 k141 1714899 2|RPR I A1 UNK|RPR I A1	Gemmatimonadetes	RPR_I_A1_k141_1714899
Intermediate	RPR I A1 k141 686744 13|RPR I A1 Gemmatimonadetes bacterium KBS708 74 19|RPR I A1	Gemmatimonadetes	RPR_I_A1_k141_686744
Intermediate	RPR I B1 k141 971502 2|RPR I B1 UNK|RPR I B1	Gemmatimonadetes	RPR_I_B1_k141_971502
Intermediate	RPR I B2 k141 141170 3|RPR I B2 UNK|RPR I B2	Gemmatimonadetes	RPR_I_B2_k141_141170
Intermediate	RPR I C1 k141 1878655 216|RPR I C1 UNK|RPR I C1	Gemmatimonadetes	RPR_I_C1_k141_1878655
Intermediate	RPR I C1 k141 3936230 3|RPR I C1 UNK|RPR I C1	Gemmatimonadetes	RPR_I_C1_k141_3936230
Intermediate	RPR I C1 k141 4254362 1|RPR I C1 UNK|RPR I C1	Gemmatimonadetes	RPR_I_C1_k141_4254362
Soil	RPR S A2 k141 4393982 3|RPR S A2 UNK|RPR S A2	Gemmatimonadetes	RPR_S_A2_k141_4393982
Soil	RPR S A2 k141 5043898 7|RPR S A2 UNK|RPR S A2	Gemmatimonadetes	RPR_S_A2_k141_5043898
Soil	RPR S B1 k141 6358978 7|RPR S B1 UNK|RPR S B1	Gemmatimonadetes	RPR_S_B1_k141_6358978
Soil	RPR S B2 k141 1365697 7|RPR S B2 UNK|RPR S B2	Gemmatimonadetes	RPR_S_B2_k141_1365697
Soil	RPR S B2 k141 5318089 2|RPR S B2 UNK|RPR S B2	Gemmatimonadetes	RPR_S_B2_k141_5318089
Soil	RPR S B2 k141 5567531 2|RPR S B2 UNK|RPR S B2	Gemmatimonadetes	RPR_S_B2_k141_5567531
Soil	RPR S B2 k141 6740448 2|RPR S B2 UNK|RPR S B2	Gemmatimonadetes	RPR_S_B2_k141_6740448
Soil	RPR S C1 k141 3364705 6|RPR S C1 UNK|RPR S C1	Gemmatimonadetes	RPR_S_C1_k141_3364705
Soil	RPR S C1 k141 4644328 3|RPR S C1 UNK|RPR S C1	Gemmatimonadetes	RPR_S_C1_k141_4644328
Soil	RPR S C1 k141 502547 2|RPR S C1 UNK|RPR S C1	Gemmatimonadetes	RPR_S_C1_k141_502547
Soil	RPR S C1 k141 6695510 2|RPR S C1 UNK|RPR S C1	Gemmatimonadetes	RPR_S_C1_k141_6695510
Soil	RPR S C1 k141 6728389 3|RPR S C1 UNK|RPR S C1	Gemmatimonadetes	RPR_S_C1_k141_6728389
Soil	RPR S C2 k141 3708907 2|RPR S C2 UNK|RPR S C2	Gemmatimonadetes	RPR_S_C2_k141_3708907
Soil	RPR S C2 k141 7398115 2|RPR S C2 UNK|RPR S C2	Gemmatimonadetes	RPR_S_C2_k141_7398115
Saprolite	RPR SA A1 k141 3330905 24|RPR SA A1 UNK|RPR SA A1	Gemmatimonadetes	RPR_SA_A1_k141_3330905
Saprolite	RPR SA A2 k141 657941 1|RPR SA A2 UNK|RPR SA A2	Gemmatimonadetes	RPR_SA_A2_k141_657941
Soil	RPR S B2 k141 6387054 1|RPR S B2 UNK|RPR S B2	Ignavibacteria	RPR_S_B2_k141_6387054
Soil	RPR S C2 k141 38990 2|RPR S C2 UNK|RPR S C2	Ignavibacteria	RPR_S_C2_k141_38990
Soil	RPR S B1 k141 1396388 3|RPR S B1 UNK|RPR S B1	Nitrospirae	RPR_S_B1_k141_1396388
Intermediate	RPR I B1 k141 792543 14|RPR I B1 UNK|RPR I B1	Parubacteria	RPR_I_B1_k141_792543
Intermediate	RPR I A2 k141 803728 2|RPR I A2 UNK|RPR I A2	Planctomycetes	RPR_I_A2_k141_803728
Intermediate	RPR I B1 k141 1977340 2|RPR I B1 UNK|RPR I B1	Planctomycetes	RPR_I_B1_k141_1977340
Intermediate	RPR I B1 k141 67952 14|RPR I B1 UNK|RPR I B1	Planctomycetes	RPR_I_B1_k141_67952
Intermediate	RPR I B2 k141 206590 2|RPR I B2 UNK|RPR I B2	Planctomycetes	RPR_I_B2_k141_206590
Intermediate	RPR I C1 k141 2956896 2|RPR I C1 UNK|RPR I C1	Planctomycetes	RPR_I_C1_k141_2956896
Intermediate	RPR I C1 k141 3035249 2|RPR I C1 UNK|RPR I C1	Planctomycetes	RPR_I_C1_k141_3035249
Intermediate	RPR I C1 k141 3532045 14|RPR I C1 UNK|RPR I C1	Planctomycetes	RPR_I_C1_k141_3532045
Intermediate	RPR I C1 k141 684551 2|RPR I C1 UNK|RPR I C1	Planctomycetes	RPR_I_C1_k141_684551
Soil	RPR S A1 k141 1245597 5|RPR S A1 UNK|RPR S A1	Planctomycetes	RPR_S_A1_k141_1245597
Soil	RPR S A1 k141 3687381 2|RPR S A1 UNK|RPR S A1	Planctomycetes	RPR_S_A1_k141_3687381
Soil	RPR S A1 k141 6057317 3|RPR S A1 UNK|RPR S A1	Planctomycetes	RPR_S_A1_k141_6057317
Soil	RPR S A1 k141 6143486 1|RPR S A1 UNK|RPR S A1	Planctomycetes	RPR_S_A1_k141_6143486
Soil	RPR S A2 k141 1304995 1|RPR S A2 UNK|RPR S A2	Planctomycetes	RPR_S_A2_k141_1304995
Soil	RPR S A2 k141 4065469 2|RPR S A2 UNK|RPR S A2	Planctomycetes	RPR_S_A2_k141_4065469
Soil	RPR S A2 k141 4236926 1|RPR S A2 UNK|RPR S A2	Planctomycetes	RPR_S_A2_k141_4236926
Soil	RPR S A2 k141 6075385 1|RPR S A2 UNK|RPR S A2	Planctomycetes	RPR_S_A2_k141_6075385
Soil	RPR S A2 k141 6530735 1|RPR S A2 UNK|RPR S A2	Planctomycetes	RPR_S_A2_k141_6530735
Soil	RPR S B1 k141 1285528 2|RPR S B1 UNK|RPR S B1	Planctomycetes	RPR_S_B1_k141_1285528
Soil	RPR S B1 k141 6230932 4|RPR S B1 UNK|RPR S B1	Planctomycetes	RPR_S_B1_k141_6230932
Soil	RPR S B1 k141 7660233 1|RPR S B1 UNK|RPR S B1	Planctomycetes	RPR_S_B1_k141_7660233
Soil	RPR S B2 k141 6432835 1|RPR S B2 UNK|RPR S B2	Planctomycetes	RPR_S_B2_k141_6432835
Soil	RPR S C1 k141 3774166 1|RPR S C1 UNK|RPR S C1	Planctomycetes	RPR_S_C1_k141_3774166
Soil	RPR S C1 k141 3833667 1|RPR S C1 UNK|RPR S C1	Planctomycetes	RPR_S_C1_k141_3833667
Soil	RPR S C1 k141 6641190 2|RPR S C1 UNK|RPR S C1	Planctomycetes	RPR_S_C1_k141_6641190
Soil	RPR S C2 k141 4060313 1|RPR S C2 UNK|RPR S C2	Planctomycetes	RPR_S_C2_k141_4060313
Soil	RPR S C2 k141 5936891 3|RPR S C2 UNK|RPR S C2	Planctomycetes	RPR_S_C2_k141_5936891
Saprolite	RPR SA A1 k141 1333045 2|RPR SA A1 UNK|RPR SA A1	Planctomycetes	RPR_SA_A1_k141_1333045
Saprolite	RPR SA A1 k141 2356174 2|RPR SA A1 UNK|RPR SA A1	Planctomycetes	RPR_SA_A1_k141_2356174
Saprolite	RPR SA A1 k141 2709041 30|RPR SA A1 UNK|RPR SA A1	Planctomycetes	RPR_SA_A1_k141_2709041
Saprolite	RPR SA A1 k141 3853635 3|RPR SA A1 UNK|RPR SA A1	Planctomycetes	RPR_SA_A1_k141_3853635
Saprolite	RPR SA A1 k141 3999021 2|RPR SA A1 UNK|RPR SA A1	Planctomycetes	RPR_SA_A1_k141_3999021
Saprolite	RPR SA A1 k141 410076 1|RPR SA A1 UNK|RPR SA A1	Planctomycetes	RPR_SA_A1_k141_410076
Saprolite	RPR SA A1 k141 4589507 6|RPR SA A1 UNK|RPR SA A1	Planctomycetes	RPR_SA_A1_k141_4589507
Saprolite	RPR SA A1 k141 4601511 4|RPR SA A1 UNK|RPR SA A1	Planctomycetes	RPR_SA_A1_k141_4601511
Saprolite	RPR SA A1 k141 4785210 2|RPR SA A1 UNK|RPR SA A1	Planctomycetes	RPR_SA_A1_k141_4785210
Saprolite	RPR SA A1 k141 767312 3|RPR SA A1 UNK|RPR SA A1	Planctomycetes	RPR_SA_A1_k141_767312
Saprolite	RPR SA A1 k141 981778 2|RPR SA A1 UNK|RPR SA A1	Planctomycetes	RPR_SA_A1_k141_981778
Saprolite	RPR SA A2 k141 3686932 1|RPR SA A2 UNK|RPR SA A2	Planctomycetes	RPR_SA_A2_k141_3686932
Saprolite	RPR SA A2 k141 4753311 2|RPR SA A2 UNK|RPR SA A2	Planctomycetes	RPR_SA_A2_k141_4753311
Saprolite	RPR SA B1 k141 1459568 6|RPR SA B1 UNK|RPR SA B1	Planctomycetes	RPR_SA_B1_k141_1459568
Saprolite	RPR SA B2 k141 677338 3|RPR SA B2 UNK|RPR SA B2	Planctomycetes	RPR_SA_B2_k141_677338
Saprolite	RPR SA C1 RPR SA C1 scaffold k141 1741229 1|RPR SA C1 UNK|RPR SA C1	Planctomycetes	RPR_SA_C1_RPR_SA_C1_scaffold_k141_1741229
Saprolite	RPR SA C1 RPR SA C1 scaffold k141 3567344 3|RPR SA C1 UNK|RPR SA C1	Planctomycetes	RPR_SA_C1_RPR_SA_C1_scaffold_k141_3567344
Saprolite	RPR SA C2 k141 2120111 2|RPR SA C2 UNK|RPR SA C2	Planctomycetes	RPR_SA_C2_k141_2120111
Saprolite	RPR SA C2 k141 4711664 2|RPR SA C2 UNK|RPR SA C2	Planctomycetes	RPR_SA_C2_k141_4711664
Intermediate	RPR I C2 k141 2525910 4|RPR I C2 UNK|RPR I C2	Saccharibacteria	RPR_I_C2_k141_2525910
Saprolite	RPR SA B1 k141 1674399 2|RPR SA B1 UNK|RPR SA B1	Saccharibacteria	RPR_SA_B1_k141_1674399
Saprolite	RPR SA B2 k141 1134344 2|RPR SA B2 UNK|RPR SA B2	Saccharibacteria	RPR_SA_B2_k141_1134344
Intermediate	RPR I A1 k141 837147 2|RPR I A1 UNK|RPR I A1	Eremiobacterota	RPR_I_A1_k141_837147
Intermediate	RPR I A2 k141 2499889 2|RPR I A2 UNK|RPR I A2	Eremiobacterota	RPR_I_A2_k141_2499889
Intermediate	RPR I A2 k141 664681 10|RPR I A2 UNK|RPR I A2	Eremiobacterota	RPR_I_A2_k141_664681
Soil	RPR S A1 k141 2421027 7|RPR S A1 UNK|RPR S A1	Eremiobacterota	RPR_S_A1_k141_2421027
Soil	RPR S A1 k141 2640858 1|RPR S A1 UNK|RPR S A1	Eremiobacterota	RPR_S_A1_k141_2640858
Soil	RPR S A1 k141 2802354 17|RPR S A1 UNK|RPR S A1	Eremiobacterota	RPR_S_A1_k141_2802354
Soil	RPR S A2 k141 331500 3|RPR S A2 UNK|RPR S A2	Eremiobacterota	RPR_S_A2_k141_331500
Soil	RPR S A2 k141 3463687 17|RPR S A2 UNK|RPR S A2	Eremiobacterota	RPR_S_A2_k141_3463687
Soil	RPR S B1 k141 2398620 1|RPR S B1 UNK|RPR S B1	Eremiobacterota	RPR_S_B1_k141_2398620
Soil	RPR S B1 k141 2532380 4|RPR S B1 UNK|RPR S B1	Eremiobacterota	RPR_S_B1_k141_2532380
Soil	RPR S B1 k141 2881615 2|RPR S B1 UNK|RPR S B1	Eremiobacterota	RPR_S_B1_k141_2881615
Soil	RPR S B1 k141 5092669 3|RPR S B1 UNK|RPR S B1	Eremiobacterota	RPR_S_B1_k141_5092669
Soil	RPR S B2 k141 5441869 1|RPR S B2 UNK|RPR S B2	Eremiobacterota	RPR_S_B2_k141_5441869
Soil	RPR S C1 k141 4128777 5|RPR S C1 UNK|RPR S C1	Eremiobacterota	RPR_S_C1_k141_4128777
Soil	RPR S C1 k141 7283473 3|RPR S C1 UNK|RPR S C1	Eremiobacterota	RPR_S_C1_k141_7283473
Soil	RPR S C1 k141 836351 5|RPR S C1 UNK|RPR S C1	Eremiobacterota	RPR_S_C1_k141_836351
Soil	RPR S C2 k141 4993501 5|RPR S C2 UNK|RPR S C2	Eremiobacterota	RPR_S_C2_k141_4993501
Soil	RPR S C2 k141 8362392 1|RPR S C2 UNK|RPR S C2	Eremiobacterota	RPR_S_C2_k141_8362392
Saprolite	RPR SA C2 k141 891882 2|RPR SA C2 UNK|RPR SA C2	Eremiobacterota	RPR_SA_C2_k141_891882
Intermediate	RPR I A1 k141 1491409 38|RPR I A1 UNK|RPR I A1	Verrucomicrobia	RPR_I_A1_k141_1491409
Intermediate	RPR I A1 k141 2051782 25|RPR I A1 UNK|RPR I A1	Verrucomicrobia	RPR_I_A1_k141_2051782
Intermediate	RPR I A1 k141 2265656 1|RPR I A1 UNK|RPR I A1	Verrucomicrobia	RPR_I_A1_k141_2265656
Intermediate	RPR I A1 k141 248861 8|RPR I A1 UNK|RPR I A1	Verrucomicrobia	RPR_I_A1_k141_248861
Intermediate	RPR I A1 k141 583850 3|RPR I A1 UNK|RPR I A1	Verrucomicrobia	RPR_I_A1_k141_583850
Intermediate	RPR I C1 k141 2667134 2|RPR I C1 UNK|RPR I C1	Verrucomicrobia	RPR_I_C1_k141_2667134
Intermediate	RPR I C1 k141 3378584 1|RPR I C1 UNK|RPR I C1	Verrucomicrobia	RPR_I_C1_k141_3378584
Intermediate	RPR I C2 k141 3868556 2|RPR I C2 UNK|RPR I C2	Verrucomicrobia	RPR_I_C2_k141_3868556
Soil	RPR S A1 k141 1348100 6|RPR S A1 UNK|RPR S A1	Verrucomicrobia	RPR_S_A1_k141_1348100
Soil	RPR S A1 k141 2397164 3|RPR S A1 UNK|RPR S A1	Verrucomicrobia	RPR_S_A1_k141_2397164
Soil	RPR S A1 k141 2545831 19|RPR S A1 UNK|RPR S A1	Verrucomicrobia	RPR_S_A1_k141_2545831
Soil	RPR S A1 k141 3361941 3|RPR S A1 UNK|RPR S A1	Verrucomicrobia	RPR_S_A1_k141_3361941
Soil	RPR S A1 k141 4108395 1|RPR S A1 UNK|RPR S A1	Verrucomicrobia	RPR_S_A1_k141_4108395
Soil	RPR S A1 k141 4110315 5|RPR S A1 UNK|RPR S A1	Verrucomicrobia	RPR_S_A1_k141_4110315
Soil	RPR S A1 k141 5844189 3|RPR S A1 UNK|RPR S A1	Verrucomicrobia	RPR_S_A1_k141_5844189
Soil	RPR S A1 k141 6399195 16|RPR S A1 Bacteria 58 56|RPR S A1	Verrucomicrobia	RPR_S_A1_k141_6399195
Soil	RPR S A1 k141 7234559 49|RPR S A1 UNK|RPR S A1	Verrucomicrobia	RPR_S_A1_k141_7234559
Soil	RPR S A2 k141 3163510 2|RPR S A2 UNK|RPR S A2	Verrucomicrobia	RPR_S_A2_k141_3163510
Soil	RPR S B1 k141 1727227 2|RPR S B1 UNK|RPR S B1	Verrucomicrobia	RPR_S_B1_k141_1727227
Soil	RPR S B1 k141 6093870 2|RPR S B1 UNK|RPR S B1	Verrucomicrobia	RPR_S_B1_k141_6093870
Soil	RPR S B1 k141 6891747 4|RPR S B1 UNK|RPR S B1	Verrucomicrobia	RPR_S_B1_k141_6891747
Soil	RPR S B1 k141 7068399 2|RPR S B1 UNK|RPR S B1	Verrucomicrobia	RPR_S_B1_k141_7068399
Soil	RPR S B1 k141 7624079 2|RPR S B1 UNK|RPR S B1	Verrucomicrobia	RPR_S_B1_k141_7624079
Soil	RPR S B1 k141 908155 2|RPR S B1 UNK|RPR S B1	Verrucomicrobia	RPR_S_B1_k141_908155
Soil	RPR S B2 k141 3538110 2|RPR S B2 UNK|RPR S B2	Verrucomicrobia	RPR_S_B2_k141_3538110
Soil	RPR S B2 k141 3903911 2|RPR S B2 UNK|RPR S B2	Verrucomicrobia	RPR_S_B2_k141_3903911
Soil	RPR S B2 k141 5630929 1|RPR S B2 UNK|RPR S B2	Verrucomicrobia	RPR_S_B2_k141_5630929
Soil	RPR S B2 k141 6256664 2|RPR S B2 UNK|RPR S B2	Verrucomicrobia	RPR_S_B2_k141_6256664
Soil	RPR S C1 k141 249562 40|RPR S C1 UNK|RPR S C1	Verrucomicrobia	RPR_S_C1_k141_249562
Soil	RPR S C1 k141 5817196 2|RPR S C1 UNK|RPR S C1	Verrucomicrobia	RPR_S_C1_k141_5817196
Soil	RPR S C2 k141 1006182 1|RPR S C2 UNK|RPR S C2	Verrucomicrobia	RPR_S_C2_k141_1006182
Soil	RPR S C2 k141 6178528 2|RPR S C2 UNK|RPR S C2	Verrucomicrobia	RPR_S_C2_k141_6178528
Soil	RPR S C2 k141 8367177 1|RPR S C2 UNK|RPR S C2	Verrucomicrobia	RPR_S_C2_k141_8367177
Saprolite	RPR SA A1 k141 2554704 21|RPR SA A1 Verrrucomicrobia 54 213|RPR SA A1	Verrucomicrobia	RPR_SA_A1_k141_2554704
Saprolite	RPR SA A1 k141 39700 11|RPR SA A1 UNK|RPR SA A1	Verrucomicrobia	RPR_SA_A1_k141_39700
Saprolite	RPR SA A1 k141 4871170 76|RPR SA A1 UNK|RPR SA A1	Verrucomicrobia	RPR_SA_A1_k141_4871170
Saprolite	RPR SA A1 k141 4976809 5|RPR SA A1 UNK|RPR SA A1	Verrucomicrobia	RPR_SA_A1_k141_4976809
Saprolite	RPR SA A1 k141 859567 9|RPR SA A1 UNK|RPR SA A1	Verrucomicrobia	RPR_SA_A1_k141_859567
Saprolite	RPR SA A2 k141 2981271 2|RPR SA A2 UNK|RPR SA A2	Verrucomicrobia	RPR_SA_A2_k141_2981271
Saprolite	RPR SA A2 k141 4479368 1|RPR SA A2 UNK|RPR SA A2	Verrucomicrobia	RPR_SA_A2_k141_4479368
Saprolite	RPR SA B1 k141 503226 4|RPR SA B1 UNK|RPR SA B1	Verrucomicrobia	RPR_SA_B1_k141_503226
Saprolite	RPR SA C1 RPR SA C1 scaffold k141 561933 2|RPR SA C1 UNK|RPR SA C1	Verrucomicrobia	RPR_SA_C1_RPR_SA_C1_scaffold_k141_561933
Saprolite	RPR SA C2 k141 306009 3|RPR SA C2 UNK|RPR SA C2	Verrucomicrobia	RPR_SA_C2_k141_306009

## Sheet: Supplementary Table 2
Supplementary Table 2. percent coverage of rpS3 genes
Sample	RPR_I_A1	cov perc
RPR_I_A1	RPR_I_A1_k141_965553 id=341767016 bin="RPR_I_A1_UNK"	0.21848
RPR_I_A1	RPR_I_A1_k141_667477 id=341778151 bin="RPR_I_A1_UNK"	4.11803
RPR_I_A1	RPR_I_A1_k141_1268612 id=341794503 bin="RPR_I_A1_UNK"	0.357593
RPR_I_A1	RPR_I_A1_k141_2059049 id=341798280 bin="RPR_I_A1_UNK"	0.141683
RPR_I_A1	RPR_I_A1_k141_916924 id=341811404 bin="RPR_I_A1_UNK"	0.266414
RPR_I_A1	RPR_I_A1_k141_430805 id=341825871 bin="RPR_I_A1_UNK"	0.162016
RPR_I_A1	RPR_I_A1_k141_248861 id=341837134 bin="RPR_I_A1_UNK"	0.350457
RPR_I_A1	RPR_I_A1_k141_1642786 id=341838779 bin="RPR_I_A1_UNK"	0.197607
RPR_I_A1	RPR_I_A1_k141_439105 id=341847773 bin="RPR_I_A1_UNK"	0.103295
RPR_I_A1	RPR_I_A1_k141_1037216 id=341850114 bin="RPR_I_A1_UNK"	0.421435
RPR_I_A1	RPR_I_A1_k141_2612323 id=341862815 bin="RPR_I_A1_UNK"	1.5878
RPR_I_A1	RPR_I_A1_k141_203393 id=341887971 bin="RPR_I_A1_UNK"	0.96718
RPR_I_A1	RPR_I_A1_k141_504672 id=341888319 bin="RPR_I_A1_UNK"	0.386823
RPR_I_A1	RPR_I_A1_k141_140435 id=341893113 bin="RPR_I_A1_UNK"	0.146203
RPR_I_A1	RPR_I_A1_k141_628820 id=341901853 bin="RPR_I_A1_UNK"	2.07563
RPR_I_A1	RPR_I_A1_k141_2307291 id=341913693 bin="RPR_I_A1_UNK"	0.265036
RPR_I_A1	RPR_I_A1_k141_150793 id=341928792 bin="RPR_I_A1_UNK"	0.185412
RPR_I_A1	RPR_I_A1_k141_1719608 id=341935485 bin="RPR_I_A1_UNK"	0.325992
RPR_I_A1	RPR_I_A1_k141_92994 id=341936190 bin="RPR_I_A1_UNK"	0.0655813
RPR_I_A1	RPR_I_A1_k141_1357455 id=341936251 bin="RPR_I_A1_UNK"	0.14288
RPR_I_A1	RPR_I_A1_k141_2198874 id=341943412 bin="RPR_I_A1_UNK"	0.305925
RPR_I_A1	RPR_I_A1_k141_2080600 id=341944758 bin="RPR_I_A1_UNK"	0.90743
RPR_I_A1	RPR_I_A1_k141_818947 id=341948640 bin="RPR_I_A1_UNK"	0.151732
RPR_I_A1	RPR_I_A1_k141_2494364 id=341949235 bin="RPR_I_A1_UNK"	0.324694
RPR_I_A1	RPR_I_A1_k141_1775721 id=341950331 bin="RPR_I_A1_UNK"	0.233821
RPR_I_A1	RPR_I_A1_k141_820496 id=341952474 bin="RPR_I_A1_UNK"	0.118131
RPR_I_A1	RPR_I_A1_k141_2689219 id=341952506 bin="RPR_I_A1_UNK"	1.19848
RPR_I_A1	RPR_I_A1_k141_820990 id=341956025 bin="RPR_I_A1_UNK"	0.325263
RPR_I_A1	RPR_I_A1_k141_882441 id=341967040 bin="RPR_I_A1_UNK"	0.115319
RPR_I_A1	RPR_I_A1_k141_1966470 id=341970170 bin="RPR_I_A1_UNK"	0.0974179
RPR_I_A1	RPR_I_A1_k141_692974 id=341974262 bin="RPR_I_A1_UNK"	0.284747
RPR_I_A1	RPR_I_A1_k141_266562 id=341985131 bin="RPR_I_A1_UNK"	0.150969
RPR_I_A1	RPR_I_A1_k141_2195822 id=341985379 bin="RPR_I_A1_UNK"	0.109022
RPR_I_A1	RPR_I_A1_k141_885868 id=341986193 bin="RPR_I_A1_UNK"	0.422062
RPR_I_A1	RPR_I_A1_k141_583850 id=341990802 bin="RPR_I_A1_UNK"	0.238678
RPR_I_A1	RPR_I_A1_k141_2032569 id=342005519 bin="RPR_I_A1_UNK"	0.30584
RPR_I_A1	RPR_I_A1_k141_706442 id=342005600 bin="RPR_I_A1_UNK"	0.561577
RPR_I_A1	RPR_I_A1_k141_1972607 id=342006099 bin="RPR_I_A1_UNK"	0.207644
RPR_I_A1	RPR_I_A1_k141_1489096 id=342017119 bin="RPR_I_A1_UNK"	0.172065
RPR_I_A1	RPR_I_A1_k141_2265656 id=342019557 bin="RPR_I_A1_UNK"	0.348864
RPR_I_A1	RPR_I_A1_k141_655615 id=342039046 bin="RPR_I_A1_UNK"	0.225242
RPR_I_A1	RPR_I_A1_k141_1624805 id=342080555 bin="RPR_I_A1_UNK"	0.136724
RPR_I_A1	RPR_I_A1_k141_2230809 id=342086483 bin="RPR_I_A1_UNK"	0.113099
RPR_I_A1	RPR_I_A1_k141_1748273 id=342088241 bin="RPR_I_A1_UNK"	0.173777
RPR_I_A1	RPR_I_A1_k141_851220 id=341800009 bin="RPR_I_A1_Bacteroidetes_41_39"	1.0372
RPR_I_A1	RPR_I_A1_k141_187649 id=341809993 bin="RPR_I_A1_Conexibacter_woesei_74_112"	1.81045
RPR_I_A1	RPR_I_A1_k141_1045945 id=341886611 bin="RPR_I_A1_Gemmatimonadetes_73_315"	8.19216
RPR_I_A1	RPR_I_A2_k141_793088 id=342132979 bin="RPR_I_A2_UNK"	0.138121
RPR_I_A1	RPR_I_A2_k141_2117470 id=342165057 bin="RPR_I_A2_UNK"	0.733485
RPR_I_A1	RPR_I_A2_k141_2854526 id=342215970 bin="RPR_I_A2_UNK"	0.26001
RPR_I_A1	RPR_I_A2_k141_627915 id=342222371 bin="RPR_I_A2_UNK"	0.499634
RPR_I_A1	RPR_I_A2_k141_1170017 id=342225701 bin="RPR_I_A2_UNK"	0.0953169
RPR_I_A1	RPR_I_A2_k141_875983 id=342262570 bin="RPR_I_A2_UNK"	0.345599
RPR_I_A1	RPR_I_A2_k141_1420165 id=342287286 bin="RPR_I_A2_UNK"	0.66274
RPR_I_A1	RPR_I_A2_k141_1665396 id=342304844 bin="RPR_I_A2_UNK"	0.32583
RPR_I_A1	RPR_I_A2_k141_1305115 id=342373527 bin="RPR_I_A2_UNK"	1.32135
RPR_I_A1	RPR_I_A2_k141_2228042 id=342422432 bin="RPR_I_A2_UNK"	1.61324
RPR_I_A1	RPR_I_B1_k141_610853 id=342471221 bin="RPR_I_B1_UNK"	1.29048
RPR_I_A1	RPR_I_B1_k141_1927090 id=342473029 bin="RPR_I_B1_UNK"	0.24047
RPR_I_A1	RPR_I_B1_k141_792543 id=342484414 bin="RPR_I_B1_UNK"	0.93052
RPR_I_A1	RPR_I_B1_k141_185677 id=342491112 bin="RPR_I_B1_UNK"	0.283271
RPR_I_A1	RPR_I_B1_k141_1381354 id=342696293 bin="RPR_I_B1_UNK"	0.328782
RPR_I_A1	RPR_I_B2_k141_1958069 id=342718083 bin="RPR_I_B2_UNK"	0.295126
RPR_I_A1	RPR_I_B2_k141_1699926 id=342743849 bin="RPR_I_B2_UNK"	0.534343
RPR_I_A1	RPR_I_B2_k141_1876624 id=342752755 bin="RPR_I_B2_UNK"	1.72527
RPR_I_A1	RPR_I_B2_k141_252620 id=342924802 bin="RPR_I_B2_UNK"	1.17655
RPR_I_A1	RPR_I_C1_k141_3154517 id=343009706 bin="RPR_I_C1_UNK"	0.832725
RPR_I_A1	RPR_I_C1_k141_1903699 id=343084931 bin="RPR_I_C1_UNK"	2.47804
RPR_I_A1	RPR_I_C1_k141_1924052 id=343226099 bin="RPR_I_C1_UNK"	0.394566
RPR_I_A1	RPR_I_C1_k141_2656328 id=343255559 bin="RPR_I_C1_UNK"	0.328764
RPR_I_A1	RPR_I_C1_k141_1133705 id=343315716 bin="RPR_I_C1_UNK"	0.254788
RPR_I_A1	RPR_I_C1_k141_2247099 id=343498623 bin="RPR_I_C1_UNK"	0.400412
RPR_I_A1	RPR_I_C2_k141_1165280 id=343990813 bin="RPR_I_C2_UNK"	0.28286
RPR_I_A1	RPR_I_A1_k141_2051782 id=341776576 bin="RPR_I_A1_UNK"	0.660027
RPR_I_A1	RPR_I_A2_k141_490941 id=342131375 bin="RPR_I_A2_UNK"	0.393641
RPR_I_A1	RPR_I_A1_k141_1874266 id=341779256 bin="RPR_I_A1_UNK"	2.01246
RPR_I_A1	RPR_I_A1_k141_1353737 id=341913573 bin="RPR_I_A1_UNK"	1.68692
RPR_I_A1	RPR_I_A1_k141_924645 id=341870974 bin="RPR_I_A1_UNK"	0.262968
RPR_I_A1	RPR_I_A2_k141_568973 id=342274327 bin="RPR_I_A2_UNK"	0.572584
RPR_I_A1	RPR_I_B1_k141_972263 id=342505074 bin="RPR_I_B1_UNK"	0.643975
RPR_I_A1	RPR_I_A1_k141_2520049 id=342035488 bin="RPR_I_A1_UNK"	0.539758
RPR_I_A1	RPR_I_A1_k141_1993203 id=341791985 bin="RPR_I_A1_UNK"	0.589052
RPR_I_A1	RPR_I_C2_k141_2876318 id=343981044 bin="RPR_I_C2_Acidobacteria_57_98"	0.798996
RPR_I_A1	RPR_I_B2_k141_1017609 id=342830427 bin="RPR_I_B2_UNK"	0.44525
RPR_I_A1	RPR_I_A1_k141_863107 id=341862691 bin="RPR_I_A1_UNK"	1.06238
RPR_I_A1	RPR_I_C2_k141_1899131 id=343564810 bin="RPR_I_C2_UNK"	0.399668
RPR_I_A1	RPR_I_C1_k141_20325 id=343109712 bin="RPR_I_C1_UNK"	0.229882
RPR_I_A1	RPR_I_A1_k141_2083540 id=341971987 bin="RPR_I_A1_UNK"	0.434849
RPR_I_A1	RPR_I_A1_k141_2554577 id=341948920 bin="RPR_I_A1_UNK"	0.164331
RPR_I_A1	RPR_I_A1_k141_1491409 id=342013671 bin="RPR_I_A1_UNK"	0.603799
RPR_I_A1	RPR_I_C2_k141_3704508 id=343608256 bin="RPR_I_C2_UNK"	0.871456
RPR_I_A1	RPR_I_A2_k141_2550068 id=342205550 bin="RPR_I_A2_UNK"	0.478443
RPR_I_A1	RPR_I_B1_k141_875947 id=342425717 bin="RPR_I_B1_UNK"	0.354598
RPR_I_A1	RPR_I_A1_k141_824835 id=341980247 bin="RPR_I_A1_UNK"	0.612577
RPR_I_A1	RPR_I_B1_k141_361964 id=342505168 bin="RPR_I_B1_UNK"	0.325735
RPR_I_A1	RPR_I_C1_k141_2093767 id=343154889 bin="RPR_I_C1_UNK"	0.304869
RPR_I_A1	RPR_I_B1_k141_1667129 id=342496007 bin="RPR_I_B1_UNK"	0.556159
RPR_I_A1	RPR_I_A1_k141_2473113 id=341766707 bin="RPR_I_A1_UNK"	0.333156
RPR_I_A1	RPR_I_B1_k141_1621301 id=342537335 bin="RPR_I_B1_UNK"	0.295215
RPR_I_A1	RPR_I_A2_k141_2732696 id=342197473 bin="RPR_I_A2_UNK"	0.351042
RPR_I_A1	RPR_I_A1_k141_1345853 id=341865897 bin="RPR_I_A1_UNK"	0.322577
RPR_I_A1	RPR_I_B2_k141_53988 id=342816118 bin="RPR_I_B2_UNK"	0.341306
RPR_I_A1	RPR_I_A1_k141_373221 id=341857965 bin="RPR_I_A1_UNK"	0.548551
RPR_I_A1	RPR_I_C2_k141_1967102 id=343983566 bin="RPR_I_C2_UNK"	0.279038
RPR_I_A1	RPR_I_C2_k141_4138287 id=343521649 bin="RPR_I_C2_UNK"	0.440821
RPR_I_A1	RPR_I_A2_k141_2336511 id=342327753 bin="RPR_I_A2_UNK"	1.30212
RPR_I_A1	RPR_I_A2_k141_2777270 id=342095413 bin="RPR_I_A2_UNK"	0.160773
RPR_I_A1	RPR_I_B1_k141_1506373 id=342609822 bin="RPR_I_B1_UNK"	0.410596
RPR_I_A1	RPR_I_B1_k141_1146287 id=342583732 bin="RPR_I_B1_UNK"	0.353005
RPR_I_A1	RPR_I_A1_k141_2609651 id=341889090 bin="RPR_I_A1_UNK"	0.571408
RPR_I_A1	RPR_I_A1_k141_820396 id=341951946 bin="RPR_I_A1_UNK"	0.427851
RPR_I_A1	RPR_I_A1_k141_249840 id=341798353 bin="RPR_I_A1_UNK"	0.199614
RPR_I_A1	RPR_I_C2_k141_2535936 id=343625580 bin="RPR_I_C2_UNK"	0.218988
RPR_I_A1	RPR_I_A2_k141_418467 id=342386226 bin="RPR_I_A2_UNK"	0.297546
RPR_I_A1	RPR_I_B2_k141_1408430 id=342827366 bin="RPR_I_B2_UNK"	1.32157
RPR_I_A1	RPR_I_A1_k141_743529 id=341877914 bin="RPR_I_A1_UNK"	0.0829038
RPR_I_A1	RPR_I_C1_k141_2945959 id=343383547 bin="RPR_I_C1_UNK"	0.588571
RPR_I_A1	RPR_I_C2_k141_728770 id=343551279 bin="RPR_I_C2_Chloroflexi_61_129"	0.228538
RPR_I_A1	RPR_I_A2_k141_378574 id=342174372 bin="RPR_I_A2_UNK"	0.393858
RPR_I_A1	RPR_I_A2_k141_1066378 id=342338696 bin="RPR_I_A2_UNK"	0.151058
RPR_I_A1	RPR_I_A1_k141_1380613 id=342061938 bin="RPR_I_A1_UNK"	0.165605
RPR_I_A1	RPR_I_C1_k141_1136456 id=343312722 bin="RPR_I_C1_UNK"	3.94107
RPR_I_A1	RPR_I_B2_k141_1320507 id=342806518 bin="RPR_I_B2_UNK"	1.15152
RPR_I_A1	RPR_I_A2_k141_2065884 id=342183154 bin="RPR_I_A2_UNK"	0.256255
RPR_I_A1	RPR_I_C1_k141_4176891 id=343216806 bin="RPR_I_C1_UNK"	0.243125
RPR_I_A1	RPR_I_A2_k141_770053 id=342339836 bin="RPR_I_A2_UNK"	0.310602
RPR_I_A1	RPR_I_C1_k141_1800932 id=343021232 bin="RPR_I_C1_UNK"	0.237496
RPR_I_A1	RPR_I_A1_k141_1707419 id=341864715 bin="RPR_I_A1_UNK"	0.451832
RPR_I_A1	RPR_I_B1_k141_717300 id=342545739 bin="RPR_I_B1_UNK"	0.208881
RPR_I_A1	RPR_I_B1_k141_1055291 id=342473464 bin="RPR_I_B1_UNK"	0.100398
RPR_I_A1	RPR_I_A2_k141_2298505 id=342165036 bin="RPR_I_A2_UNK"	0.176184
RPR_I_A1	RPR_I_B1_k141_653850 id=342442344 bin="RPR_I_B1_UNK"	0.645752
RPR_I_A1	RPR_I_A1_k141_1250475 id=342000972 bin="RPR_I_A1_UNK"	0.334525
RPR_I_A1	RPR_I_C2_k141_1893511 id=343512887 bin="RPR_I_C2_UNK"	0.157355
RPR_I_A1	RPR_I_A1_k141_2621767 id=341918282 bin="RPR_I_A1_UNK"	0.116333
RPR_I_A1	RPR_I_A1_k141_2184662 id=341886984 bin="RPR_I_A1_UNK"	0.0991238
RPR_I_A1	RPR_I_B1_k141_798982 id=342523386 bin="RPR_I_B1_UNK"	0.162194
RPR_I_A1	RPR_I_A2_k141_1787110 id=342315818 bin="RPR_I_A2_UNK"	0.159379
RPR_I_A1	RPR_I_A2_k141_2213793 id=342327511 bin="RPR_I_A2_UNK"	0.187099
RPR_I_A1	RPR_I_A1_k141_686744 id=341895561 bin="RPR_I_A1_Gemmatimonadetes_bacterium_KBS708_74_19"	0.280756
RPR_I_A1	RPR_I_C2_k141_1441495 id=343520375 bin="RPR_I_C2_UNK"	0.16865
RPR_I_A1	RPR_I_C1_k141_3381632 id=343290242 bin="RPR_I_C1_UNK"	0.125334
RPR_I_A1	RPR_I_B1_k141_971502 id=342514124 bin="RPR_I_B1_UNK"	0.151689
RPR_I_A1	RPR_I_A2_k141_1605313 id=342304685 bin="RPR_I_A2_UNK"	0.190101
RPR_I_A1	RPR_I_A1_k141_1928892 id=342062949 bin="RPR_I_A1_UNK"	0.183574
RPR_I_A1	RPR_I_A1_k141_1706265 id=341856893 bin="RPR_I_A1_UNK"	0.133735
RPR_I_A1	RPR_I_C2_k141_605375 id=343871272 bin="RPR_I_C2_UNK"	0.163238
RPR_I_A1	RPR_I_A2_k141_182780 id=342129591 bin="RPR_I_A2_UNK"	0.42036
RPR_I_A1	RPR_I_B1_k141_146756 id=342544546 bin="RPR_I_B1_UNK"	0.429643
RPR_I_A1	RPR_I_C2_k141_1990968 id=343569555 bin="RPR_I_C2_UNK"	0.192177
RPR_I_A1	RPR_I_B2_k141_186331 id=342796002 bin="RPR_I_B2_UNK"	0.137971
RPR_I_A1	RPR_I_B1_k141_730513 id=342658309 bin="RPR_I_B1_UNK"	0.164775
RPR_I_A1	RPR_I_B2_k141_923501 id=342766386 bin="RPR_I_B2_UNK"	0.209622
RPR_I_A1	RPR_I_A1_k141_1714899 id=341910998 bin="RPR_I_A1_UNK"	0.0841381
RPR_I_A1	RPR_I_B1_k141_553260 id=342622885 bin="RPR_I_B1_UNK"	0.121662
RPR_I_A1	RPR_I_C1_k141_2925943 id=343269750 bin="RPR_I_C1_UNK"	0.0606718
RPR_I_A1	RPR_I_A1_k141_2851822 id=341896170 bin="RPR_I_A1_UNK"	0.0801474
RPR_I_A1	RPR_I_A2_k141_2864201 id=342255855 bin="RPR_I_A2_UNK"	0.64215
RPR_I_A1	RPR_I_C2_k141_2883868 id=343524485 bin="RPR_I_C2_UNK"	0.148044
RPR_I_A1	RPR_I_A1_k141_2071283 id=341916644 bin="RPR_I_A1_UNK"	0.126232
RPR_I_A1	RPR_I_C2_k141_1795281 id=343980615 bin="RPR_I_C2_UNK"	0.204082
RPR_I_A1	RPR_I_C2_k141_3783952 id=343533489 bin="RPR_I_C2_UNK"	0.11558
RPR_I_A1	RPR_I_B1_k141_368945 id=342551012 bin="RPR_I_B1_UNK"	0.217166
RPR_I_A1	RPR_I_C2_k141_1274635 id=343647618 bin="RPR_I_C2_UNK"	0.260457
RPR_I_A1	RPR_I_B2_k141_1980703 id=342861705 bin="RPR_I_B2_UNK"	0.0868394
RPR_I_A1	RPR_I_A1_k141_2120894 id=341819783 bin="RPR_I_A1_UNK"	0.195571
RPR_I_A1	RPR_I_A1_k141_2532794 id=342087446 bin="RPR_I_A1_UNK"	0.121567
RPR_I_A1	RPR_I_C1_k141_1909348 id=343144050 bin="RPR_I_C1_UNK"	0.101657
RPR_I_A1	RPR_I_B1_k141_1358324 id=342453129 bin="RPR_I_B1_UNK"	0.273626
RPR_I_A1	RPR_I_A1_k141_837147 id=342054555 bin="RPR_I_A1_UNK"	0.205316
RPR_I_A1	RPR_I_C2_k141_1832442 id=343695795 bin="RPR_I_C2_UNK"	0.763555
RPR_I_A1	RPR_I_C2_k141_1958311 id=343896557 bin="RPR_I_C2_UNK"	0.109672
RPR_I_A1	RPR_I_B2_k141_141170 id=342851205 bin="RPR_I_B2_UNK"	0.154243
RPR_I_A1	RPR_I_A1_k141_1962598 id=341938881 bin="RPR_I_A1_UNK"	0.0796665
RPR_I_A1	RPR_I_C1_k141_1655261 id=343215959 bin="RPR_I_C1_UNK"	0.849818
RPR_I_A1	RPR_I_A2_k141_168310 id=342357846 bin="RPR_I_A2_UNK"	0.149799
RPR_I_A1	RPR_I_C1_k141_1540227 id=343083317 bin="RPR_I_C1_UNK"	0.109267
RPR_I_A1	RPR_I_A2_k141_444910 id=342229248 bin="RPR_I_A2_UNK"	0.107509
RPR_I_A1	RPR_I_A1_k141_2582494 id=342030118 bin="RPR_I_A1_UNK"	0.120302
RPR_I_A1	RPR_I_A2_k141_2019455 id=342275138 bin="RPR_I_A2_UNK"	0.101115
RPR_I_A1	RPR_I_B2_k141_1569058 id=342715029 bin="RPR_I_B2_UNK"	0.536362
RPR_I_A1	RPR_I_C1_k141_2289671 id=343224037 bin="RPR_I_C1_UNK"	0.0893293
RPR_I_A1	RPR_I_C1_k141_682786 id=343334038 bin="RPR_I_C1_UNK"	0.265115
RPR_I_A1	RPR_I_A2_k141_268219 id=342248059 bin="RPR_I_A2_UNK"	0.0850109
RPR_I_A1	RPR_I_B1_k141_885259 id=342503207 bin="RPR_I_B1_UNK"	0.231616
RPR_I_A1	RPR_I_A2_k141_2126122 id=342171526 bin="RPR_I_A2_UNK"	0.162286
RPR_I_A1	RPR_I_B2_k141_48562 id=342755905 bin="RPR_I_B2_UNK"	0.0628157
RPR_I_A1	RPR_I_A1_k141_1682879 id=342078032 bin="RPR_I_A1_UNK"	0.0956752
RPR_I_A1	RPR_I_B1_k141_1889760 id=342520195 bin="RPR_I_B1_UNK"	0.100729
RPR_I_A1	RPR_I_A1_k141_932931 id=341950444 bin="RPR_I_A1_UNK"	0.0999385
RPR_I_A1	RPR_I_A2_k141_2265998 id=342282336 bin="RPR_I_A2_UNK"	0.0936018
RPR_I_A1	RPR_I_C2_k141_3335448 id=343544198 bin="RPR_I_C2_UNK"	0.102753
RPR_I_A1	RPR_I_B1_k141_667005 id=342508672 bin="RPR_I_B1_UNK"	0.0577285
RPR_I_A1	RPR_I_A2_k141_2881492 id=342416652 bin="RPR_I_A2_UNK"	0.596231
RPR_I_A1	RPR_I_B1_k141_1406872 id=342512249 bin="RPR_I_B1_UNK"	0.370686
RPR_I_A1	RPR_I_A2_k141_1926455 id=342384125 bin="RPR_I_A2_UNK"	0.16205
RPR_I_A1	RPR_I_B1_k141_784081 id=342705139 bin="RPR_I_B1_UNK"	0.119506
RPR_I_A1	RPR_I_C1_k141_2839032 id=343316110 bin="RPR_I_C1_UNK"	0.115577
RPR_I_A1	RPR_I_B1_k141_1262293 id=342688605 bin="RPR_I_B1_UNK"	0.0981223
RPR_I_A1	RPR_I_B1_k141_518577 id=342677837 bin="RPR_I_B1_UNK"	0.0810968
RPR_I_A1	RPR_I_B1_k141_129362 id=342682948 bin="RPR_I_B1_UNK"	0.119736
RPR_I_A1	RPR_I_A2_k141_2148376 id=342294412 bin="RPR_I_A2_UNK"	0.127861
RPR_I_A1	RPR_I_A2_k141_800885 id=342206348 bin="RPR_I_A2_UNK"	0.06337
RPR_I_A1	RPR_I_B2_k141_619794 id=342816672 bin="RPR_I_B2_UNK"	0.0563258
RPR_I_A1	RPR_I_A1_k141_255683 id=341835140 bin="RPR_I_A1_UNK"	0.0560042
RPR_I_A1	RPR_I_A2_k141_1665479 id=342290541 bin="RPR_I_A2_UNK"	0.0911057
RPR_I_A1	RPR_I_C2_k141_1022567 id=343722260 bin="RPR_I_C2_UNK"	0.0652689
RPR_I_A1	RPR_I_A2_k141_664681 id=342101467 bin="RPR_I_A2_UNK"	0.13855
RPR_I_A1	RPR_I_C2_k141_4067185 id=343607203 bin="RPR_I_C2_UNK"	0.0784108
RPR_I_A1	RPR_I_C2_k141_3140155 id=343950515 bin="RPR_I_C2_UNK"	0.0608341
RPR_I_A1	RPR_I_C2_k141_3274484 id=343716304 bin="RPR_I_C2_UNK"	0.119803
RPR_I_A1	RPR_I_B1_k141_802138 id=342554168 bin="RPR_I_B1_UNK"	0.121987
RPR_I_A1	RPR_I_C2_k141_1556473 id=343664298 bin="RPR_I_C2_UNK"	0.0801627
RPR_I_A1	RPR_I_C2_k141_3094117 id=343718829 bin="RPR_I_C2_UNK"	0.0814307
RPR_I_A1	RPR_I_A2_k141_2181168 id=342156984 bin="RPR_I_A2_UNK"	0.167618
RPR_I_A1	RPR_I_A2_k141_2615615 id=342212257 bin="RPR_I_A2_UNK"	0.0943644
RPR_I_A1	RPR_I_C2_k141_1563156 id=343730386 bin="RPR_I_C2_UNK"	0.304906
RPR_I_A1	RPR_S_C2_k141_918105 id=347736738 bin="RPR_S_C2_UNK"	0.0468529
RPR_I_A1	RPR_I_C1_k141_1847579 id=343269880 bin="RPR_I_C1_UNK"	0.0688308
RPR_I_A1	RPR_I_C1_k141_2997182 id=343171177 bin="RPR_I_C1_UNK"	0.0465252
RPR_I_A1	RPR_I_C1_k141_4068816 id=343106487 bin="RPR_I_C1_UNK"	0.041919
RPR_I_A1	RPR_I_B2_k141_712028 id=342811664 bin="RPR_I_B2_UNK"	0.0937212
RPR_I_A1	RPR_I_B2_k141_1360785 id=342782578 bin="RPR_I_B2_UNK"	0.121886
RPR_I_A1	RPR_I_B1_k141_1163551 id=342636049 bin="RPR_I_B1_UNK"	0.0817124
RPR_I_A1	RPR_I_C2_k141_1494173 id=343804130 bin="RPR_I_C2_UNK"	0.0549568
RPR_I_A1	RPR_I_C1_k141_3936230 id=343383737 bin="RPR_I_C1_UNK"	0.176616
RPR_I_A1	RPR_I_B2_k141_725987 id=342947508 bin="RPR_I_B2_UNK"	0.326497
RPR_I_A1	RPR_I_C2_k141_434115 id=343938301 bin="RPR_I_C2_UNK"	0.0631832
RPR_I_A1	RPR_I_A2_k141_273685 id=342296982 bin="RPR_I_A2_UNK"	0.0570609
RPR_I_A1	RPR_I_C1_k141_3651195 id=343306632 bin="RPR_I_C1_UNK"	0.0709501
RPR_I_A1	RPR_I_C1_k141_3609859 id=343099928 bin="RPR_I_C1_UNK"	0.0579368
RPR_I_A1	RPR_I_C1_k141_2615069 id=343019800 bin="RPR_I_C1_UNK"	0.0785946
RPR_I_A1	RPR_I_A2_k141_804365 id=342200487 bin="RPR_I_A2_UNK"	0.102376
RPR_I_A1	RPR_I_B2_k141_1899034 id=342882650 bin="RPR_I_B2_UNK"	0.0544668
RPR_I_A1	RPR_I_C1_k141_2730856 id=343254746 bin="RPR_I_C1_UNK"	0.0482679
RPR_I_A1	RPR_I_B1_k141_1856958 id=342623331 bin="RPR_I_B1_UNK"	0.041922
RPR_I_A1	RPR_I_C1_k141_2382625 id=343273949 bin="RPR_I_C1_UNK"	0.0597009
RPR_I_A1	RPR_I_C1_k141_920488 id=343110000 bin="RPR_I_C1_UNK"	0.0647911
RPR_I_A1	RPR_I_B2_k141_56364 id=342842717 bin="RPR_I_B2_Acidobacteriales_62_40"	0.0545372
RPR_I_A1	RPR_I_B1_k141_1712372 id=342499800 bin="RPR_I_B1_UNK"	0.0944042
RPR_I_A1	RPR_I_C2_k141_1580977 id=343804732 bin="RPR_I_C2_UNK"	0.0647206
RPR_I_A1	RPR_I_A2_k141_2593816 id=342111228 bin="RPR_I_A2_UNK"	0.0905023
RPR_I_A1	RPR_I_A2_k141_803728 id=342241740 bin="RPR_I_A2_UNK"	0.0762884
RPR_I_A1	RPR_I_C2_k141_2357121 id=343633439 bin="RPR_I_C2_UNK"	0.0368992
RPR_I_A1	RPR_I_C1_k141_838084 id=343163137 bin="RPR_I_C1_UNK"	0.0411073
RPR_I_A1	RPR_I_A2_k141_1155012 id=342134861 bin="RPR_I_A2_UNK"	0.0746897
RPR_I_A1	RPR_I_C1_k141_1324047 id=343369638 bin="RPR_I_C1_UNK"	0.0705826
RPR_I_A1	RPR_I_B1_k141_1977340 id=342542737 bin="RPR_I_B1_UNK"	0.10445
RPR_I_A1	RPR_I_C2_k141_314903 id=343760478 bin="RPR_I_C2_UNK"	0.0448224
RPR_I_A1	RPR_I_C2_k141_224241 id=343769189 bin="RPR_I_C2_UNK"	0.0462986
RPR_I_A1	RPR_I_C1_k141_66659 id=343369937 bin="RPR_I_C1_UNK"	0.0459556
RPR_I_A1	RPR_I_C2_k141_1028263 id=343737328 bin="RPR_I_C2_UNK"	0.0533489
RPR_I_A1	RPR_I_B2_k141_1914204 id=342976617 bin="RPR_I_B2_UNK"	0.0645951
RPR_I_A1	RPR_I_B2_k141_1861817 id=342919409 bin="RPR_I_B2_UNK"	0.0580624
RPR_I_A1	RPR_I_C1_k141_4164786 id=343191411 bin="RPR_I_C1_UNK"	0.0350769
RPR_I_A1	RPR_I_B1_k141_1663859 id=342460155 bin="RPR_I_B1_Acidobacteriia_62_40"	0.0590608
RPR_I_A1	RPR_I_C2_k141_2533758 id=343659936 bin="RPR_I_C2_UNK"	0.038942
RPR_I_A1	RPR_I_C1_k141_3827088 id=343275379 bin="RPR_I_C1_UNK"	0.0392238
RPR_I_A1	RPR_I_A2_k141_2278193 id=342359012 bin="RPR_I_A2_UNK"	0.0372177
RPR_I_A1	RPR_I_B2_k141_634978 id=342887648 bin="RPR_I_B2_UNK"	0.0373617
RPR_I_A1	RPR_I_C1_k141_42751 id=343241698 bin="RPR_I_C1_UNK"	0.0756238
RPR_I_A1	RPR_I_C2_k141_2009934 id=343700523 bin="RPR_I_C2_UNK"	0.0483965
RPR_I_A1	RPR_I_B2_k141_979829 id=342863656 bin="RPR_I_B2_UNK"	0.0352821
RPR_I_A1	RPR_I_B2_k141_1430632 id=342996731 bin="RPR_I_B2_UNK"	0.0303726
RPR_I_A1	RPR_I_C2_k141_100626 id=343558189 bin="RPR_I_C2_UNK"	0.0401242
RPR_I_A1	RPR_I_A2_k141_2499889 id=342235583 bin="RPR_I_A2_UNK"	0.0337202
RPR_I_A1	RPR_I_A2_k141_2181563 id=342159256 bin="RPR_I_A2_UNK"	0.0530243
RPR_I_A1	RPR_I_C1_k141_1772349 id=343382221 bin="RPR_I_C1_UNK"	0.0268996
RPR_I_A1	RPR_I_C1_k141_4256094 id=343158991 bin="RPR_I_C1_UNK"	0.0499891
RPR_I_A1	RPR_I_C1_k141_182221 id=343017686 bin="RPR_I_C1_UNK"	0.124235
RPR_I_A1	RPR_I_B2_k141_1715712 id=342826953 bin="RPR_I_B2_UNK"	0.0413799
RPR_I_A1	RPR_I_C1_k141_2981160 id=343103702 bin="RPR_I_C1_UNK"	0.0376404
RPR_I_A1	RPR_I_C2_k141_1038533 id=343791238 bin="RPR_I_C2_UNK"	0.04534
RPR_I_A1	RPR_I_C2_k141_664103 id=343709406 bin="RPR_I_C2_UNK"	0.0371504
RPR_I_A1	RPR_I_C2_k141_818095 id=343544771 bin="RPR_I_C2_UNK"	0.0292058
RPR_I_A1	RPR_I_C1_k141_3025672 id=343341114 bin="RPR_I_C1_UNK"	0.0367706
RPR_I_A1	RPR_I_C1_k141_3365735 id=343201852 bin="RPR_I_C1_UNK"	0.0294783
RPR_I_A1	RPR_I_C1_k141_1941852 id=343295594 bin="RPR_I_C1_UNK"	0.0476094
RPR_I_A2	RPR_I_A1_k141_965553 id=341767016 bin="RPR_I_A1_UNK"	3.96571
RPR_I_A2	RPR_I_A1_k141_667477 id=341778151 bin="RPR_I_A1_UNK"	2.02218
RPR_I_A2	RPR_I_A1_k141_1874266 id=341779256 bin="RPR_I_A1_UNK"	0.589564
RPR_I_A2	RPR_I_A1_k141_1993203 id=341791985 bin="RPR_I_A1_UNK"	0.253992
RPR_I_A2	RPR_I_A1_k141_1268612 id=341794503 bin="RPR_I_A1_UNK"	0.441203
RPR_I_A2	RPR_I_A1_k141_1037216 id=341850114 bin="RPR_I_A1_UNK"	1.51436
RPR_I_A2	RPR_I_A1_k141_2612323 id=341862815 bin="RPR_I_A1_UNK"	0.974816
RPR_I_A2	RPR_I_A1_k141_203393 id=341887971 bin="RPR_I_A1_UNK"	0.351911
RPR_I_A2	RPR_I_A1_k141_504672 id=341888319 bin="RPR_I_A1_UNK"	2.10669
RPR_I_A2	RPR_I_A1_k141_628820 id=341901853 bin="RPR_I_A1_UNK"	0.302052
RPR_I_A2	RPR_I_A1_k141_2307291 id=341913693 bin="RPR_I_A1_UNK"	0.825437
RPR_I_A2	RPR_I_A1_k141_2080600 id=341944758 bin="RPR_I_A1_UNK"	0.240759
RPR_I_A2	RPR_I_A1_k141_818947 id=341948640 bin="RPR_I_A1_UNK"	0.3783
RPR_I_A2	RPR_I_A1_k141_2494364 id=341949235 bin="RPR_I_A1_UNK"	0.320608
RPR_I_A2	RPR_I_A1_k141_1775721 id=341950331 bin="RPR_I_A1_UNK"	0.404767
RPR_I_A2	RPR_I_A1_k141_2083540 id=341971987 bin="RPR_I_A1_UNK"	0.288781
RPR_I_A2	RPR_I_A1_k141_692974 id=341974262 bin="RPR_I_A1_UNK"	0.638843
RPR_I_A2	RPR_I_A1_k141_824835 id=341980247 bin="RPR_I_A1_UNK"	0.300619
RPR_I_A2	RPR_I_A1_k141_885868 id=341986193 bin="RPR_I_A1_UNK"	0.476467
RPR_I_A2	RPR_I_A1_k141_706442 id=342005600 bin="RPR_I_A1_UNK"	0.377633
RPR_I_A2	RPR_I_A1_k141_2265656 id=342019557 bin="RPR_I_A1_UNK"	1.02625
RPR_I_A2	RPR_I_A1_k141_851220 id=341800009 bin="RPR_I_A1_Bacteroidetes_41_39"	0.402164
RPR_I_A2	RPR_I_A2_k141_2777270 id=342095413 bin="RPR_I_A2_UNK"	0.273777
RPR_I_A2	RPR_I_A2_k141_793088 id=342132979 bin="RPR_I_A2_UNK"	0.187574
RPR_I_A2	RPR_I_A2_k141_2181168 id=342156984 bin="RPR_I_A2_UNK"	0.743357
RPR_I_A2	RPR_I_A2_k141_2117470 id=342165057 bin="RPR_I_A2_UNK"	0.466032
RPR_I_A2	RPR_I_A2_k141_378574 id=342174372 bin="RPR_I_A2_UNK"	0.445087
RPR_I_A2	RPR_I_A2_k141_2732696 id=342197473 bin="RPR_I_A2_UNK"	0.397657
RPR_I_A2	RPR_I_A2_k141_2550068 id=342205550 bin="RPR_I_A2_UNK"	0.475226
RPR_I_A2	RPR_I_A2_k141_627915 id=342222371 bin="RPR_I_A2_UNK"	0.107628
RPR_I_A2	RPR_I_A2_k141_1170017 id=342225701 bin="RPR_I_A2_UNK"	0.148473
RPR_I_A2	RPR_I_A2_k141_803728 id=342241740 bin="RPR_I_A2_UNK"	0.157475
RPR_I_A2	RPR_I_A2_k141_268219 id=342248059 bin="RPR_I_A2_UNK"	0.419994
RPR_I_A2	RPR_I_A2_k141_875983 id=342262570 bin="RPR_I_A2_UNK"	0.580637
RPR_I_A2	RPR_I_A2_k141_568973 id=342274327 bin="RPR_I_A2_UNK"	0.139753
RPR_I_A2	RPR_I_A2_k141_2265998 id=342282336 bin="RPR_I_A2_UNK"	0.598914
RPR_I_A2	RPR_I_A2_k141_1420165 id=342287286 bin="RPR_I_A2_UNK"	0.0792757
RPR_I_A2	RPR_I_A2_k141_1066378 id=342338696 bin="RPR_I_A2_UNK"	0.342586
RPR_I_A2	RPR_I_A2_k141_770053 id=342339836 bin="RPR_I_A2_UNK"	0.0874279
RPR_I_A2	RPR_I_A2_k141_2278193 id=342359012 bin="RPR_I_A2_UNK"	1.31674
RPR_I_A2	RPR_I_A2_k141_1305115 id=342373527 bin="RPR_I_A2_UNK"	1.67259
RPR_I_A2	RPR_I_A2_k141_2228042 id=342422432 bin="RPR_I_A2_UNK"	1.30887
RPR_I_A2	RPR_I_B1_k141_610853 id=342471221 bin="RPR_I_B1_UNK"	0.321064
RPR_I_A2	RPR_I_B1_k141_1927090 id=342473029 bin="RPR_I_B1_UNK"	0.954777
RPR_I_A2	RPR_I_B1_k141_792543 id=342484414 bin="RPR_I_B1_UNK"	0.380223
RPR_I_A2	RPR_I_B1_k141_1381354 id=342696293 bin="RPR_I_B1_UNK"	1.81039
RPR_I_A2	RPR_I_B2_k141_1876624 id=342752755 bin="RPR_I_B2_UNK"	0.392507
RPR_I_A2	RPR_I_B2_k141_53988 id=342816118 bin="RPR_I_B2_UNK"	1.19216
RPR_I_A2	RPR_I_B2_k141_252620 id=342924802 bin="RPR_I_B2_UNK"	0.740131
RPR_I_A2	RPR_I_C1_k141_3154517 id=343009706 bin="RPR_I_C1_UNK"	2.50711
RPR_I_A2	RPR_I_C1_k141_1903699 id=343084931 bin="RPR_I_C1_UNK"	0.300904
RPR_I_A2	RPR_I_C1_k141_1924052 id=343226099 bin="RPR_I_C1_UNK"	0.400728
RPR_I_A2	RPR_I_C1_k141_2656328 id=343255559 bin="RPR_I_C1_UNK"	0.313166
RPR_I_A2	RPR_I_C1_k141_1133705 id=343315716 bin="RPR_I_C1_UNK"	0.365873
RPR_I_A2	RPR_I_C1_k141_2247099 id=343498623 bin="RPR_I_C1_UNK"	0.391499
RPR_I_A2	RPR_I_C2_k141_1165280 id=343990813 bin="RPR_I_C2_UNK"	0.835826
RPR_I_A2	RPR_I_C2_k141_2876318 id=343981044 bin="RPR_I_C2_Acidobacteria_57_98"	8.28256
RPR_I_A2	RPR_I_A1_k141_1045945 id=341886611 bin="RPR_I_A1_Gemmatimonadetes_73_315"	1.6691
RPR_I_A2	RPR_I_A1_k141_1353737 id=341913573 bin="RPR_I_A1_UNK"	0.170857
RPR_I_A2	RPR_I_A1_k141_583850 id=341990802 bin="RPR_I_A1_UNK"	1.78979
RPR_I_A2	RPR_I_A1_k141_187649 id=341809993 bin="RPR_I_A1_Conexibacter_woesei_74_112"	0.688488
RPR_I_A2	RPR_I_A1_k141_2051782 id=341776576 bin="RPR_I_A1_UNK"	0.312776
RPR_I_A2	RPR_I_A1_k141_1719608 id=341935485 bin="RPR_I_A1_UNK"	0.550863
RPR_I_A2	RPR_I_A1_k141_2520049 id=342035488 bin="RPR_I_A1_UNK"	0.655594
RPR_I_A2	RPR_I_B1_k141_972263 id=342505074 bin="RPR_I_B1_UNK"	0.582392
RPR_I_A2	RPR_I_B2_k141_1699926 id=342743849 bin="RPR_I_B2_UNK"	0.405322
RPR_I_A2	RPR_I_A1_k141_1707419 id=341864715 bin="RPR_I_A1_UNK"	0.306801
RPR_I_A2	RPR_I_B1_k141_1621301 id=342537335 bin="RPR_I_B1_UNK"	1.35189
RPR_I_A2	RPR_I_A2_k141_2336511 id=342327753 bin="RPR_I_A2_UNK"	0.584133
RPR_I_A2	RPR_I_A1_k141_1491409 id=342013671 bin="RPR_I_A1_UNK"	0.450059
RPR_I_A2	RPR_I_B2_k141_1017609 id=342830427 bin="RPR_I_B2_UNK"	0.432614
RPR_I_A2	RPR_I_A2_k141_490941 id=342131375 bin="RPR_I_A2_UNK"	0.283775
RPR_I_A2	RPR_I_A1_k141_248861 id=341837134 bin="RPR_I_A1_UNK"	0.522421
RPR_I_A2	RPR_I_A1_k141_373221 id=341857965 bin="RPR_I_A1_UNK"	0.196595
RPR_I_A2	RPR_I_A2_k141_2615615 id=342212257 bin="RPR_I_A2_UNK"	0.366698
RPR_I_A2	RPR_I_B1_k141_875947 id=342425717 bin="RPR_I_B1_UNK"	0.0925959
RPR_I_A2	RPR_I_A2_k141_800885 id=342206348 bin="RPR_I_A2_UNK"	0.187751
RPR_I_A2	RPR_I_A1_k141_1966470 id=341970170 bin="RPR_I_A1_UNK"	0.284652
RPR_I_A2	RPR_I_A2_k141_2854526 id=342215970 bin="RPR_I_A2_UNK"	1.17748
RPR_I_A2	RPR_I_A1_k141_2689219 id=341952506 bin="RPR_I_A1_UNK"	0.580432
RPR_I_A2	RPR_I_B1_k141_1667129 id=342496007 bin="RPR_I_B1_UNK"	0.678168
RPR_I_A2	RPR_I_A2_k141_2864201 id=342255855 bin="RPR_I_A2_UNK"	0.347928
RPR_I_A2	RPR_I_A2_k141_1665396 id=342304844 bin="RPR_I_A2_UNK"	0.329877
RPR_I_A2	RPR_I_B1_k141_361964 id=342505168 bin="RPR_I_B1_UNK"	0.979227
RPR_I_A2	RPR_I_A1_k141_863107 id=341862691 bin="RPR_I_A1_UNK"	0.240563
RPR_I_A2	RPR_I_C2_k141_728770 id=343551279 bin="RPR_I_C2_Chloroflexi_61_129"	3.90822
RPR_I_A2	RPR_I_C1_k141_1136456 id=343312722 bin="RPR_I_C1_UNK"	0.314268
RPR_I_A2	RPR_I_C2_k141_1899131 id=343564810 bin="RPR_I_C2_UNK"	0.169942
RPR_I_A2	RPR_I_A2_k141_444910 id=342229248 bin="RPR_I_A2_UNK"	0.299049
RPR_I_A2	RPR_I_A1_k141_820990 id=341956025 bin="RPR_I_A1_UNK"	0.431841
RPR_I_A2	RPR_I_C2_k141_4138287 id=343521649 bin="RPR_I_C2_UNK"	0.121159
RPR_I_A2	RPR_I_A1_k141_140435 id=341893113 bin="RPR_I_A1_UNK"	0.303746
RPR_I_A2	RPR_I_A1_k141_2198874 id=341943412 bin="RPR_I_A1_UNK"	0.217769
RPR_I_A2	RPR_I_A2_k141_1926455 id=342384125 bin="RPR_I_A2_UNK"	0.259483
RPR_I_A2	RPR_I_B1_k141_717300 id=342545739 bin="RPR_I_B1_UNK"	1.43085
RPR_I_A2	RPR_I_B2_k141_1408430 id=342827366 bin="RPR_I_B2_UNK"	0.165001
RPR_I_A2	RPR_I_A2_k141_2298505 id=342165036 bin="RPR_I_A2_UNK"	0.181438
RPR_I_A2	RPR_I_B1_k141_553260 id=342622885 bin="RPR_I_B1_UNK"	0.82259
RPR_I_A2	RPR_I_C2_k141_1832442 id=343695795 bin="RPR_I_C2_UNK"	0.159845
RPR_I_A2	RPR_I_C2_k141_2535936 id=343625580 bin="RPR_I_C2_UNK"	0.456481
RPR_I_A2	RPR_I_A2_k141_182780 id=342129591 bin="RPR_I_A2_UNK"	0.410791
RPR_I_A2	RPR_I_A2_k141_2881492 id=342416652 bin="RPR_I_A2_UNK"	0.324083
RPR_I_A2	RPR_I_A1_k141_2473113 id=341766707 bin="RPR_I_A1_UNK"	0.371997
RPR_I_A2	RPR_I_B2_k141_1958069 id=342718083 bin="RPR_I_B2_UNK"	0.80998
RPR_I_A2	RPR_I_C2_k141_3704508 id=343608256 bin="RPR_I_C2_UNK"	0.39985
RPR_I_A2	RPR_I_B1_k141_1146287 id=342583732 bin="RPR_I_B1_UNK"	0.33131
RPR_I_A2	RPR_I_C1_k141_2093767 id=343154889 bin="RPR_I_C1_UNK"	0.304357
RPR_I_A2	RPR_I_B1_k141_885259 id=342503207 bin="RPR_I_B1_UNK"	0.597307
RPR_I_A2	RPR_I_A1_k141_2609651 id=341889090 bin="RPR_I_A1_UNK"	0.151001
RPR_I_A2	RPR_I_A2_k141_168310 id=342357846 bin="RPR_I_A2_UNK"	0.246004
RPR_I_A2	RPR_I_A2_k141_418467 id=342386226 bin="RPR_I_A2_UNK"	0.213355
RPR_I_A2	RPR_I_C1_k141_1800932 id=343021232 bin="RPR_I_C1_UNK"	0.301863
RPR_I_A2	RPR_I_C1_k141_20325 id=343109712 bin="RPR_I_C1_UNK"	0.604479
RPR_I_A2	RPR_I_B1_k141_653850 id=342442344 bin="RPR_I_B1_UNK"	0.122478
RPR_I_A2	RPR_I_A2_k141_2019455 id=342275138 bin="RPR_I_A2_UNK"	1.04778
RPR_I_A2	RPR_I_B2_k141_1320507 id=342806518 bin="RPR_I_B2_UNK"	0.217366
RPR_I_A2	RPR_I_A2_k141_1787110 id=342315818 bin="RPR_I_A2_UNK"	0.168326
RPR_I_A2	RPR_I_C2_k141_1893511 id=343512887 bin="RPR_I_C2_UNK"	0.194271
RPR_I_A2	RPR_I_A1_k141_916924 id=341811404 bin="RPR_I_A1_UNK"	0.579002
RPR_I_A2	RPR_I_C1_k141_2945959 id=343383547 bin="RPR_I_C1_UNK"	0.227426
RPR_I_A2	RPR_I_A1_k141_686744 id=341895561 bin="RPR_I_A1_Gemmatimonadetes_bacterium_KBS708_74_19"	0.262147
RPR_I_A2	RPR_I_A1_k141_1345853 id=341865897 bin="RPR_I_A1_UNK"	0.138894
RPR_I_A2	RPR_I_B1_k141_784081 id=342705139 bin="RPR_I_B1_UNK"	0.400712
RPR_I_A2	RPR_I_B1_k141_1506373 id=342609822 bin="RPR_I_B1_UNK"	0.139666
RPR_I_A2	RPR_I_B1_k141_798982 id=342523386 bin="RPR_I_B1_UNK"	0.180346
RPR_I_A2	RPR_I_A1_k141_837147 id=342054555 bin="RPR_I_A1_UNK"	0.232219
RPR_I_A2	RPR_I_A2_k141_2213793 id=342327511 bin="RPR_I_A2_UNK"	0.14503
RPR_I_A2	RPR_I_A2_k141_664681 id=342101467 bin="RPR_I_A2_UNK"	0.127354
RPR_I_A2	RPR_I_A2_k141_1820895 id=342202493 bin="RPR_I_A2_UNK"	0.0768437
RPR_I_A2	RPR_I_A2_k141_273685 id=342296982 bin="RPR_I_A2_UNK"	0.125896
RPR_I_A2	RPR_I_A1_k141_1972607 id=342006099 bin="RPR_I_A1_UNK"	0.145433
RPR_I_A2	RPR_I_A1_k141_1748273 id=342088241 bin="RPR_I_A1_UNK"	0.167504
RPR_I_A2	RPR_I_A1_k141_655615 id=342039046 bin="RPR_I_A1_UNK"	0.115328
RPR_I_A2	RPR_I_A1_k141_249840 id=341798353 bin="RPR_I_A1_UNK"	0.144902
RPR_I_A2	RPR_I_A1_k141_1357455 id=341936251 bin="RPR_I_A1_UNK"	0.463566
RPR_I_A2	RPR_I_B1_k141_146756 id=342544546 bin="RPR_I_B1_UNK"	0.170448
RPR_I_A2	RPR_I_C2_k141_1441495 id=343520375 bin="RPR_I_C2_UNK"	0.235516
RPR_I_A2	RPR_I_A1_k141_924645 id=341870974 bin="RPR_I_A1_UNK"	0.300045
RPR_I_A2	RPR_I_B1_k141_185677 id=342491112 bin="RPR_I_B1_UNK"	0.155636
RPR_I_A2	RPR_I_A1_k141_2582494 id=342030118 bin="RPR_I_A1_UNK"	0.278644
RPR_I_A2	RPR_I_C2_k141_1990968 id=343569555 bin="RPR_I_C2_UNK"	0.884494
RPR_I_A2	RPR_I_C1_k141_1655261 id=343215959 bin="RPR_I_C1_UNK"	0.167005
RPR_I_A2	RPR_I_A1_k141_1489096 id=342017119 bin="RPR_I_A1_UNK"	0.177083
RPR_I_A2	RPR_I_B1_k141_730513 id=342658309 bin="RPR_I_B1_UNK"	0.0857931
RPR_I_A2	RPR_I_A1_k141_2621767 id=341918282 bin="RPR_I_A1_UNK"	0.409063
RPR_I_A2	RPR_I_A1_k141_1250475 id=342000972 bin="RPR_I_A1_UNK"	0.0878125
RPR_I_A2	RPR_I_A2_k141_2593816 id=342111228 bin="RPR_I_A2_UNK"	0.19451
RPR_I_A2	RPR_I_A2_k141_2126122 id=342171526 bin="RPR_I_A2_UNK"	0.274596
RPR_I_A2	RPR_I_C2_k141_1967102 id=343983566 bin="RPR_I_C2_UNK"	0.23086
RPR_I_A2	RPR_I_A2_k141_1605313 id=342304685 bin="RPR_I_A2_UNK"	0.229914
RPR_I_A2	RPR_I_A2_k141_2065884 id=342183154 bin="RPR_I_A2_UNK"	0.274335
RPR_I_A2	RPR_I_A1_k141_820396 id=341951946 bin="RPR_I_A1_UNK"	0.247537
RPR_I_A2	RPR_I_A1_k141_2032569 id=342005519 bin="RPR_I_A1_UNK"	0.11708
RPR_I_A2	RPR_I_C1_k141_2289671 id=343224037 bin="RPR_I_C1_UNK"	0.0792447
RPR_I_A2	RPR_I_A2_k141_2499889 id=342235583 bin="RPR_I_A2_UNK"	0.480146
RPR_I_A2	RPR_I_B1_k141_1406872 id=342512249 bin="RPR_I_B1_UNK"	0.237123
RPR_I_A2	RPR_I_C2_k141_1274635 id=343647618 bin="RPR_I_C2_UNK"	0.0765676
RPR_I_A2	RPR_I_C2_k141_1028263 id=343737328 bin="RPR_I_C2_UNK"	0.165795
RPR_I_A2	RPR_I_A2_k141_1155012 id=342134861 bin="RPR_I_A2_UNK"	0.0744707
RPR_I_A2	RPR_I_B2_k141_1980703 id=342861705 bin="RPR_I_B2_UNK"	0.0802156
RPR_I_A2	RPR_I_C1_k141_920488 id=343110000 bin="RPR_I_C1_UNK"	0.204195
RPR_I_A2	RPR_I_B1_k141_368945 id=342551012 bin="RPR_I_B1_UNK"	0.133487
RPR_I_A2	RPR_I_A1_k141_266562 id=341985131 bin="RPR_I_A1_UNK"	0.168158
RPR_I_A2	RPR_I_A1_k141_1642786 id=341838779 bin="RPR_I_A1_UNK"	0.0790338
RPR_I_A2	RPR_I_A1_k141_2059049 id=341798280 bin="RPR_I_A1_UNK"	0.155431
RPR_I_A2	RPR_I_A2_k141_2148376 id=342294412 bin="RPR_I_A2_UNK"	0.130217
RPR_I_A2	RPR_I_C1_k141_1540227 id=343083317 bin="RPR_I_C1_UNK"	0.299111
RPR_I_A2	RPR_I_C1_k141_682786 id=343334038 bin="RPR_I_C1_UNK"	0.161629
RPR_I_A2	RPR_I_A2_k141_2181563 id=342159256 bin="RPR_I_A2_UNK"	0.660812
RPR_I_A2	RPR_I_B2_k141_1569058 id=342715029 bin="RPR_I_B2_UNK"	0.0973947
RPR_I_A2	RPR_I_A2_k141_262900 id=342238512 bin="RPR_I_A2_UNK"	0.111677
RPR_I_A2	RPR_I_B2_k141_141170 id=342851205 bin="RPR_I_B2_UNK"	0.103078
RPR_I_A2	RPR_I_A1_k141_743529 id=341877914 bin="RPR_I_A1_UNK"	0.233853
RPR_I_A2	RPR_I_B1_k141_1358324 id=342453129 bin="RPR_I_B1_UNK"	0.115086
RPR_I_A2	RPR_I_B1_k141_129362 id=342682948 bin="RPR_I_B1_UNK"	0.183092
RPR_I_A2	RPR_I_B2_k141_923501 id=342766386 bin="RPR_I_B2_UNK"	0.0948418
RPR_I_A2	RPR_I_A1_k141_430805 id=341825871 bin="RPR_I_A1_UNK"	0.0955459
RPR_I_A2	RPR_I_C2_k141_605375 id=343871272 bin="RPR_I_C2_UNK"	0.105088
RPR_I_A2	RPR_I_A1_k141_1928892 id=342062949 bin="RPR_I_A1_UNK"	0.117282
RPR_I_A2	RPR_I_C1_k141_1909348 id=343144050 bin="RPR_I_C1_UNK"	0.094333
RPR_I_A2	RPR_I_C2_k141_3783952 id=343533489 bin="RPR_I_C2_UNK"	0.0748708
RPR_I_A2	RPR_I_B2_k141_1360785 id=342782578 bin="RPR_I_B2_UNK"	0.0773928
RPR_I_A2	RPR_I_A1_k141_2554577 id=341948920 bin="RPR_I_A1_UNK"	0.165751
RPR_I_A2	RPR_I_B2_k141_186331 id=342796002 bin="RPR_I_B2_UNK"	0.0929526
RPR_I_A2	RPR_I_A2_k141_804365 id=342200487 bin="RPR_I_A2_UNK"	0.158911
RPR_I_A2	RPR_I_B1_k141_971502 id=342514124 bin="RPR_I_B1_UNK"	0.103624
RPR_I_A2	RPR_I_B1_k141_1889760 id=342520195 bin="RPR_I_B1_UNK"	0.0905889
RPR_I_A2	RPR_I_B1_k141_1055291 id=342473464 bin="RPR_I_B1_UNK"	0.0959647
RPR_I_A2	RPR_I_A2_k141_357869 id=342385937 bin="RPR_I_A2_UNK"	0.126358
RPR_I_A2	RPR_I_A1_k141_820496 id=341952474 bin="RPR_I_A1_UNK"	0.0753299
RPR_I_A2	RPR_I_A2_k141_1934754 id=342122856 bin="RPR_I_A2_UNK"	0.0994328
RPR_I_A2	RPR_I_A1_k141_1380613 id=342061938 bin="RPR_I_A1_UNK"	0.100438
RPR_I_A2	RPR_I_C1_k141_2839032 id=343316110 bin="RPR_I_C1_UNK"	0.0705094
RPR_I_A2	RPR_I_C1_k141_3609859 id=343099928 bin="RPR_I_C1_UNK"	0.122915
RPR_I_A2	RPR_I_A2_k141_1665479 id=342290541 bin="RPR_I_A2_UNK"	0.113134
RPR_I_A2	RPR_I_A1_k141_932931 id=341950444 bin="RPR_I_A1_UNK"	0.10806
RPR_I_A2	RPR_I_C2_k141_2883868 id=343524485 bin="RPR_I_C2_UNK"	0.113017
RPR_I_A2	RPR_I_C1_k141_3381632 id=343290242 bin="RPR_I_C1_UNK"	0.0808268
RPR_I_A2	RPR_I_A1_k141_882441 id=341967040 bin="RPR_I_A1_UNK"	0.0863608
RPR_I_A2	RPR_I_C2_k141_3094117 id=343718829 bin="RPR_I_C2_UNK"	0.135103
RPR_I_A2	RPR_I_B1_k141_1977340 id=342542737 bin="RPR_I_B1_UNK"	0.0819342
RPR_I_A2	RPR_I_C2_k141_1556473 id=343664298 bin="RPR_I_C2_UNK"	0.310955
RPR_I_A2	RPR_I_C2_k141_1563156 id=343730386 bin="RPR_I_C2_UNK"	0.097432
RPR_I_A2	RPR_I_C1_k141_3147295 id=343491251 bin="RPR_I_C1_UNK"	0.091808
RPR_I_A2	RPR_I_A1_k141_150793 id=341928792 bin="RPR_I_A1_UNK"	0.0691228
RPR_I_A2	RPR_I_B2_k141_712028 id=342811664 bin="RPR_I_B2_UNK"	0.0818132
RPR_I_A2	RPR_I_C1_k141_3846996 id=343433203 bin="RPR_I_C1_UNK"	0.0485686
RPR_I_A2	RPR_I_B2_k141_1430632 id=342996731 bin="RPR_I_B2_UNK"	0.0671064
RPR_I_A2	RPR_I_C1_k141_4164786 id=343191411 bin="RPR_I_C1_UNK"	0.0530573
RPR_I_A2	RPR_I_B1_k141_1163551 id=342636049 bin="RPR_I_B1_UNK"	0.0423273
RPR_I_A2	RPR_I_A1_k141_255683 id=341835140 bin="RPR_I_A1_UNK"	0.142694
RPR_I_A2	RPR_I_C1_k141_4176891 id=343216806 bin="RPR_I_C1_UNK"	0.064206
RPR_I_A2	RPR_I_B1_k141_1845444 id=342515765 bin="RPR_I_B1_UNK"	0.0803645
RPR_I_A2	RPR_I_C1_k141_3343395 id=343150776 bin="RPR_I_C1_UNK"	0.0777402
RPR_I_A2	RPR_I_C1_k141_2925943 id=343269750 bin="RPR_I_C1_UNK"	0.104768
RPR_I_A2	RPR_I_C1_k141_1847579 id=343269880 bin="RPR_I_C1_UNK"	0.0378883
RPR_I_A2	RPR_I_C2_k141_1594729 id=343962513 bin="RPR_I_C2_UNK"	0.0752059
RPR_I_A2	RPR_I_B1_k141_518577 id=342677837 bin="RPR_I_B1_UNK"	0.0629807
RPR_I_A2	RPR_I_C2_k141_4067185 id=343607203 bin="RPR_I_C2_UNK"	0.0603192
RPR_I_A2	RPR_I_B1_k141_1262293 id=342688605 bin="RPR_I_B1_UNK"	0.0865314
RPR_I_A2	RPR_I_B2_k141_619794 id=342816672 bin="RPR_I_B2_UNK"	0.221166
RPR_I_A2	RPR_I_C1_k141_3936230 id=343383737 bin="RPR_I_C1_UNK"	0.0691103
RPR_I_A2	RPR_I_A1_k141_2120894 id=341819783 bin="RPR_I_A1_UNK"	0.0441172
RPR_I_A2	RPR_I_C2_k141_1604962 id=343974140 bin="RPR_I_C2_UNK"	0.0559639
RPR_I_A2	RPR_I_B2_k141_56364 id=342842717 bin="RPR_I_B2_Acidobacteriales_62_40"	0.0656857
RPR_I_A2	RPR_I_A1_k141_1682879 id=342078032 bin="RPR_I_A1_UNK"	0.0790431
RPR_I_A2	RPR_I_A1_k141_1962598 id=341938881 bin="RPR_I_A1_UNK"	0.0429012
RPR_I_A2	RPR_I_C2_k141_2357121 id=343633439 bin="RPR_I_C2_UNK"	0.10492
RPR_I_A2	RPR_I_C1_k141_182221 id=343017686 bin="RPR_I_C1_UNK"	0.328
RPR_I_A2	RPR_I_B2_k141_725987 id=342947508 bin="RPR_I_B2_UNK"	0.0481871
RPR_I_A2	RPR_I_A1_k141_2184662 id=341886984 bin="RPR_I_A1_UNK"	0.0570186
RPR_I_A2	RPR_I_C1_k141_4256094 id=343158991 bin="RPR_I_C1_UNK"	0.134886
RPR_I_A2	RPR_I_B1_k141_768175 id=342603518 bin="RPR_I_B1_UNK"	0.0548286
RPR_I_A2	RPR_I_C1_k141_2997182 id=343171177 bin="RPR_I_C1_UNK"	0.0662751
RPR_I_A2	RPR_I_C2_k141_3274484 id=343716304 bin="RPR_I_C2_UNK"	0.0680898
RPR_I_A2	RPR_I_C1_k141_3651195 id=343306632 bin="RPR_I_C1_UNK"	0.056088
RPR_I_A2	RPR_I_C2_k141_1580977 id=343804732 bin="RPR_I_C2_UNK"	0.0497195
RPR_I_A2	RPR_I_C2_k141_1494173 id=343804130 bin="RPR_I_C2_UNK"	0.118901
RPR_I_A2	RPR_I_A1_k141_2532794 id=342087446 bin="RPR_I_A1_UNK"	0.051497
RPR_I_A2	RPR_I_A1_k141_2230809 id=342086483 bin="RPR_I_A1_UNK"	0.0903934
RPR_I_A2	RPR_I_C2_k141_1958311 id=343896557 bin="RPR_I_C2_UNK"	0.0857497
RPR_I_A2	RPR_I_C2_k141_3335448 id=343544198 bin="RPR_I_C2_UNK"	0.0891464
RPR_I_A2	RPR_I_C2_k141_1795281 id=343980615 bin="RPR_I_C2_UNK"	0.0454697
RPR_I_A2	RPR_I_A1_k141_2851822 id=341896170 bin="RPR_I_A1_UNK"	0.0599314
RPR_I_A2	RPR_I_B1_k141_1663859 id=342460155 bin="RPR_I_B1_Acidobacteriia_62_40"	0.041617
RPR_I_A2	RPR_I_C2_k141_2533758 id=343659936 bin="RPR_I_C2_UNK"	0.0404847
RPR_I_A2	RPR_I_B2_k141_1715712 id=342826953 bin="RPR_I_B2_UNK"	0.056817
RPR_I_A2	RPR_I_C1_k141_2382625 id=343273949 bin="RPR_I_C1_UNK"	0.0381613
RPR_I_A2	RPR_I_B1_k141_1113103 id=342616943 bin="RPR_I_B1_UNK"	0.0690173
RPR_I_A2	RPR_I_C2_k141_314903 id=343760478 bin="RPR_I_C2_UNK"	0.0571396
RPR_I_A2	RPR_I_C2_k141_224241 id=343769189 bin="RPR_I_C2_UNK"	0.0412106
RPR_I_A2	RPR_I_C1_k141_838084 id=343163137 bin="RPR_I_C1_UNK"	0.0758294
RPR_I_A2	RPR_I_B2_k141_1861817 id=342919409 bin="RPR_I_B2_UNK"	0.133248
RPR_I_A2	RPR_I_B1_k141_802138 id=342554168 bin="RPR_I_B1_UNK"	0.0381923
RPR_I_A2	RPR_I_C1_k141_4068816 id=343106487 bin="RPR_I_C1_UNK"	0.0576545
RPR_I_A2	RPR_I_C1_k141_2615069 id=343019800 bin="RPR_I_C1_UNK"	0.0319603
RPR_I_A2	RPR_I_C1_k141_3025672 id=343341114 bin="RPR_I_C1_UNK"	0.0704597
RPR_I_A2	RPR_I_B1_k141_1712372 id=342499800 bin="RPR_I_B1_UNK"	0.0468222
RPR_I_A2	RPR_I_B2_k141_979829 id=342863656 bin="RPR_I_B2_UNK"	0.055328
RPR_I_A2	RPR_I_B1_k141_649323 id=342663654 bin="RPR_I_B1_UNK"	0.0539476
RPR_I_A2	RPR_I_C2_k141_2727216 id=343691194 bin="RPR_I_C2_UNK"	0.0806499
RPR_I_A2	RPR_I_A1_k141_1706265 id=341856893 bin="RPR_I_A1_UNK"	0.0537615
RPR_I_A2	RPR_I_B1_k141_1077726 id=342627351 bin="RPR_I_B1_UNK"	0.0340697
RPR_I_A2	RPR_I_C2_k141_2009934 id=343700523 bin="RPR_I_C2_UNK"	0.0445515
RPR_I_A2	RPR_I_C2_k141_664103 id=343709406 bin="RPR_I_C2_UNK"	0.0701743
RPR_I_A2	RPR_I_A1_k141_1714899 id=341910998 bin="RPR_I_A1_UNK"	0.0257066
RPR_I_A2	RPR_I_C1_k141_1772349 id=343382221 bin="RPR_I_C1_UNK"	0.0536994
RPR_I_A2	RPR_I_C1_k141_42751 id=343241698 bin="RPR_I_C1_UNK"	0.0231909
RPR_I_A2	RPR_I_C1_k141_2730856 id=343254746 bin="RPR_I_C1_UNK"	0.0740209
RPR_I_A2	RPR_I_A1_k141_2071283 id=341916644 bin="RPR_I_A1_UNK"	0.0303286
RPR_I_A2	RPR_I_A1_k141_2195822 id=341985379 bin="RPR_I_A1_UNK"	0.0350499
RPR_I_A2	RPR_I_C1_k141_3827088 id=343275379 bin="RPR_I_C1_UNK"	0.0525858
RPR_I_A2	RPR_I_C1_k141_1941852 id=343295594 bin="RPR_I_C1_UNK"	0.0415953
RPR_I_A2	RPR_I_A1_k141_439105 id=341847773 bin="RPR_I_A1_UNK"	0.0408663
RPR_I_B1	RPR_I_A1_k141_667477 id=341778151 bin="RPR_I_A1_UNK"	8.41285
RPR_I_B1	RPR_I_A1_k141_2612323 id=341862815 bin="RPR_I_A1_UNK"	1.46314
RPR_I_B1	RPR_I_A1_k141_2520049 id=342035488 bin="RPR_I_A1_UNK"	0.995555
RPR_I_B1	RPR_I_A2_k141_793088 id=342132979 bin="RPR_I_A2_UNK"	0.280532
RPR_I_B1	RPR_I_A2_k141_2117470 id=342165057 bin="RPR_I_A2_UNK"	0.690057
RPR_I_B1	RPR_I_A2_k141_2550068 id=342205550 bin="RPR_I_A2_UNK"	0.217848
RPR_I_B1	RPR_I_A2_k141_875983 id=342262570 bin="RPR_I_A2_UNK"	0.412228
RPR_I_B1	RPR_I_A2_k141_1305115 id=342373527 bin="RPR_I_A2_UNK"	0.512362
RPR_I_B1	RPR_I_A2_k141_2228042 id=342422432 bin="RPR_I_A2_UNK"	0.784097
RPR_I_B1	RPR_I_B1_k141_653850 id=342442344 bin="RPR_I_B1_UNK"	0.250764
RPR_I_B1	RPR_I_B1_k141_610853 id=342471221 bin="RPR_I_B1_UNK"	3.96082
RPR_I_B1	RPR_I_B1_k141_1055291 id=342473464 bin="RPR_I_B1_UNK"	0.328846
RPR_I_B1	RPR_I_B1_k141_185677 id=342491112 bin="RPR_I_B1_UNK"	0.317342
RPR_I_B1	RPR_I_B1_k141_1667129 id=342496007 bin="RPR_I_B1_UNK"	0.63806
RPR_I_B1	RPR_I_B1_k141_885259 id=342503207 bin="RPR_I_B1_UNK"	0.334324
RPR_I_B1	RPR_I_B1_k141_972263 id=342505074 bin="RPR_I_B1_UNK"	0.607079
RPR_I_B1	RPR_I_B1_k141_361964 id=342505168 bin="RPR_I_B1_UNK"	1.02523
RPR_I_B1	RPR_I_B1_k141_667005 id=342508672 bin="RPR_I_B1_UNK"	0.260319
RPR_I_B1	RPR_I_B1_k141_1406872 id=342512249 bin="RPR_I_B1_UNK"	1.53363
RPR_I_B1	RPR_I_B1_k141_1845444 id=342515765 bin="RPR_I_B1_UNK"	0.169047
RPR_I_B1	RPR_I_B1_k141_1889760 id=342520195 bin="RPR_I_B1_UNK"	0.605525
RPR_I_B1	RPR_I_B1_k141_1621301 id=342537335 bin="RPR_I_B1_UNK"	0.897026
RPR_I_B1	RPR_I_B1_k141_1977340 id=342542737 bin="RPR_I_B1_UNK"	0.178637
RPR_I_B1	RPR_I_B1_k141_717300 id=342545739 bin="RPR_I_B1_UNK"	0.646446
RPR_I_B1	RPR_I_B1_k141_1064037 id=342553663 bin="RPR_I_B1_UNK"	0.103786
RPR_I_B1	RPR_I_B1_k141_67952 id=342579963 bin="RPR_I_B1_UNK"	0.380097
RPR_I_B1	RPR_I_B1_k141_1245136 id=342586441 bin="RPR_I_B1_UNK"	0.288649
RPR_I_B1	RPR_I_B1_k141_1423021 id=342604232 bin="RPR_I_B1_UNK"	0.465106
RPR_I_B1	RPR_I_B1_k141_1113103 id=342616943 bin="RPR_I_B1_UNK"	0.15501
RPR_I_B1	RPR_I_B1_k141_1683436 id=342620556 bin="RPR_I_B1_UNK"	0.208241
RPR_I_B1	RPR_I_B1_k141_1856958 id=342623331 bin="RPR_I_B1_UNK"	0.06517
RPR_I_B1	RPR_I_B1_k141_1077726 id=342627351 bin="RPR_I_B1_UNK"	0.166521
RPR_I_B1	RPR_I_B1_k141_730513 id=342658309 bin="RPR_I_B1_UNK"	2.44096
RPR_I_B1	RPR_I_B1_k141_605389 id=342676953 bin="RPR_I_B1_UNK"	0.582963
RPR_I_B1	RPR_I_B1_k141_1262293 id=342688605 bin="RPR_I_B1_UNK"	0.701078
RPR_I_B1	RPR_I_B1_k141_1663859 id=342460155 bin="RPR_I_B1_Acidobacteriia_62_40"	0.654226
RPR_I_B1	RPR_I_B2_k141_1699926 id=342743849 bin="RPR_I_B2_UNK"	0.94045
RPR_I_B1	RPR_I_B2_k141_1876624 id=342752755 bin="RPR_I_B2_UNK"	0.474188
RPR_I_B1	RPR_I_B2_k141_1486079 id=342763902 bin="RPR_I_B2_UNK"	0.165283
RPR_I_B1	RPR_I_B2_k141_95557 id=342789632 bin="RPR_I_B2_UNK"	0.18318
RPR_I_B1	RPR_I_B2_k141_56364 id=342842717 bin="RPR_I_B2_Acidobacteriales_62_40"	1.00228
RPR_I_B1	RPR_I_C1_k141_3154517 id=343009706 bin="RPR_I_C1_UNK"	0.566117
RPR_I_B1	RPR_I_C1_k141_1903699 id=343084931 bin="RPR_I_C1_UNK"	1.48083
RPR_I_B1	RPR_I_C1_k141_2247099 id=343498623 bin="RPR_I_C1_UNK"	0.602029
RPR_I_B1	RPR_I_C2_k141_728770 id=343551279 bin="RPR_I_C2_Chloroflexi_61_129"	0.666706
RPR_I_B1	RPR_I_C2_k141_2876318 id=343981044 bin="RPR_I_C2_Acidobacteria_57_98"	6.4568
RPR_I_B1	RPR_I_B2_k141_1017609 id=342830427 bin="RPR_I_B2_UNK"	1.10814
RPR_I_B1	RPR_I_A1_k141_203393 id=341887971 bin="RPR_I_A1_UNK"	0.343022
RPR_I_B1	RPR_I_B1_k141_875947 id=342425717 bin="RPR_I_B1_UNK"	0.712398
RPR_I_B1	RPR_I_A1_k141_1045945 id=341886611 bin="RPR_I_A1_Gemmatimonadetes_73_315"	2.01624
RPR_I_B1	RPR_I_A2_k141_568973 id=342274327 bin="RPR_I_A2_UNK"	0.529422
RPR_I_B1	RPR_I_A2_k141_1665396 id=342304844 bin="RPR_I_A2_UNK"	0.341087
RPR_I_B1	RPR_I_B1_k141_768175 id=342603518 bin="RPR_I_B1_UNK"	0.408719
RPR_I_B1	RPR_I_B1_k141_368945 id=342551012 bin="RPR_I_B1_UNK"	0.227862
RPR_I_B1	RPR_I_C1_k141_2093767 id=343154889 bin="RPR_I_C1_UNK"	0.763504
RPR_I_B1	RPR_I_B1_k141_792543 id=342484414 bin="RPR_I_B1_UNK"	0.50315
RPR_I_B1	RPR_I_C2_k141_4138287 id=343521649 bin="RPR_I_C2_UNK"	0.496529
RPR_I_B1	RPR_I_B1_k141_924061 id=342472980 bin="RPR_I_B1_UNK"	0.14181
RPR_I_B1	RPR_I_B1_k141_1146287 id=342583732 bin="RPR_I_B1_UNK"	0.477358
RPR_I_B1	RPR_I_B1_k141_1381354 id=342696293 bin="RPR_I_B1_UNK"	0.10636
RPR_I_B1	RPR_I_B1_k141_518577 id=342677837 bin="RPR_I_B1_UNK"	0.416326
RPR_I_B1	RPR_I_C2_k141_3110296 id=343805919 bin="RPR_I_C2_UNK"	0.348704
RPR_I_B1	RPR_I_B2_k141_252620 id=342924802 bin="RPR_I_B2_UNK"	0.443911
RPR_I_B1	RPR_I_C2_k141_3704508 id=343608256 bin="RPR_I_C2_UNK"	1.91073
RPR_I_B1	RPR_I_B1_k141_102128 id=342538914 bin="RPR_I_B1_UNK"	0.0890208
RPR_I_B1	RPR_I_B1_k141_761732 id=342556890 bin="RPR_I_B1_UNK"	0.0923465
RPR_I_B1	RPR_I_A1_k141_628820 id=341901853 bin="RPR_I_A1_UNK"	1.3082
RPR_I_B1	RPR_I_A1_k141_686744 id=341895561 bin="RPR_I_A1_Gemmatimonadetes_bacterium_KBS708_74_19"	0.288346
RPR_I_B1	RPR_I_B1_k141_1358324 id=342453129 bin="RPR_I_B1_UNK"	0.846434
RPR_I_B1	RPR_I_B2_k141_1408430 id=342827366 bin="RPR_I_B2_UNK"	0.506469
RPR_I_B1	RPR_I_B2_k141_1320507 id=342806518 bin="RPR_I_B2_UNK"	0.810886
RPR_I_B1	RPR_I_B2_k141_53988 id=342816118 bin="RPR_I_B2_UNK"	0.382233
RPR_I_B1	RPR_I_C2_k141_1441495 id=343520375 bin="RPR_I_C2_UNK"	0.224013
RPR_I_B1	RPR_I_A1_k141_430805 id=341825871 bin="RPR_I_A1_UNK"	0.173495
RPR_I_B1	RPR_I_A1_k141_2051782 id=341776576 bin="RPR_I_A1_UNK"	0.232643
RPR_I_B1	RPR_I_C2_k141_1967102 id=343983566 bin="RPR_I_C2_UNK"	0.297888
RPR_I_B1	RPR_I_C2_k141_1795281 id=343980615 bin="RPR_I_C2_UNK"	0.248499
RPR_I_B1	RPR_I_B1_k141_1506373 id=342609822 bin="RPR_I_B1_UNK"	0.27574
RPR_I_B1	RPR_I_C1_k141_1777058 id=343384217 bin="RPR_I_C1_UNK"	0.223503
RPR_I_B1	RPR_I_C1_k141_1133705 id=343315716 bin="RPR_I_C1_UNK"	0.290121
RPR_I_B1	RPR_I_C2_k141_314903 id=343760478 bin="RPR_I_C2_UNK"	0.179657
RPR_I_B1	RPR_I_A1_k141_1037216 id=341850114 bin="RPR_I_A1_UNK"	0.18807
RPR_I_B1	RPR_I_C1_k141_1136456 id=343312722 bin="RPR_I_C1_UNK"	1.07921
RPR_I_B1	RPR_I_B1_k141_146756 id=342544546 bin="RPR_I_B1_UNK"	0.206674
RPR_I_B1	RPR_I_B1_k141_369992 id=342555117 bin="RPR_I_B1_UNK"	0.170853
RPR_I_B1	RPR_I_A2_k141_2732696 id=342197473 bin="RPR_I_A2_UNK"	0.213328
RPR_I_B1	RPR_I_B1_k141_2019380 id=342520031 bin="RPR_I_B1_UNK"	0.177246
RPR_I_B1	RPR_I_B1_k141_553260 id=342622885 bin="RPR_I_B1_UNK"	0.193157
RPR_I_B1	RPR_I_C2_k141_3783952 id=343533489 bin="RPR_I_C2_UNK"	0.245534
RPR_I_B1	RPR_I_A1_k141_1491409 id=342013671 bin="RPR_I_A1_UNK"	0.403278
RPR_I_B1	RPR_I_C2_k141_1302739 id=343782303 bin="RPR_I_C2_UNK"	0.139018
RPR_I_B1	RPR_I_A1_k141_1993203 id=341791985 bin="RPR_I_A1_UNK"	0.210404
RPR_I_B1	RPR_I_A1_k141_2083540 id=341971987 bin="RPR_I_A1_UNK"	0.197605
RPR_I_B1	RPR_I_A2_k141_2065884 id=342183154 bin="RPR_I_A2_UNK"	0.316641
RPR_I_B1	RPR_I_B1_k141_402867 id=342519127 bin="RPR_I_B1_UNK"	0.197662
RPR_I_B1	RPR_I_A1_k141_2689219 id=341952506 bin="RPR_I_A1_UNK"	3.46247
RPR_I_B1	RPR_I_C1_k141_2945959 id=343383547 bin="RPR_I_C1_UNK"	0.521285
RPR_I_B1	RPR_I_B1_k141_798982 id=342523386 bin="RPR_I_B1_UNK"	0.384515
RPR_I_B1	RPR_I_A1_k141_187649 id=341809993 bin="RPR_I_A1_Conexibacter_woesei_74_112"	0.482615
RPR_I_B1	RPR_I_A2_k141_627915 id=342222371 bin="RPR_I_A2_UNK"	0.188658
RPR_I_B1	RPR_I_B1_k141_129362 id=342682948 bin="RPR_I_B1_UNK"	0.40929
RPR_I_B1	RPR_I_A1_k141_1928892 id=342062949 bin="RPR_I_A1_UNK"	0.378873
RPR_I_B1	RPR_I_A2_k141_2336511 id=342327753 bin="RPR_I_A2_UNK"	0.373946
RPR_I_B1	RPR_I_B2_k141_323091 id=342903020 bin="RPR_I_B2_UNK"	0.0743818
RPR_I_B1	RPR_I_A1_k141_2473113 id=341766707 bin="RPR_I_A1_UNK"	2.36392
RPR_I_B1	RPR_I_A1_k141_1380613 id=342061938 bin="RPR_I_A1_UNK"	0.33399
RPR_I_B1	RPR_I_C2_k141_2009934 id=343700523 bin="RPR_I_C2_UNK"	0.229198
RPR_I_B1	RPR_I_B2_k141_488300 id=342759172 bin="RPR_I_B2_UNK"	0.208568
RPR_I_B1	RPR_I_B1_k141_1927090 id=342473029 bin="RPR_I_B1_UNK"	0.254528
RPR_I_B1	RPR_I_B2_k141_634978 id=342887648 bin="RPR_I_B2_UNK"	0.191392
RPR_I_B1	RPR_I_A2_k141_2213793 id=342327511 bin="RPR_I_A2_UNK"	0.242946
RPR_I_B1	RPR_I_A1_k141_1268612 id=341794503 bin="RPR_I_A1_UNK"	0.0986204
RPR_I_B1	RPR_I_B1_k141_971502 id=342514124 bin="RPR_I_B1_UNK"	0.195183
RPR_I_B1	RPR_I_C2_k141_1028263 id=343737328 bin="RPR_I_C2_UNK"	0.104371
RPR_I_B1	RPR_I_C1_k141_1655261 id=343215959 bin="RPR_I_C1_UNK"	0.273445
RPR_I_B1	RPR_I_C1_k141_2247005 id=343498213 bin="RPR_I_C1_UNK"	0.330906
RPR_I_B1	RPR_I_B2_k141_1958069 id=342718083 bin="RPR_I_B2_UNK"	0.144663
RPR_I_B1	RPR_I_A1_k141_1250475 id=342000972 bin="RPR_I_A1_UNK"	0.526695
RPR_I_B1	RPR_I_B2_k141_946775 id=342922120 bin="RPR_I_B2_UNK"	0.272646
RPR_I_B1	RPR_I_A2_k141_1934754 id=342122856 bin="RPR_I_A2_UNK"	0.250213
RPR_I_B1	RPR_I_C2_k141_3335448 id=343544198 bin="RPR_I_C2_UNK"	0.490358
RPR_I_B1	RPR_I_A2_k141_2181168 id=342156984 bin="RPR_I_A2_UNK"	0.155089
RPR_I_B1	RPR_I_B1_k141_784081 id=342705139 bin="RPR_I_B1_UNK"	0.134019
RPR_I_B1	RPR_I_B1_k141_1163551 id=342636049 bin="RPR_I_B1_UNK"	0.131959
RPR_I_B1	RPR_I_A2_k141_1170017 id=342225701 bin="RPR_I_A2_UNK"	0.399864
RPR_I_B1	RPR_I_C1_k141_3343395 id=343150776 bin="RPR_I_C1_UNK"	0.277243
RPR_I_B1	RPR_I_C1_k141_1800932 id=343021232 bin="RPR_I_C1_UNK"	0.121625
RPR_I_B1	RPR_I_C2_k141_1893511 id=343512887 bin="RPR_I_C2_UNK"	0.152399
RPR_I_B1	RPR_I_C1_k141_1909348 id=343144050 bin="RPR_I_C1_UNK"	0.156166
RPR_I_B1	RPR_I_A2_k141_2593816 id=342111228 bin="RPR_I_A2_UNK"	0.22759
RPR_I_B1	RPR_I_A1_k141_863107 id=341862691 bin="RPR_I_A1_UNK"	0.526226
RPR_I_B1	RPR_I_B2_k141_979829 id=342863656 bin="RPR_I_B2_UNK"	0.162039
RPR_I_B1	RPR_I_B2_k141_186331 id=342796002 bin="RPR_I_B2_UNK"	0.192072
RPR_I_B1	RPR_I_C1_k141_2656328 id=343255559 bin="RPR_I_C1_UNK"	0.132271
RPR_I_B1	RPR_I_C2_k141_1038533 id=343791238 bin="RPR_I_C2_UNK"	0.240219
RPR_I_B1	RPR_I_B2_k141_923501 id=342766386 bin="RPR_I_B2_UNK"	0.194711
RPR_I_B1	RPR_I_C1_k141_4256094 id=343158991 bin="RPR_I_C1_UNK"	0.108332
RPR_I_B1	RPR_I_C1_k141_838084 id=343163137 bin="RPR_I_C1_UNK"	0.161434
RPR_I_B1	RPR_I_A1_k141_504672 id=341888319 bin="RPR_I_A1_UNK"	0.119248
RPR_I_B1	RPR_I_C1_k141_2638139 id=343212074 bin="RPR_I_C1_UNK"	0.105319
RPR_I_B1	RPR_I_A1_k141_2230809 id=342086483 bin="RPR_I_A1_UNK"	0.177107
RPR_I_B1	RPR_I_A1_k141_965553 id=341767016 bin="RPR_I_A1_UNK"	0.175814
RPR_I_B1	RPR_I_B2_k141_1569058 id=342715029 bin="RPR_I_B2_UNK"	1.60073
RPR_I_B1	RPR_I_C2_k141_1832442 id=343695795 bin="RPR_I_C2_UNK"	2.01806
RPR_I_B1	RPR_I_A1_k141_1706265 id=341856893 bin="RPR_I_A1_UNK"	0.0868343
RPR_I_B1	RPR_I_B1_k141_1712372 id=342499800 bin="RPR_I_B1_UNK"	0.148121
RPR_I_B1	RPR_I_C2_k141_3868556 id=343499852 bin="RPR_I_C2_UNK"	0.144217
RPR_I_B1	RPR_I_A1_k141_820496 id=341952474 bin="RPR_I_A1_UNK"	0.0971139
RPR_I_B1	RPR_I_A1_k141_2265656 id=342019557 bin="RPR_I_A1_UNK"	0.155398
RPR_I_B1	RPR_I_B1_k141_677291 id=342629366 bin="RPR_I_B1_UNK"	0.116262
RPR_I_B1	RPR_I_C2_k141_4067185 id=343607203 bin="RPR_I_C2_UNK"	0.0715866
RPR_I_B1	RPR_I_B2_k141_1626649 id=342815573 bin="RPR_I_B2_UNK"	0.370124
RPR_I_B1	RPR_I_A1_k141_373221 id=341857965 bin="RPR_I_A1_UNK"	0.160448
RPR_I_B1	RPR_I_B1_k141_290418 id=342633901 bin="RPR_I_B1_UNK"	0.167592
RPR_I_B1	RPR_I_C1_k141_3365735 id=343201852 bin="RPR_I_C1_UNK"	0.0859128
RPR_I_B1	RPR_I_C1_k141_1540227 id=343083317 bin="RPR_I_C1_UNK"	0.17085
RPR_I_B1	RPR_I_B1_k141_649323 id=342663654 bin="RPR_I_B1_UNK"	0.168014
RPR_I_B1	RPR_I_A1_k141_249840 id=341798353 bin="RPR_I_A1_UNK"	0.149529
RPR_I_B1	RPR_I_C1_k141_2382625 id=343273949 bin="RPR_I_C1_UNK"	0.129425
RPR_I_B1	RPR_I_B2_k141_1163315 id=342911613 bin="RPR_I_B2_UNK"	0.144098
RPR_I_B1	RPR_I_A2_k141_182780 id=342129591 bin="RPR_I_A2_UNK"	0.0834849
RPR_I_B1	RPR_I_B1_k141_802138 id=342554168 bin="RPR_I_B1_UNK"	0.203878
RPR_I_B1	RPR_I_B2_k141_141170 id=342851205 bin="RPR_I_B2_UNK"	0.205715
RPR_I_B1	RPR_I_A1_k141_1353737 id=341913573 bin="RPR_I_A1_UNK"	0.485781
RPR_I_B1	RPR_I_B1_k141_645436 id=342641547 bin="RPR_I_B1_UNK"	0.0607119
RPR_I_B1	RPR_I_A2_k141_1665479 id=342290541 bin="RPR_I_A2_UNK"	0.128684
RPR_I_B1	RPR_I_A1_k141_2582494 id=342030118 bin="RPR_I_A1_UNK"	0.0926525
RPR_I_B1	RPR_I_A1_k141_837147 id=342054555 bin="RPR_I_A1_UNK"	0.09151
RPR_I_B1	RPR_I_C2_k141_1563156 id=343730386 bin="RPR_I_C2_UNK"	0.565736
RPR_I_B1	RPR_I_C2_k141_2883868 id=343524485 bin="RPR_I_C2_UNK"	0.116548
RPR_I_B1	RPR_I_C2_k141_4111297 id=343859043 bin="RPR_I_C2_UNK"	0.415367
RPR_I_B1	RPR_I_A1_k141_885868 id=341986193 bin="RPR_I_A1_UNK"	0.109468
RPR_I_B1	RPR_I_C1_k141_682786 id=343334038 bin="RPR_I_C1_UNK"	0.133863
RPR_I_B1	RPR_I_A2_k141_2298505 id=342165036 bin="RPR_I_A2_UNK"	0.0602223
RPR_I_B1	RPR_I_C1_k141_543668 id=342998974 bin="RPR_I_C1_UNK"	0.0889358
RPR_I_B1	RPR_I_A1_k141_2307291 id=341913693 bin="RPR_I_A1_UNK"	0.117558
RPR_I_B1	RPR_I_A2_k141_2864201 id=342255855 bin="RPR_I_A2_UNK"	0.234972
RPR_I_B1	RPR_I_C2_k141_4256545 id=343674094 bin="RPR_I_C2_UNK"	0.0963284
RPR_I_B1	RPR_I_B2_k141_1430632 id=342996731 bin="RPR_I_B2_UNK"	0.0904932
RPR_I_B1	RPR_S_C2_k141_918105 id=347736738 bin="RPR_S_C2_UNK"	0.0877287
RPR_I_B1	RPR_I_A1_k141_266562 id=341985131 bin="RPR_I_A1_UNK"	0.126042
RPR_I_B1	RPR_I_C1_k141_1772349 id=343382221 bin="RPR_I_C1_UNK"	0.0842398
RPR_I_B1	RPR_I_C1_k141_2956896 id=343431150 bin="RPR_I_C1_UNK"	0.0877389
RPR_I_B1	RPR_I_A2_k141_804365 id=342200487 bin="RPR_I_A2_UNK"	0.0562675
RPR_I_B1	RPR_I_B2_k141_1861817 id=342919409 bin="RPR_I_B2_UNK"	0.093081
RPR_I_B1	RPR_I_A2_k141_490941 id=342131375 bin="RPR_I_A2_UNK"	0.0831788
RPR_I_B1	RPR_I_B2_k141_1980703 id=342861705 bin="RPR_I_B2_UNK"	0.0791799
RPR_I_B1	RPR_I_C2_k141_1990968 id=343569555 bin="RPR_I_C2_UNK"	0.0994433
RPR_I_B1	RPR_I_A2_k141_2615615 id=342212257 bin="RPR_I_A2_UNK"	0.0886502
RPR_I_B1	RPR_I_C2_k141_605375 id=343871272 bin="RPR_I_C2_UNK"	0.104456
RPR_I_B1	RPR_I_A2_k141_2881492 id=342416652 bin="RPR_I_A2_UNK"	0.275795
RPR_I_B1	RPR_I_A1_k141_2120894 id=341819783 bin="RPR_I_A1_UNK"	0.201981
RPR_I_B1	RPR_I_C2_k141_3512951 id=343524745 bin="RPR_I_C2_UNK"	0.118986
RPR_I_B1	RPR_I_B2_k141_619794 id=342816672 bin="RPR_I_B2_UNK"	0.110185
RPR_I_B1	RPR_I_A2_k141_378574 id=342174372 bin="RPR_I_A2_UNK"	0.0794383
RPR_I_B1	RPR_I_C1_k141_182221 id=343017686 bin="RPR_I_C1_UNK"	0.923288
RPR_I_B1	RPR_I_C2_k141_818095 id=343544771 bin="RPR_I_C2_UNK"	0.0963488
RPR_I_B1	RPR_I_A1_k141_248861 id=341837134 bin="RPR_I_A1_UNK"	0.0589029
RPR_I_B1	RPR_I_B2_k141_1409065 id=342859953 bin="RPR_I_B2_UNK"	0.072583
RPR_I_B1	RPR_I_C1_k141_751097 id=343192413 bin="RPR_I_C1_UNK"	0.062385
RPR_I_B1	RPR_I_C1_k141_4176891 id=343216806 bin="RPR_I_C1_UNK"	0.117149
RPR_I_B1	RPR_I_B2_k141_725987 id=342947508 bin="RPR_I_B2_UNK"	1.32065
RPR_I_B1	RPR_I_C1_k141_1179484 id=343062440 bin="RPR_I_C1_UNK"	0.0574305
RPR_I_B1	RPR_I_A2_k141_2181563 id=342159256 bin="RPR_I_A2_UNK"	0.0529113
RPR_I_B1	RPR_I_C2_k141_1556473 id=343664298 bin="RPR_I_C2_UNK"	0.072855
RPR_I_B1	RPR_I_C1_k141_2925943 id=343269750 bin="RPR_I_C1_UNK"	0.180024
RPR_I_B1	RPR_I_C2_k141_722354 id=343500276 bin="RPR_I_C2_UNK"	0.0796457
RPR_I_B1	RPR_I_C1_k141_1863922 id=343389846 bin="RPR_I_C1_UNK"	0.052391
RPR_I_B1	RPR_I_A2_k141_664681 id=342101467 bin="RPR_I_A2_UNK"	0.0793193
RPR_I_B1	RPR_I_A2_k141_2265998 id=342282336 bin="RPR_I_A2_UNK"	0.0563593
RPR_I_B1	RPR_I_C1_k141_20325 id=343109712 bin="RPR_I_C1_UNK"	0.0841922
RPR_I_B1	RPR_I_A1_k141_1719608 id=341935485 bin="RPR_I_A1_UNK"	0.0622422
RPR_I_B1	RPR_I_C2_k141_183452 id=343539831 bin="RPR_I_C2_UNK"	0.064228
RPR_I_B1	RPR_I_C2_k141_2357121 id=343633439 bin="RPR_I_C2_UNK"	0.0685228
RPR_I_B1	RPR_I_C1_k141_1941852 id=343295594 bin="RPR_I_C1_UNK"	0.102538
RPR_I_B1	RPR_I_C1_k141_3378584 id=343296639 bin="RPR_I_C1_UNK"	0.048052
RPR_I_B1	RPR_I_B2_k141_1914204 id=342976617 bin="RPR_I_B2_UNK"	0.0573183
RPR_I_B1	RPR_I_B2_k141_1360785 id=342782578 bin="RPR_I_B2_UNK"	0.0944072
RPR_I_B1	RPR_I_C1_k141_3936230 id=343383737 bin="RPR_I_C1_UNK"	0.0956211
RPR_I_B1	RPR_I_A2_k141_418467 id=342386226 bin="RPR_I_A2_UNK"	0.0543667
RPR_I_B1	RPR_I_A1_k141_1642786 id=341838779 bin="RPR_I_A1_UNK"	0.0510648
RPR_I_B1	RPR_I_A1_k141_2080600 id=341944758 bin="RPR_I_A1_UNK"	0.114521
RPR_I_B1	RPR_I_C2_k141_1604962 id=343974140 bin="RPR_I_C2_UNK"	0.0475385
RPR_I_B1	RPR_I_A2_k141_1820895 id=342202493 bin="RPR_I_A2_UNK"	0.0804585
RPR_I_B1	RPR_I_A1_k141_820396 id=341951946 bin="RPR_I_A1_UNK"	0.0630923
RPR_I_B1	RPR_I_C2_k141_1904973 id=343603744 bin="RPR_I_C2_UNK"	0.0546557
RPR_I_B1	RPR_I_A1_k141_851220 id=341800009 bin="RPR_I_A1_Bacteroidetes_41_39"	0.0518707
RPR_I_B1	RPR_I_A1_k141_1714899 id=341910998 bin="RPR_I_A1_UNK"	0.133431
RPR_I_B1	RPR_I_C1_k141_920488 id=343110000 bin="RPR_I_C1_UNK"	0.0544075
RPR_I_B1	RPR_I_C1_k141_2615069 id=343019800 bin="RPR_I_C1_UNK"	0.0785474
RPR_I_B1	RPR_I_C1_k141_3147295 id=343491251 bin="RPR_I_C1_UNK"	0.0463688
RPR_I_B1	RPR_I_A1_k141_2071283 id=341916644 bin="RPR_I_A1_UNK"	0.0426521
RPR_I_B1	RPR_I_C1_k141_3025672 id=343341114 bin="RPR_I_C1_UNK"	0.0541252
RPR_I_B1	RPR_I_A1_k141_2032569 id=342005519 bin="RPR_I_A1_UNK"	0.0429921
RPR_I_B1	RPR_I_C2_k141_2399168 id=343845738 bin="RPR_I_C2_UNK"	0.0522176
RPR_I_B1	RPR_I_A1_k141_2184662 id=341886984 bin="RPR_I_A1_UNK"	0.0616913
RPR_I_B1	RPR_I_A1_k141_2198874 id=341943412 bin="RPR_I_A1_UNK"	0.0447229
RPR_I_B1	RPR_I_C2_k141_100626 id=343558189 bin="RPR_I_C2_UNK"	0.0445903
RPR_I_B1	RPR_I_C2_k141_1022567 id=343722260 bin="RPR_I_C2_UNK"	0.0434036
RPR_I_B1	RPR_I_B2_k141_1899034 id=342882650 bin="RPR_I_B2_UNK"	0.0679583
RPR_I_B1	RPR_I_A1_k141_932931 id=341950444 bin="RPR_I_A1_UNK"	0.0528399
RPR_I_B1	RPR_I_C1_k141_3947677 id=343446585 bin="RPR_I_C1_UNK"	0.0465864
RPR_I_B1	RPR_I_A1_k141_150793 id=341928792 bin="RPR_I_A1_UNK"	0.0493408
RPR_I_B1	RPR_I_C1_k141_66659 id=343369937 bin="RPR_I_C1_UNK"	0.0542102
RPR_I_B1	RPR_I_A2_k141_1155012 id=342134861 bin="RPR_I_A2_UNK"	0.037718
RPR_I_B1	RPR_I_A2_k141_268219 id=342248059 bin="RPR_I_A2_UNK"	0.0513471
RPR_I_B1	RPR_I_C1_k141_3532045 id=343132914 bin="RPR_I_C1_UNK"	0.0565838
RPR_I_B1	RPR_I_B2_k141_48562 id=342755905 bin="RPR_I_B2_UNK"	0.0421352
RPR_I_B1	RPR_I_A1_k141_255683 id=341835140 bin="RPR_I_A1_UNK"	0.0461851
RPR_I_B1	RPR_I_A1_k141_820990 id=341956025 bin="RPR_I_A1_UNK"	0.0431043
RPR_I_B1	RPR_I_A1_k141_655615 id=342039046 bin="RPR_I_A1_UNK"	0.0443931
RPR_I_B1	RPR_I_C2_k141_2533758 id=343659936 bin="RPR_I_C2_UNK"	0.0519659
RPR_I_B1	RPR_I_C1_k141_3381632 id=343290242 bin="RPR_I_C1_UNK"	0.0435974
RPR_I_B1	RPR_I_A2_k141_262900 id=342238512 bin="RPR_I_A2_UNK"	0.0735623
RPR_I_B1	RPR_I_C1_k141_248410 id=343386358 bin="RPR_I_C1_UNK"	0.0496196
RPR_I_B1	RPR_I_A1_k141_692974 id=341974262 bin="RPR_I_A1_UNK"	0.024395
RPR_I_B1	RPR_I_C1_k141_2586393 id=343430710 bin="RPR_I_C1_UNK"	0.0324677
RPR_I_B2	RPR_I_A1_k141_667477 id=341778151 bin="RPR_I_A1_UNK"	8.3327
RPR_I_B2	RPR_I_A1_k141_2612323 id=341862815 bin="RPR_I_A1_UNK"	1.47847
RPR_I_B2	RPR_I_A2_k141_793088 id=342132979 bin="RPR_I_A2_UNK"	0.299499
RPR_I_B2	RPR_I_A2_k141_2117470 id=342165057 bin="RPR_I_A2_UNK"	0.68157
RPR_I_B2	RPR_I_A2_k141_1305115 id=342373527 bin="RPR_I_A2_UNK"	0.399009
RPR_I_B2	RPR_I_A2_k141_2228042 id=342422432 bin="RPR_I_A2_UNK"	0.931223
RPR_I_B2	RPR_I_B1_k141_610853 id=342471221 bin="RPR_I_B1_UNK"	3.93343
RPR_I_B2	RPR_I_B1_k141_1927090 id=342473029 bin="RPR_I_B1_UNK"	0.412601
RPR_I_B2	RPR_I_B1_k141_1055291 id=342473464 bin="RPR_I_B1_UNK"	0.317155
RPR_I_B2	RPR_I_B1_k141_185677 id=342491112 bin="RPR_I_B1_UNK"	0.372976
RPR_I_B2	RPR_I_B1_k141_361964 id=342505168 bin="RPR_I_B1_UNK"	0.927472
RPR_I_B2	RPR_I_B1_k141_717300 id=342545739 bin="RPR_I_B1_UNK"	0.639243
RPR_I_B2	RPR_I_B1_k141_67952 id=342579963 bin="RPR_I_B1_UNK"	0.371764
RPR_I_B2	RPR_I_B1_k141_1245136 id=342586441 bin="RPR_I_B1_UNK"	0.343008
RPR_I_B2	RPR_I_B1_k141_1423021 id=342604232 bin="RPR_I_B1_UNK"	0.455293
RPR_I_B2	RPR_I_B1_k141_605389 id=342676953 bin="RPR_I_B1_UNK"	0.493951
RPR_I_B2	RPR_I_B1_k141_1262293 id=342688605 bin="RPR_I_B1_UNK"	0.704567
RPR_I_B2	RPR_I_B2_k141_1958069 id=342718083 bin="RPR_I_B2_UNK"	0.217312
RPR_I_B2	RPR_I_B2_k141_1876624 id=342752755 bin="RPR_I_B2_UNK"	0.499482
RPR_I_B2	RPR_I_B2_k141_48562 id=342755905 bin="RPR_I_B2_UNK"	0.137766
RPR_I_B2	RPR_I_B2_k141_488300 id=342759172 bin="RPR_I_B2_UNK"	0.254122
RPR_I_B2	RPR_I_B2_k141_95557 id=342789632 bin="RPR_I_B2_UNK"	0.165818
RPR_I_B2	RPR_I_B2_k141_186331 id=342796002 bin="RPR_I_B2_UNK"	0.252474
RPR_I_B2	RPR_I_B2_k141_1626649 id=342815573 bin="RPR_I_B2_UNK"	0.257362
RPR_I_B2	RPR_I_B2_k141_53988 id=342816118 bin="RPR_I_B2_UNK"	0.487395
RPR_I_B2	RPR_I_B2_k141_1715712 id=342826953 bin="RPR_I_B2_UNK"	0.0902613
RPR_I_B2	RPR_I_B2_k141_1017609 id=342830427 bin="RPR_I_B2_UNK"	1.1282
RPR_I_B2	RPR_I_B2_k141_1409065 id=342859953 bin="RPR_I_B2_UNK"	0.207458
RPR_I_B2	RPR_I_B2_k141_1980703 id=342861705 bin="RPR_I_B2_UNK"	0.147975
RPR_I_B2	RPR_I_B2_k141_1899034 id=342882650 bin="RPR_I_B2_UNK"	0.13971
RPR_I_B2	RPR_I_B2_k141_56364 id=342842717 bin="RPR_I_B2_Acidobacteriales_62_40"	1.02176
RPR_I_B2	RPR_I_C1_k141_3154517 id=343009706 bin="RPR_I_C1_UNK"	0.598297
RPR_I_B2	RPR_I_C1_k141_1903699 id=343084931 bin="RPR_I_C1_UNK"	1.59531
RPR_I_B2	RPR_I_C1_k141_1133705 id=343315716 bin="RPR_I_C1_UNK"	0.274355
RPR_I_B2	RPR_I_C1_k141_1777058 id=343384217 bin="RPR_I_C1_UNK"	0.216059
RPR_I_B2	RPR_I_C1_k141_2247099 id=343498623 bin="RPR_I_C1_UNK"	0.45436
RPR_I_B2	RPR_I_C2_k141_3704508 id=343608256 bin="RPR_I_C2_UNK"	2.02656
RPR_I_B2	RPR_I_C2_k141_2876318 id=343981044 bin="RPR_I_C2_Acidobacteria_57_98"	6.43733
RPR_I_B2	RPR_I_B1_k141_1663859 id=342460155 bin="RPR_I_B1_Acidobacteriia_62_40"	0.719977
RPR_I_B2	RPR_I_A1_k141_2520049 id=342035488 bin="RPR_I_A1_UNK"	0.963267
RPR_I_B2	RPR_I_A1_k141_1045945 id=341886611 bin="RPR_I_A1_Gemmatimonadetes_73_315"	2.01176
RPR_I_B2	RPR_I_B2_k141_1699926 id=342743849 bin="RPR_I_B2_UNK"	0.965014
RPR_I_B2	RPR_I_B1_k141_730513 id=342658309 bin="RPR_I_B1_UNK"	2.49683
RPR_I_B2	RPR_I_B2_k141_1320507 id=342806518 bin="RPR_I_B2_UNK"	0.805891
RPR_I_B2	RPR_I_A2_k141_568973 id=342274327 bin="RPR_I_A2_UNK"	0.541071
RPR_I_B2	RPR_I_B1_k141_875947 id=342425717 bin="RPR_I_B1_UNK"	0.711811
RPR_I_B2	RPR_I_A2_k141_2181168 id=342156984 bin="RPR_I_A2_UNK"	0.107985
RPR_I_B2	RPR_I_B1_k141_972263 id=342505074 bin="RPR_I_B1_UNK"	0.613237
RPR_I_B2	RPR_I_B2_k141_1360785 id=342782578 bin="RPR_I_B2_UNK"	0.104425
RPR_I_B2	RPR_I_A2_k141_1665396 id=342304844 bin="RPR_I_A2_UNK"	0.34039
RPR_I_B2	RPR_I_B1_k141_792543 id=342484414 bin="RPR_I_B1_UNK"	0.511304
RPR_I_B2	RPR_I_B1_k141_1621301 id=342537335 bin="RPR_I_B1_UNK"	0.883933
RPR_I_B2	RPR_I_B2_k141_725987 id=342947508 bin="RPR_I_B2_UNK"	1.36729
RPR_I_B2	RPR_I_C2_k141_728770 id=343551279 bin="RPR_I_C2_Chloroflexi_61_129"	0.661664
RPR_I_B2	RPR_I_A1_k141_203393 id=341887971 bin="RPR_I_A1_UNK"	0.345952
RPR_I_B2	RPR_I_B2_k141_923501 id=342766386 bin="RPR_I_B2_UNK"	0.217846
RPR_I_B2	RPR_I_B2_k141_1569058 id=342715029 bin="RPR_I_B2_UNK"	1.61496
RPR_I_B2	RPR_I_A2_k141_2732696 id=342197473 bin="RPR_I_A2_UNK"	0.197355
RPR_I_B2	RPR_I_C1_k141_2093767 id=343154889 bin="RPR_I_C1_UNK"	0.762018
RPR_I_B2	RPR_I_B1_k141_518577 id=342677837 bin="RPR_I_B1_UNK"	0.432721
RPR_I_B2	RPR_I_B1_k141_1667129 id=342496007 bin="RPR_I_B1_UNK"	0.607134
RPR_I_B2	RPR_I_A1_k141_2473113 id=341766707 bin="RPR_I_A1_UNK"	2.33437
RPR_I_B2	RPR_I_B1_k141_1889760 id=342520195 bin="RPR_I_B1_UNK"	0.621941
RPR_I_B2	RPR_I_C2_k141_3110296 id=343805919 bin="RPR_I_C2_UNK"	0.349894
RPR_I_B2	RPR_I_B1_k141_971502 id=342514124 bin="RPR_I_B1_UNK"	0.241616
RPR_I_B2	RPR_I_C1_k141_1136456 id=343312722 bin="RPR_I_C1_UNK"	0.996683
RPR_I_B2	RPR_I_A1_k141_187649 id=341809993 bin="RPR_I_A1_Conexibacter_woesei_74_112"	0.45438
RPR_I_B2	RPR_I_B1_k141_1506373 id=342609822 bin="RPR_I_B1_UNK"	0.286633
RPR_I_B2	RPR_I_A1_k141_965553 id=341767016 bin="RPR_I_A1_UNK"	0.159555
RPR_I_B2	RPR_I_B2_k141_979829 id=342863656 bin="RPR_I_B2_UNK"	0.266825
RPR_I_B2	RPR_I_A2_k141_2550068 id=342205550 bin="RPR_I_A2_UNK"	0.211131
RPR_I_B2	RPR_I_A2_k141_2336511 id=342327753 bin="RPR_I_A2_UNK"	0.357934
RPR_I_B2	RPR_I_A1_k141_885868 id=341986193 bin="RPR_I_A1_UNK"	0.127388
RPR_I_B2	RPR_I_B1_k141_798982 id=342523386 bin="RPR_I_B1_UNK"	0.338573
RPR_I_B2	RPR_I_A1_k141_2051782 id=341776576 bin="RPR_I_A1_UNK"	0.243018
RPR_I_B2	RPR_I_C2_k141_4138287 id=343521649 bin="RPR_I_C2_UNK"	0.491337
RPR_I_B2	RPR_I_A1_k141_1491409 id=342013671 bin="RPR_I_A1_UNK"	0.413796
RPR_I_B2	RPR_I_A1_k141_628820 id=341901853 bin="RPR_I_A1_UNK"	1.42559
RPR_I_B2	RPR_I_A1_k141_2689219 id=341952506 bin="RPR_I_A1_UNK"	3.5355
RPR_I_B2	RPR_I_B2_k141_1486079 id=342763902 bin="RPR_I_B2_UNK"	0.230155
RPR_I_B2	RPR_I_B1_k141_1406872 id=342512249 bin="RPR_I_B1_UNK"	1.57497
RPR_I_B2	RPR_I_B2_k141_1430632 id=342996731 bin="RPR_I_B2_UNK"	0.160528
RPR_I_B2	RPR_I_B1_k141_1146287 id=342583732 bin="RPR_I_B1_UNK"	0.482817
RPR_I_B2	RPR_I_A1_k141_504672 id=341888319 bin="RPR_I_A1_UNK"	0.135884
RPR_I_B2	RPR_I_C2_k141_1967102 id=343983566 bin="RPR_I_C2_UNK"	0.312199
RPR_I_B2	RPR_I_A1_k141_1380613 id=342061938 bin="RPR_I_A1_UNK"	0.332367
RPR_I_B2	RPR_I_B2_k141_946775 id=342922120 bin="RPR_I_B2_UNK"	0.215576
RPR_I_B2	RPR_I_C2_k141_1441495 id=343520375 bin="RPR_I_C2_UNK"	0.217608
RPR_I_B2	RPR_I_A1_k141_2265656 id=342019557 bin="RPR_I_A1_UNK"	0.136524
RPR_I_B2	RPR_I_C1_k141_2925943 id=343269750 bin="RPR_I_C1_UNK"	0.284679
RPR_I_B2	RPR_I_B1_k141_129362 id=342682948 bin="RPR_I_B1_UNK"	0.592603
RPR_I_B2	RPR_I_C1_k141_2945959 id=343383547 bin="RPR_I_C1_UNK"	0.513312
RPR_I_B2	RPR_I_B2_k141_634978 id=342887648 bin="RPR_I_B2_UNK"	0.1537
RPR_I_B2	RPR_I_A1_k141_686744 id=341895561 bin="RPR_I_A1_Gemmatimonadetes_bacterium_KBS708_74_19"	0.254895
RPR_I_B2	RPR_I_B2_k141_141170 id=342851205 bin="RPR_I_B2_UNK"	0.273933
RPR_I_B2	RPR_I_A1_k141_1928892 id=342062949 bin="RPR_I_A1_UNK"	0.395626
RPR_I_B2	RPR_I_A2_k141_627915 id=342222371 bin="RPR_I_A2_UNK"	0.200401
RPR_I_B2	RPR_I_B2_k141_1408430 id=342827366 bin="RPR_I_B2_UNK"	0.530948
RPR_I_B2	RPR_I_A2_k141_1170017 id=342225701 bin="RPR_I_A2_UNK"	0.448488
RPR_I_B2	RPR_I_B2_k141_252620 id=342924802 bin="RPR_I_B2_UNK"	0.391905
RPR_I_B2	RPR_I_C2_k141_3783952 id=343533489 bin="RPR_I_C2_UNK"	0.218129
RPR_I_B2	RPR_I_C1_k141_838084 id=343163137 bin="RPR_I_C1_UNK"	0.166856
RPR_I_B2	RPR_I_B1_k141_553260 id=342622885 bin="RPR_I_B1_UNK"	0.171815
RPR_I_B2	RPR_I_C1_k141_2247005 id=343498213 bin="RPR_I_C1_UNK"	0.208768
RPR_I_B2	RPR_I_A1_k141_863107 id=341862691 bin="RPR_I_A1_UNK"	0.572669
RPR_I_B2	RPR_I_A1_k141_1993203 id=341791985 bin="RPR_I_A1_UNK"	0.195132
RPR_I_B2	RPR_I_B2_k141_619794 id=342816672 bin="RPR_I_B2_UNK"	0.145313
RPR_I_B2	RPR_I_B2_k141_323091 id=342903020 bin="RPR_I_B2_UNK"	0.0970147
RPR_I_B2	RPR_I_B2_k141_1914204 id=342976617 bin="RPR_I_B2_UNK"	0.14183
RPR_I_B2	RPR_I_A1_k141_1037216 id=341850114 bin="RPR_I_A1_UNK"	0.167125
RPR_I_B2	RPR_I_C1_k141_2656328 id=343255559 bin="RPR_I_C1_UNK"	0.1233
RPR_I_B2	RPR_I_C2_k141_1893511 id=343512887 bin="RPR_I_C2_UNK"	0.147433
RPR_I_B2	RPR_I_B1_k141_368945 id=342551012 bin="RPR_I_B1_UNK"	0.242593
RPR_I_B2	RPR_I_C2_k141_1038533 id=343791238 bin="RPR_I_C2_UNK"	0.235319
RPR_I_B2	RPR_I_C2_k141_2009934 id=343700523 bin="RPR_I_C2_UNK"	0.20968
RPR_I_B2	RPR_I_A2_k141_2213793 id=342327511 bin="RPR_I_A2_UNK"	0.237381
RPR_I_B2	RPR_I_C1_k141_1540227 id=343083317 bin="RPR_I_C1_UNK"	0.147638
RPR_I_B2	RPR_I_B2_k141_1163315 id=342911613 bin="RPR_I_B2_UNK"	0.169994
RPR_I_B2	RPR_I_A1_k141_2083540 id=341971987 bin="RPR_I_A1_UNK"	0.116931
RPR_I_B2	RPR_I_C1_k141_1655261 id=343215959 bin="RPR_I_C1_UNK"	0.292726
RPR_I_B2	RPR_I_B1_k141_1683436 id=342620556 bin="RPR_I_B1_UNK"	0.145456
RPR_I_B2	RPR_I_B1_k141_653850 id=342442344 bin="RPR_I_B1_UNK"	0.206219
RPR_I_B2	RPR_I_A1_k141_2230809 id=342086483 bin="RPR_I_A1_UNK"	0.19903
RPR_I_B2	RPR_I_C2_k141_3335448 id=343544198 bin="RPR_I_C2_UNK"	0.501899
RPR_I_B2	RPR_I_A1_k141_1250475 id=342000972 bin="RPR_I_A1_UNK"	0.423476
RPR_I_B2	RPR_I_B1_k141_1358324 id=342453129 bin="RPR_I_B1_UNK"	0.786125
RPR_I_B2	RPR_I_A2_k141_875983 id=342262570 bin="RPR_I_A2_UNK"	0.329665
RPR_I_B2	RPR_I_B1_k141_1381354 id=342696293 bin="RPR_I_B1_UNK"	0.134532
RPR_I_B2	RPR_I_A2_k141_2593816 id=342111228 bin="RPR_I_A2_UNK"	0.239819
RPR_I_B2	RPR_I_B1_k141_2019380 id=342520031 bin="RPR_I_B1_UNK"	0.174964
RPR_I_B2	RPR_I_C2_k141_1795281 id=343980615 bin="RPR_I_C2_UNK"	0.186888
RPR_I_B2	RPR_I_B1_k141_885259 id=342503207 bin="RPR_I_B1_UNK"	0.310446
RPR_I_B2	RPR_I_B2_k141_1861817 id=342919409 bin="RPR_I_B2_UNK"	0.167309
RPR_I_B2	RPR_I_B1_k141_924061 id=342472980 bin="RPR_I_B1_UNK"	0.14454
RPR_I_B2	RPR_I_C2_k141_1832442 id=343695795 bin="RPR_I_C2_UNK"	2.19145
RPR_I_B2	RPR_I_C1_k141_2382625 id=343273949 bin="RPR_I_C1_UNK"	0.135462
RPR_I_B2	RPR_I_B1_k141_1077726 id=342627351 bin="RPR_I_B1_UNK"	0.169348
RPR_I_B2	RPR_I_A1_k141_2307291 id=341913693 bin="RPR_I_A1_UNK"	0.125495
RPR_I_B2	RPR_I_A2_k141_182780 id=342129591 bin="RPR_I_A2_UNK"	0.110372
RPR_I_B2	RPR_I_C2_k141_314903 id=343760478 bin="RPR_I_C2_UNK"	0.252491
RPR_I_B2	RPR_I_A2_k141_1665479 id=342290541 bin="RPR_I_A2_UNK"	0.109347
RPR_I_B2	RPR_I_C1_k141_20325 id=343109712 bin="RPR_I_C1_UNK"	0.0985056
RPR_I_B2	RPR_I_A1_k141_249840 id=341798353 bin="RPR_I_A1_UNK"	0.161621
RPR_I_B2	RPR_I_A1_k141_820496 id=341952474 bin="RPR_I_A1_UNK"	0.113935
RPR_I_B2	RPR_I_C2_k141_1302739 id=343782303 bin="RPR_I_C2_UNK"	0.128868
RPR_I_B2	RPR_I_B1_k141_1712372 id=342499800 bin="RPR_I_B1_UNK"	0.107955
RPR_I_B2	RPR_I_A2_k141_2065884 id=342183154 bin="RPR_I_A2_UNK"	0.303584
RPR_I_B2	RPR_S_C2_k141_918105 id=347736738 bin="RPR_S_C2_UNK"	0.121482
RPR_I_B2	RPR_I_B1_k141_784081 id=342705139 bin="RPR_I_B1_UNK"	0.0435155
RPR_I_B2	RPR_I_B1_k141_802138 id=342554168 bin="RPR_I_B1_UNK"	0.124552
RPR_I_B2	RPR_I_A2_k141_2864201 id=342255855 bin="RPR_I_A2_UNK"	0.244322
RPR_I_B2	RPR_I_B1_k141_146756 id=342544546 bin="RPR_I_B1_UNK"	0.136578
RPR_I_B2	RPR_I_A1_k141_373221 id=341857965 bin="RPR_I_A1_UNK"	0.109854
RPR_I_B2	RPR_I_C1_k141_2956896 id=343431150 bin="RPR_I_C1_UNK"	0.0665667
RPR_I_B2	RPR_I_C2_k141_3868556 id=343499852 bin="RPR_I_C2_UNK"	0.115818
RPR_I_B2	RPR_I_A1_k141_2032569 id=342005519 bin="RPR_I_A1_UNK"	0.121233
RPR_I_B2	RPR_I_A1_k141_1353737 id=341913573 bin="RPR_I_A1_UNK"	0.497443
RPR_I_B2	RPR_I_C2_k141_4067185 id=343607203 bin="RPR_I_C2_UNK"	0.0985907
RPR_I_B2	RPR_I_B1_k141_667005 id=342508672 bin="RPR_I_B1_UNK"	0.139077
RPR_I_B2	RPR_I_C2_k141_4256545 id=343674094 bin="RPR_I_C2_UNK"	0.100245
RPR_I_B2	RPR_I_C2_k141_4111297 id=343859043 bin="RPR_I_C2_UNK"	0.538256
RPR_I_B2	RPR_I_C2_k141_2883868 id=343524485 bin="RPR_I_C2_UNK"	0.136936
RPR_I_B2	RPR_I_B1_k141_369992 id=342555117 bin="RPR_I_B1_UNK"	0.133072
RPR_I_B2	RPR_I_C2_k141_605375 id=343871272 bin="RPR_I_C2_UNK"	0.0866974
RPR_I_B2	RPR_I_A1_k141_150793 id=341928792 bin="RPR_I_A1_UNK"	0.071516
RPR_I_B2	RPR_I_A1_k141_2582494 id=342030118 bin="RPR_I_A1_UNK"	0.0642249
RPR_I_B2	RPR_I_A1_k141_1682879 id=342078032 bin="RPR_I_A1_UNK"	0.176734
RPR_I_B2	RPR_I_A1_k141_266562 id=341985131 bin="RPR_I_A1_UNK"	0.086289
RPR_I_B2	RPR_I_C2_k141_1563156 id=343730386 bin="RPR_I_C2_UNK"	0.496745
RPR_I_B2	RPR_I_C1_k141_543668 id=342998974 bin="RPR_I_C1_UNK"	0.0882428
RPR_I_B2	RPR_I_C1_k141_1909348 id=343144050 bin="RPR_I_C1_UNK"	0.230009
RPR_I_B2	RPR_I_C1_k141_1800932 id=343021232 bin="RPR_I_C1_UNK"	0.101855
RPR_I_B2	RPR_I_C1_k141_3378584 id=343296639 bin="RPR_I_C1_UNK"	0.0965824
RPR_I_B2	RPR_I_B1_k141_102128 id=342538914 bin="RPR_I_B1_UNK"	0.12813
RPR_I_B2	RPR_I_C2_k141_818095 id=343544771 bin="RPR_I_C2_UNK"	0.106729
RPR_I_B2	RPR_I_A1_k141_837147 id=342054555 bin="RPR_I_A1_UNK"	0.0724521
RPR_I_B2	RPR_I_B1_k141_768175 id=342603518 bin="RPR_I_B1_UNK"	0.493263
RPR_I_B2	RPR_I_B1_k141_1845444 id=342515765 bin="RPR_I_B1_UNK"	0.170505
RPR_I_B2	RPR_I_C1_k141_1941852 id=343295594 bin="RPR_I_C1_UNK"	0.124052
RPR_I_B2	RPR_I_A1_k141_2120894 id=341819783 bin="RPR_I_A1_UNK"	0.213449
RPR_I_B2	RPR_I_A2_k141_2019455 id=342275138 bin="RPR_I_A2_UNK"	0.0832629
RPR_I_B2	RPR_I_A1_k141_2195822 id=341985379 bin="RPR_I_A1_UNK"	0.073623
RPR_I_B2	RPR_I_A2_k141_1934754 id=342122856 bin="RPR_I_A2_UNK"	0.272237
RPR_I_B2	RPR_I_C2_k141_3946725 id=343933162 bin="RPR_I_C2_UNK"	0.141231
RPR_I_B2	RPR_I_A1_k141_851220 id=341800009 bin="RPR_I_A1_Bacteroidetes_41_39"	0.0616719
RPR_I_B2	RPR_I_C1_k141_182221 id=343017686 bin="RPR_I_C1_UNK"	0.908526
RPR_I_B2	RPR_I_C1_k141_682786 id=343334038 bin="RPR_I_C1_UNK"	0.135033
RPR_I_B2	RPR_I_A1_k141_820990 id=341956025 bin="RPR_I_A1_UNK"	0.0462659
RPR_I_B2	RPR_I_C1_k141_3365735 id=343201852 bin="RPR_I_C1_UNK"	0.132912
RPR_I_B2	RPR_I_A1_k141_1706265 id=341856893 bin="RPR_I_A1_UNK"	0.0744264
RPR_I_B2	RPR_I_B1_k141_290418 id=342633901 bin="RPR_I_B1_UNK"	0.15692
RPR_I_B2	RPR_I_C2_k141_2535936 id=343625580 bin="RPR_I_C2_UNK"	0.0444754
RPR_I_B2	RPR_I_C2_k141_1556473 id=343664298 bin="RPR_I_C2_UNK"	0.0791952
RPR_I_B2	RPR_I_C1_k141_1772349 id=343382221 bin="RPR_I_C1_UNK"	0.0992068
RPR_I_B2	RPR_I_A2_k141_2181563 id=342159256 bin="RPR_I_A2_UNK"	0.0520763
RPR_I_B2	RPR_I_B1_k141_1163551 id=342636049 bin="RPR_I_B1_UNK"	0.0731193
RPR_I_B2	RPR_I_A1_k141_932931 id=341950444 bin="RPR_I_A1_UNK"	0.0771427
RPR_I_B2	RPR_I_C1_k141_1924052 id=343226099 bin="RPR_I_C1_UNK"	0.0668969
RPR_I_B2	RPR_I_C2_k141_1028263 id=343737328 bin="RPR_I_C2_UNK"	0.0378889
RPR_I_B2	RPR_I_C1_k141_4176891 id=343216806 bin="RPR_I_C1_UNK"	0.0708046
RPR_I_B2	RPR_I_C2_k141_2357121 id=343633439 bin="RPR_I_C2_UNK"	0.0611443
RPR_I_B2	RPR_I_A1_k141_2080600 id=341944758 bin="RPR_I_A1_UNK"	0.109776
RPR_I_B2	RPR_I_A1_k141_430805 id=341825871 bin="RPR_I_A1_UNK"	0.0693545
RPR_I_B2	RPR_I_B1_k141_761732 id=342556890 bin="RPR_I_B1_UNK"	0.064024
RPR_I_B2	RPR_I_A2_k141_2615615 id=342212257 bin="RPR_I_A2_UNK"	0.0698583
RPR_I_B2	RPR_I_A1_k141_2198874 id=341943412 bin="RPR_I_A1_UNK"	0.0573558
RPR_I_B2	RPR_I_B1_k141_402867 id=342519127 bin="RPR_I_B1_UNK"	0.0842739
RPR_I_B2	RPR_I_C1_k141_751097 id=343192413 bin="RPR_I_C1_UNK"	0.054088
RPR_I_B2	RPR_I_C1_k141_3936230 id=343383737 bin="RPR_I_C1_UNK"	0.14389
RPR_I_B2	RPR_I_B1_k141_1113103 id=342616943 bin="RPR_I_B1_UNK"	0.0642249
RPR_I_B2	RPR_I_A1_k141_1719608 id=341935485 bin="RPR_I_A1_UNK"	0.0600142
RPR_I_B2	RPR_I_C2_k141_1990968 id=343569555 bin="RPR_I_C2_UNK"	0.0780651
RPR_I_B2	RPR_I_C2_k141_4032504 id=343908705 bin="RPR_I_C2_UNK"	0.0416331
RPR_I_B2	RPR_I_B1_k141_1064037 id=342553663 bin="RPR_I_B1_UNK"	0.065086
RPR_I_B2	RPR_I_A1_k141_1268612 id=341794503 bin="RPR_I_A1_UNK"	0.0614575
RPR_I_B2	RPR_I_A2_k141_490941 id=342131375 bin="RPR_I_A2_UNK"	0.0662366
RPR_I_B2	RPR_I_A2_k141_418467 id=342386226 bin="RPR_I_A2_UNK"	0.0770712
RPR_I_B2	RPR_I_A1_k141_916924 id=341811404 bin="RPR_I_A1_UNK"	0.0392368
RPR_I_B2	RPR_I_C1_k141_4164786 id=343191411 bin="RPR_I_C1_UNK"	0.05177
RPR_I_B2	RPR_I_A2_k141_2881492 id=342416652 bin="RPR_I_A2_UNK"	0.198131
RPR_I_B2	RPR_I_C1_k141_3381632 id=343290242 bin="RPR_I_C1_UNK"	0.0593369
RPR_I_B2	RPR_I_C2_k141_722354 id=343500276 bin="RPR_I_C2_UNK"	0.0686431
RPR_I_B2	RPR_I_C1_k141_3846996 id=343433203 bin="RPR_I_C1_UNK"	0.042753
RPR_I_B2	RPR_I_A1_k141_820396 id=341951946 bin="RPR_I_A1_UNK"	0.052512
RPR_I_B2	RPR_I_C1_k141_2615069 id=343019800 bin="RPR_I_C1_UNK"	0.0724895
RPR_I_B2	RPR_I_A2_k141_1820895 id=342202493 bin="RPR_I_A2_UNK"	0.121448
RPR_I_B2	RPR_I_C2_k141_2525910 id=343557083 bin="RPR_I_C2_UNK"	0.045483
RPR_I_B2	RPR_I_A1_k141_2184662 id=341886984 bin="RPR_I_A1_UNK"	0.0439274
RPR_I_B2	RPR_I_C1_k141_3025672 id=343341114 bin="RPR_I_C1_UNK"	0.0502757
RPR_I_B2	RPR_I_A1_k141_692974 id=341974262 bin="RPR_I_A1_UNK"	0.0567703
RPR_I_B2	RPR_I_A2_k141_2265998 id=342282336 bin="RPR_I_A2_UNK"	0.0824187
RPR_I_B2	RPR_I_C1_k141_3532045 id=343132914 bin="RPR_I_C1_UNK"	0.0454013
RPR_I_B2	RPR_I_A1_k141_1714899 id=341910998 bin="RPR_I_A1_UNK"	0.116291
RPR_I_B2	RPR_I_B2_k141_712028 id=342811664 bin="RPR_I_B2_UNK"	0.0508782
RPR_I_B2	RPR_I_A2_k141_378574 id=342174372 bin="RPR_I_A2_UNK"	0.0604125
RPR_I_B2	RPR_I_B1_k141_649323 id=342663654 bin="RPR_I_B1_UNK"	0.0839675
RPR_I_B2	RPR_I_C1_k141_66659 id=343369937 bin="RPR_I_C1_UNK"	0.0620464
RPR_I_B2	RPR_I_C2_k141_1594729 id=343962513 bin="RPR_I_C2_UNK"	0.0590884
RPR_I_B2	RPR_I_B1_k141_1977340 id=342542737 bin="RPR_I_B1_UNK"	0.117057
RPR_I_B2	RPR_I_C1_k141_248410 id=343386358 bin="RPR_I_C1_UNK"	0.0285417
RPR_I_B2	RPR_I_C2_k141_183452 id=343539831 bin="RPR_I_C2_UNK"	0.0438287
RPR_I_B2	RPR_I_A2_k141_803728 id=342241740 bin="RPR_I_A2_UNK"	0.0429947
RPR_I_B2	RPR_I_A1_k141_2532794 id=342087446 bin="RPR_I_A1_UNK"	0.0485226
RPR_I_B2	RPR_I_B1_k141_1856958 id=342623331 bin="RPR_I_B1_UNK"	0.0348798
RPR_I_B2	RPR_I_C1_k141_2279883 id=343170416 bin="RPR_I_C1_UNK"	0.0506705
RPR_I_B2	RPR_I_C1_k141_4256094 id=343158991 bin="RPR_I_C1_UNK"	0.0694328
RPR_I_B2	RPR_I_A1_k141_2071283 id=341916644 bin="RPR_I_A1_UNK"	0.0492681
RPR_I_B2	RPR_I_C2_k141_2533758 id=343659936 bin="RPR_I_C2_UNK"	0.0426679
RPR_I_B2	RPR_I_B1_k141_677291 id=342629366 bin="RPR_I_B1_UNK"	0.043764
RPR_I_B2	RPR_I_A2_k141_804365 id=342200487 bin="RPR_I_A2_UNK"	0.034216
RPR_I_B2	RPR_I_A1_k141_1357455 id=341936251 bin="RPR_I_A1_UNK"	0.0276023
RPR_I_B2	RPR_I_A2_k141_1787110 id=342315818 bin="RPR_I_A2_UNK"	0.0326162
RPR_I_B2	RPR_I_C2_k141_100626 id=343558189 bin="RPR_I_C2_UNK"	0.0440806
RPR_I_B2	RPR_I_C2_k141_3274484 id=343716304 bin="RPR_I_C2_UNK"	0.0282388
RPR_I_C1	RPR_I_A1_k141_2520049 id=342035488 bin="RPR_I_A1_UNK"	4.06503
RPR_I_C1	RPR_I_B2_k141_1699926 id=342743849 bin="RPR_I_B2_UNK"	4.04408
RPR_I_C1	RPR_I_C2_k141_2876318 id=343981044 bin="RPR_I_C2_Acidobacteria_57_98"	2.7967
RPR_I_C1	RPR_I_C2_k141_728770 id=343551279 bin="RPR_I_C2_Chloroflexi_61_129"	2.49311
RPR_I_C1	RPR_I_A1_k141_667477 id=341778151 bin="RPR_I_A1_UNK"	2.37574
RPR_I_C1	RPR_I_A2_k141_1305115 id=342373527 bin="RPR_I_A2_UNK"	2.26673
RPR_I_C1	RPR_I_A1_k141_2689219 id=341952506 bin="RPR_I_A1_UNK"	1.97393
RPR_I_C1	RPR_I_C2_k141_100626 id=343558189 bin="RPR_I_C2_UNK"	1.82641
RPR_I_C1	RPR_I_A1_k141_1491409 id=342013671 bin="RPR_I_A1_UNK"	1.74028
RPR_I_C1	RPR_I_C1_k141_1655261 id=343215959 bin="RPR_I_C1_UNK"	1.57543
RPR_I_C1	RPR_I_B1_k141_1621301 id=342537335 bin="RPR_I_B1_UNK"	1.49509
RPR_I_C1	RPR_I_C1_k141_2247099 id=343498623 bin="RPR_I_C1_UNK"	1.48902
RPR_I_C1	RPR_I_A1_k141_1045945 id=341886611 bin="RPR_I_A1_Gemmatimonadetes_73_315"	1.35807
RPR_I_C1	RPR_I_B1_k141_875947 id=342425717 bin="RPR_I_B1_UNK"	1.34901
RPR_I_C1	RPR_I_A2_k141_875983 id=342262570 bin="RPR_I_A2_UNK"	1.26343
RPR_I_C1	RPR_I_A1_k141_1380613 id=342061938 bin="RPR_I_A1_UNK"	1.232
RPR_I_C1	RPR_I_C2_k141_1832442 id=343695795 bin="RPR_I_C2_UNK"	1.23053
RPR_I_C1	RPR_I_B1_k141_1506373 id=342609822 bin="RPR_I_B1_UNK"	1.18813
RPR_I_C1	RPR_I_C1_k141_1903699 id=343084931 bin="RPR_I_C1_UNK"	1.17403
RPR_I_C1	RPR_I_A1_k141_2612323 id=341862815 bin="RPR_I_A1_UNK"	1.05046
RPR_I_C1	RPR_I_A1_k141_2473113 id=341766707 bin="RPR_I_A1_UNK"	1.0461
RPR_I_C1	RPR_I_C1_k141_3651195 id=343306632 bin="RPR_I_C1_UNK"	0.971117
RPR_I_C1	RPR_I_C2_k141_605375 id=343871272 bin="RPR_I_C2_UNK"	0.917663
RPR_I_C1	RPR_I_C2_k141_4138287 id=343521649 bin="RPR_I_C2_UNK"	0.904185
RPR_I_C1	RPR_I_A2_k141_2228042 id=342422432 bin="RPR_I_A2_UNK"	0.826277
RPR_I_C1	RPR_I_C1_k141_1540227 id=343083317 bin="RPR_I_C1_UNK"	0.81923
RPR_I_C1	RPR_I_B1_k141_361964 id=342505168 bin="RPR_I_B1_UNK"	0.812487
RPR_I_C1	RPR_I_C2_k141_2360210 id=343639614 bin="RPR_I_C2_UNK"	0.803051
RPR_I_C1	RPR_I_C1_k141_2093767 id=343154889 bin="RPR_I_C1_UNK"	0.780165
RPR_I_C1	RPR_I_C1_k141_4256094 id=343158991 bin="RPR_I_C1_UNK"	0.769761
RPR_I_C1	RPR_I_C1_k141_1285229 id=343160819 bin="RPR_I_C1_UNK"	0.743664
RPR_I_C1	RPR_I_C1_k141_193940 id=343149975 bin="RPR_I_C1_UNK"	0.742565
RPR_I_C1	RPR_I_C1_k141_543668 id=342998974 bin="RPR_I_C1_UNK"	0.699112
RPR_I_C1	RPR_I_C1_k141_1136456 id=343312722 bin="RPR_I_C1_UNK"	0.684057
RPR_I_C1	RPR_I_C2_k141_722354 id=343500276 bin="RPR_I_C2_UNK"	0.680946
RPR_I_C1	RPR_I_C2_k141_3704508 id=343608256 bin="RPR_I_C2_UNK"	0.680901
RPR_I_C1	RPR_I_A1_k141_820496 id=341952474 bin="RPR_I_A1_UNK"	0.666993
RPR_I_C1	RPR_I_C1_k141_1777058 id=343384217 bin="RPR_I_C1_UNK"	0.630187
RPR_I_C1	RPR_I_A1_k141_1928892 id=342062949 bin="RPR_I_A1_UNK"	0.599144
RPR_I_C1	RPR_I_B2_k141_725987 id=342947508 bin="RPR_I_B2_UNK"	0.5827
RPR_I_C1	RPR_I_A2_k141_490941 id=342131375 bin="RPR_I_A2_UNK"	0.580127
RPR_I_C1	RPR_I_B1_k141_972263 id=342505074 bin="RPR_I_B1_UNK"	0.577254
RPR_I_C1	RPR_I_B1_k141_610853 id=342471221 bin="RPR_I_B1_UNK"	0.560152
RPR_I_C1	RPR_I_B1_k141_730513 id=342658309 bin="RPR_I_B1_UNK"	0.545725
RPR_I_C1	RPR_I_B2_k141_1408430 id=342827366 bin="RPR_I_B2_UNK"	0.535206
RPR_I_C1	RPR_I_A1_k141_1353737 id=341913573 bin="RPR_I_A1_UNK"	0.530246
RPR_I_C1	RPR_I_A2_k141_568973 id=342274327 bin="RPR_I_A2_UNK"	0.498354
RPR_I_C1	RPR_I_C1_k141_1768926 id=343350383 bin="RPR_I_C1_UNK"	0.479711
RPR_I_C1	RPR_I_B2_k141_1569058 id=342715029 bin="RPR_I_B2_UNK"	0.471286
RPR_I_C1	RPR_I_A1_k141_628820 id=341901853 bin="RPR_I_A1_UNK"	0.461123
RPR_I_C1	RPR_I_C2_k141_3110296 id=343805919 bin="RPR_I_C2_UNK"	0.444257
RPR_I_C1	RPR_I_C2_k141_224241 id=343769189 bin="RPR_I_C2_UNK"	0.44018
RPR_I_C1	RPR_I_C1_k141_3755418 id=343376831 bin="RPR_I_C1_UNK"	0.429295
RPR_I_C1	RPR_I_C1_k141_2247005 id=343498213 bin="RPR_I_C1_UNK"	0.418001
RPR_I_C1	RPR_I_C2_k141_3783952 id=343533489 bin="RPR_I_C2_UNK"	0.408472
RPR_I_C1	RPR_I_A1_k141_373221 id=341857965 bin="RPR_I_A1_UNK"	0.406058
RPR_I_C1	RPR_I_C1_k141_2925943 id=343269750 bin="RPR_I_C1_UNK"	0.391668
RPR_I_C1	RPR_I_C1_k141_2382625 id=343273949 bin="RPR_I_C1_UNK"	0.390001
RPR_I_C1	RPR_I_B1_k141_792543 id=342484414 bin="RPR_I_B1_UNK"	0.378733
RPR_I_C1	RPR_I_B1_k141_1927090 id=342473029 bin="RPR_I_B1_UNK"	0.367022
RPR_I_C1	RPR_I_B1_k141_717300 id=342545739 bin="RPR_I_B1_UNK"	0.352151
RPR_I_C1	RPR_I_B1_k141_885259 id=342503207 bin="RPR_I_B1_UNK"	0.345866
RPR_I_C1	RPR_I_B1_k141_1406872 id=342512249 bin="RPR_I_B1_UNK"	0.343494
RPR_I_C1	RPR_I_C1_k141_3154517 id=343009706 bin="RPR_I_C1_UNK"	0.342606
RPR_I_C1	RPR_I_C2_k141_1893511 id=343512887 bin="RPR_I_C2_UNK"	0.340833
RPR_I_C1	RPR_I_C2_k141_1441495 id=343520375 bin="RPR_I_C2_UNK"	0.338337
RPR_I_C1	RPR_I_A1_k141_2080600 id=341944758 bin="RPR_I_A1_UNK"	0.337169
RPR_I_C1	RPR_I_B1_k141_146756 id=342544546 bin="RPR_I_B1_UNK"	0.333594
RPR_I_C1	RPR_I_C1_k141_20325 id=343109712 bin="RPR_I_C1_UNK"	0.331003
RPR_I_C1	RPR_I_B1_k141_784081 id=342705139 bin="RPR_I_B1_UNK"	0.326129
RPR_I_C1	RPR_I_B2_k141_53988 id=342816118 bin="RPR_I_B2_UNK"	0.325793
RPR_I_C1	RPR_I_A1_k141_1874266 id=341779256 bin="RPR_I_A1_UNK"	0.313093
RPR_I_C1	RPR_I_C2_k141_4256545 id=343674094 bin="RPR_I_C2_UNK"	0.312691
RPR_I_C1	RPR_I_A2_k141_2864201 id=342255855 bin="RPR_I_A2_UNK"	0.306329
RPR_I_C1	RPR_I_B2_k141_1320507 id=342806518 bin="RPR_I_B2_UNK"	0.302883
RPR_I_C1	RPR_I_B2_k141_186331 id=342796002 bin="RPR_I_B2_UNK"	0.296835
RPR_I_C1	RPR_I_C1_k141_3532045 id=343132914 bin="RPR_I_C1_UNK"	0.288222
RPR_I_C1	RPR_I_A2_k141_1155012 id=342134861 bin="RPR_I_A2_UNK"	0.287864
RPR_I_C1	RPR_I_A1_k141_187649 id=341809993 bin="RPR_I_A1_Conexibacter_woesei_74_112"	0.286471
RPR_I_C1	RPR_I_B1_k141_1889760 id=342520195 bin="RPR_I_B1_UNK"	0.281036
RPR_I_C1	RPR_I_C2_k141_1165280 id=343990813 bin="RPR_I_C2_UNK"	0.280821
RPR_I_C1	RPR_I_C2_k141_1904973 id=343603744 bin="RPR_I_C2_UNK"	0.276648
RPR_I_C1	RPR_I_C2_k141_1623774 id=343507023 bin="RPR_I_C2_UNK"	0.275592
RPR_I_C1	RPR_I_B1_k141_768175 id=342603518 bin="RPR_I_B1_UNK"	0.270108
RPR_I_C1	RPR_I_C2_k141_4075694 id=343663869 bin="RPR_I_C2_UNK"	0.266453
RPR_I_C1	RPR_I_C2_k141_1010075 id=343660021 bin="RPR_I_C2_UNK"	0.265263
RPR_I_C1	RPR_I_C1_k141_2438303 id=343062648 bin="RPR_I_C1_UNK"	0.263223
RPR_I_C1	RPR_I_C1_k141_3423735 id=343016193 bin="RPR_I_C1_UNK"	0.259601
RPR_I_C1	RPR_I_B1_k141_1683436 id=342620556 bin="RPR_I_B1_UNK"	0.256436
RPR_I_C1	RPR_I_A1_k141_2051782 id=341776576 bin="RPR_I_A1_UNK"	0.254508
RPR_I_C1	RPR_I_C1_k141_2981160 id=343103702 bin="RPR_I_C1_UNK"	0.253618
RPR_I_C1	RPR_I_B2_k141_252620 id=342924802 bin="RPR_I_B2_UNK"	0.253439
RPR_I_C1	RPR_I_B2_k141_1017609 id=342830427 bin="RPR_I_B2_UNK"	0.252556
RPR_I_C1	RPR_I_C1_k141_751097 id=343192413 bin="RPR_I_C1_UNK"	0.252556
RPR_I_C1	RPR_I_C1_k141_3381632 id=343290242 bin="RPR_I_C1_UNK"	0.249201
RPR_I_C1	RPR_I_C1_k141_1909348 id=343144050 bin="RPR_I_C1_UNK"	0.244899
RPR_I_C1	RPR_I_C1_k141_4164786 id=343191411 bin="RPR_I_C1_UNK"	0.240794
RPR_I_C1	RPR_I_B1_k141_2019380 id=342520031 bin="RPR_I_B1_UNK"	0.238413
RPR_I_C1	RPR_I_B1_k141_605389 id=342676953 bin="RPR_I_B1_UNK"	0.237702
RPR_I_C1	RPR_I_B2_k141_1409065 id=342859953 bin="RPR_I_B2_UNK"	0.234619
RPR_I_C1	RPR_I_C1_k141_1800932 id=343021232 bin="RPR_I_C1_UNK"	0.233391
RPR_I_C1	RPR_I_A1_k141_1250475 id=342000972 bin="RPR_I_A1_UNK"	0.233188
RPR_I_C1	RPR_I_C1_k141_2839032 id=343316110 bin="RPR_I_C1_UNK"	0.232897
RPR_I_C1	RPR_I_C1_k141_1669353 id=343295667 bin="RPR_I_C1_UNK"	0.227831
RPR_I_C1	RPR_I_A2_k141_2336511 id=342327753 bin="RPR_I_A2_UNK"	0.226952
RPR_I_C1	RPR_I_A1_k141_2265656 id=342019557 bin="RPR_I_A1_UNK"	0.221846
RPR_I_C1	RPR_I_C2_k141_3056945 id=343508133 bin="RPR_I_C2_UNK"	0.216468
RPR_I_C1	RPR_I_A1_k141_863107 id=341862691 bin="RPR_I_A1_UNK"	0.215035
RPR_I_C1	RPR_I_B1_k141_553260 id=342622885 bin="RPR_I_B1_UNK"	0.21392
RPR_I_C1	RPR_I_B1_k141_1358324 id=342453129 bin="RPR_I_B1_UNK"	0.21358
RPR_I_C1	RPR_I_C2_k141_1556473 id=343664298 bin="RPR_I_C2_UNK"	0.211886
RPR_I_C1	RPR_I_C1_k141_838084 id=343163137 bin="RPR_I_C1_UNK"	0.210018
RPR_I_C1	RPR_I_B1_k141_518577 id=342677837 bin="RPR_I_B1_UNK"	0.209927
RPR_I_C1	RPR_I_B1_k141_802138 id=342554168 bin="RPR_I_B1_UNK"	0.202911
RPR_I_C1	RPR_I_A2_k141_2881492 id=342416652 bin="RPR_I_A2_UNK"	0.202134
RPR_I_C1	RPR_I_A1_k141_2184662 id=341886984 bin="RPR_I_A1_UNK"	0.199265
RPR_I_C1	RPR_I_C1_k141_4068816 id=343106487 bin="RPR_I_C1_UNK"	0.198671
RPR_I_C1	RPR_I_A2_k141_182780 id=342129591 bin="RPR_I_A2_UNK"	0.193331
RPR_I_C1	RPR_I_B1_k141_653850 id=342442344 bin="RPR_I_B1_UNK"	0.192386
RPR_I_C1	RPR_I_C2_k141_3872411 id=343573005 bin="RPR_I_C2_UNK"	0.19201
RPR_I_C1	RPR_I_A1_k141_1993203 id=341791985 bin="RPR_I_A1_UNK"	0.191966
RPR_I_C1	RPR_I_C1_k141_2289671 id=343224037 bin="RPR_I_C1_UNK"	0.191783
RPR_I_C1	RPR_I_C2_k141_183452 id=343539831 bin="RPR_I_C2_UNK"	0.191555
RPR_I_C1	RPR_I_B1_k141_924061 id=342472980 bin="RPR_I_B1_UNK"	0.190992
RPR_I_C1	RPR_I_C1_k141_759856 id=343224668 bin="RPR_I_C1_UNK"	0.189934
RPR_I_C1	RPR_I_B1_k141_185677 id=342491112 bin="RPR_I_B1_UNK"	0.189552
RPR_I_C1	RPR_I_C2_k141_1022567 id=343722260 bin="RPR_I_C2_UNK"	0.185672
RPR_I_C1	RPR_I_C1_k141_2205820 id=343265539 bin="RPR_I_C1_UNK"	0.185471
RPR_I_C1	RPR_I_B1_k141_667005 id=342508672 bin="RPR_I_B1_UNK"	0.184409
RPR_I_C1	RPR_I_A1_k141_203393 id=341887971 bin="RPR_I_A1_UNK"	0.18353
RPR_I_C1	RPR_I_C2_k141_3094117 id=343718829 bin="RPR_I_C2_UNK"	0.181675
RPR_I_C1	RPR_I_C1_k141_3147295 id=343491251 bin="RPR_I_C1_UNK"	0.181169
RPR_I_C1	RPR_I_C1_k141_2956896 id=343431150 bin="RPR_I_C1_UNK"	0.180829
RPR_I_C1	RPR_I_C2_k141_1274635 id=343647618 bin="RPR_I_C2_UNK"	0.178669
RPR_I_C1	RPR_I_B1_k141_1663859 id=342460155 bin="RPR_I_B1_Acidobacteriia_62_40"	0.178342
RPR_I_C1	RPR_I_A1_k141_249840 id=341798353 bin="RPR_I_A1_UNK"	0.178263
RPR_I_C1	RPR_I_C1_k141_1133705 id=343315716 bin="RPR_I_C1_UNK"	0.177477
RPR_I_C1	RPR_I_C1_k141_2657816 id=343262845 bin="RPR_I_C1_UNK"	0.177165
RPR_I_C1	RPR_I_B1_k141_102128 id=342538914 bin="RPR_I_B1_UNK"	0.17488
RPR_I_C1	RPR_I_C1_k141_182221 id=343017686 bin="RPR_I_C1_UNK"	0.174846
RPR_I_C1	RPR_I_C1_k141_3809503 id=343169102 bin="RPR_I_C1_UNK"	0.170602
RPR_I_C1	RPR_I_C1_k141_2945959 id=343383547 bin="RPR_I_C1_UNK"	0.167168
RPR_I_C1	RPR_I_C2_k141_1580977 id=343804732 bin="RPR_I_C2_UNK"	0.166644
RPR_I_C1	RPR_I_B1_k141_129362 id=342682948 bin="RPR_I_B1_UNK"	0.163122
RPR_I_C1	RPR_I_C1_k141_1941852 id=343295594 bin="RPR_I_C1_UNK"	0.161993
RPR_I_C1	RPR_I_C2_k141_3274484 id=343716304 bin="RPR_I_C2_UNK"	0.161287
RPR_I_C1	RPR_I_C1_k141_1878655 id=343434496 bin="RPR_I_C1_UNK"	0.159937
RPR_I_C1	RPR_I_A2_k141_1665396 id=342304844 bin="RPR_I_A2_UNK"	0.159211
RPR_I_C1	RPR_I_C2_k141_1563113 id=343730141 bin="RPR_I_C2_UNK"	0.155905
RPR_I_C1	RPR_I_C1_k141_2615069 id=343019800 bin="RPR_I_C1_UNK"	0.15577
RPR_I_C1	RPR_I_C2_k141_2009934 id=343700523 bin="RPR_I_C2_UNK"	0.153681
RPR_I_C1	RPR_I_C2_k141_269732 id=343579482 bin="RPR_I_C2_UNK"	0.150408
RPR_I_C1	RPR_I_A1_k141_255683 id=341835140 bin="RPR_I_A1_UNK"	0.150227
RPR_I_C1	RPR_I_A2_k141_1605313 id=342304685 bin="RPR_I_A2_UNK"	0.148747
RPR_I_C1	RPR_I_C2_k141_683850 id=343812091 bin="RPR_I_C2_UNK"	0.148478
RPR_I_C1	RPR_I_C2_k141_664103 id=343709406 bin="RPR_I_C2_UNK"	0.147244
RPR_I_C1	RPR_I_C1_k141_2109106 id=343285532 bin="RPR_I_C1_UNK"	0.147144
RPR_I_C1	RPR_I_C2_k141_1296578 id=343718319 bin="RPR_I_C2_UNK"	0.145322
RPR_I_C1	RPR_I_B1_k141_1262293 id=342688605 bin="RPR_I_B1_UNK"	0.145172
RPR_I_C1	RPR_I_C2_k141_2086526 id=343600903 bin="RPR_I_C2_UNK"	0.143885
RPR_I_C1	RPR_I_B1_k141_971502 id=342514124 bin="RPR_I_B1_UNK"	0.141557
RPR_I_C1	RPR_I_C1_k141_3797771 id=343098261 bin="RPR_I_C1_UNK"	0.140459
RPR_I_C1	RPR_I_C1_k141_1981184 id=343031592 bin="RPR_I_C1_UNK"	0.139249
RPR_I_C1	RPR_I_C1_k141_248410 id=343386358 bin="RPR_I_C1_UNK"	0.138927
RPR_I_C1	RPR_I_B1_k141_649323 id=342663654 bin="RPR_I_B1_UNK"	0.138065
RPR_I_C1	RPR_I_C1_k141_3827088 id=343275379 bin="RPR_I_C1_UNK"	0.1375
RPR_I_C1	RPR_I_C2_k141_948071 id=343818978 bin="RPR_I_C2_UNK"	0.137303
RPR_I_C1	RPR_I_B1_k141_1667129 id=342496007 bin="RPR_I_B1_UNK"	0.136531
RPR_I_C1	RPR_I_C1_k141_2279883 id=343170416 bin="RPR_I_C1_UNK"	0.135605
RPR_I_C1	RPR_I_C1_k141_1847579 id=343269880 bin="RPR_I_C1_UNK"	0.134649
RPR_I_C1	RPR_I_A2_k141_2213793 id=342327511 bin="RPR_I_A2_UNK"	0.134156
RPR_I_C1	RPR_I_C1_k141_4176891 id=343216806 bin="RPR_I_C1_UNK"	0.133344
RPR_I_C1	RPR_I_B2_k141_1876624 id=342752755 bin="RPR_I_B2_UNK"	0.133191
RPR_I_C1	RPR_I_C1_k141_1901742 id=343074447 bin="RPR_I_C1_UNK"	0.133169
RPR_I_C1	RPR_S_C2_k141_918105 id=347736738 bin="RPR_S_C2_UNK"	0.132672
RPR_I_C1	RPR_I_C2_k141_2399168 id=343845738 bin="RPR_I_C2_UNK"	0.130493
RPR_I_C1	RPR_I_A2_k141_1934754 id=342122856 bin="RPR_I_A2_UNK"	0.130358
RPR_I_C1	RPR_I_A2_k141_2181168 id=342156984 bin="RPR_I_A2_UNK"	0.12741
RPR_I_C1	RPR_I_C2_k141_4267850 id=343735116 bin="RPR_I_C2_UNK"	0.126363
RPR_I_C1	RPR_I_C1_k141_1753880 id=343294247 bin="RPR_I_C1_UNK"	0.126125
RPR_I_C1	RPR_I_A2_k141_2550068 id=342205550 bin="RPR_I_A2_UNK"	0.125208
RPR_I_C1	RPR_I_C2_k141_4032504 id=343908705 bin="RPR_I_C2_UNK"	0.124292
RPR_I_C1	RPR_I_C2_k141_3534656 id=343687115 bin="RPR_I_C2_UNK"	0.122896
RPR_I_C1	RPR_I_C2_k141_3942116 id=343911896 bin="RPR_I_C2_UNK"	0.121871
RPR_I_C1	RPR_I_B1_k141_1113103 id=342616943 bin="RPR_I_B1_UNK"	0.120138
RPR_I_C1	RPR_I_C1_k141_3609859 id=343099928 bin="RPR_I_C1_UNK"	0.120113
RPR_I_C1	RPR_I_C2_k141_2879743 id=343521392 bin="RPR_I_C2_UNK"	0.119411
RPR_I_C1	RPR_I_C1_k141_1246730 id=343459052 bin="RPR_I_C1_UNK"	0.119369
RPR_I_C1	RPR_I_C1_k141_2638139 id=343212074 bin="RPR_I_C1_UNK"	0.119362
RPR_I_C1	RPR_I_C2_k141_1494173 id=343804130 bin="RPR_I_C2_UNK"	0.119069
RPR_I_C1	RPR_I_C1_k141_2656328 id=343255559 bin="RPR_I_C1_UNK"	0.119033
RPR_I_C1	RPR_I_A2_k141_2117470 id=342165057 bin="RPR_I_A2_UNK"	0.118779
RPR_I_C1	RPR_I_C1_k141_4254362 id=343164137 bin="RPR_I_C1_UNK"	0.11792
RPR_I_C1	RPR_I_B1_k141_1055291 id=342473464 bin="RPR_I_B1_UNK"	0.11476
RPR_I_C1	RPR_I_C1_k141_2005264 id=343152658 bin="RPR_I_C1_UNK"	0.113863
RPR_I_C1	RPR_I_C2_k141_1302739 id=343782303 bin="RPR_I_C2_UNK"	0.111593
RPR_I_C1	RPR_I_C1_k141_1748040 id=343216204 bin="RPR_I_C1_UNK"	0.111118
RPR_I_C1	RPR_I_B1_k141_368945 id=342551012 bin="RPR_I_B1_UNK"	0.11073
RPR_I_C1	RPR_I_C1_k141_3540754 id=343195575 bin="RPR_I_C1_UNK"	0.109425
RPR_I_C1	RPR_I_C1_k141_1918541 id=343184401 bin="RPR_I_C1_UNK"	0.107733
RPR_I_C1	RPR_I_C1_k141_2419274 id=343438141 bin="RPR_I_C1_UNK"	0.107366
RPR_I_C1	RPR_I_C1_k141_1863922 id=343389846 bin="RPR_I_C1_UNK"	0.106335
RPR_I_C1	RPR_I_C1_k141_1179484 id=343062440 bin="RPR_I_C1_UNK"	0.103614
RPR_I_C1	RPR_I_C2_k141_1266254 id=343533814 bin="RPR_I_C2_UNK"	0.102514
RPR_I_C1	RPR_I_C2_k141_1038533 id=343791238 bin="RPR_I_C2_UNK"	0.101549
RPR_I_C1	RPR_I_A2_k141_378574 id=342174372 bin="RPR_I_A2_UNK"	0.100633
RPR_I_C1	RPR_I_A2_k141_2732696 id=342197473 bin="RPR_I_A2_UNK"	0.100149
RPR_I_C1	RPR_I_C2_k141_3523840 id=343619959 bin="RPR_I_C2_UNK"	0.0987402
RPR_I_C1	RPR_I_C2_k141_1563156 id=343730386 bin="RPR_I_C2_UNK"	0.0981285
RPR_I_C1	RPR_I_C2_k141_1770966 id=343848620 bin="RPR_I_C2_UNK"	0.0979739
RPR_I_C1	RPR_I_A1_k141_2230809 id=342086483 bin="RPR_I_A1_UNK"	0.09717
RPR_I_C1	RPR_I_C1_k141_1772349 id=343382221 bin="RPR_I_C1_UNK"	0.0968675
RPR_I_C1	RPR_I_B1_k141_1977340 id=342542737 bin="RPR_I_B1_UNK"	0.0967571
RPR_I_C1	RPR_I_C1_k141_3147809 id=343490486 bin="RPR_I_C1_UNK"	0.0966444
RPR_I_C1	RPR_I_C2_k141_2669394 id=343853477 bin="RPR_I_C2_UNK"	0.095962
RPR_I_C1	RPR_I_B2_k141_56364 id=342842717 bin="RPR_I_B2_Acidobacteriales_62_40"	0.0950522
RPR_I_C1	RPR_I_C2_k141_2535936 id=343625580 bin="RPR_I_C2_UNK"	0.0944493
RPR_I_C1	RPR_I_A1_k141_248861 id=341837134 bin="RPR_I_A1_UNK"	0.0943874
RPR_I_C1	RPR_I_B1_k141_1146287 id=342583732 bin="RPR_I_B1_UNK"	0.0938552
RPR_I_C1	RPR_I_C2_k141_2112161 id=343749089 bin="RPR_I_C2_UNK"	0.0933009
RPR_I_C1	RPR_I_C1_k141_1084286 id=343014393 bin="RPR_I_C1_UNK"	0.0919979
RPR_I_C1	RPR_I_A2_k141_627915 id=342222371 bin="RPR_I_A2_UNK"	0.0913443
RPR_I_C1	RPR_I_B2_k141_1980703 id=342861705 bin="RPR_I_B2_UNK"	0.0911587
RPR_I_C1	RPR_I_C1_k141_3846996 id=343433203 bin="RPR_I_C1_UNK"	0.0904543
RPR_I_C1	RPR_I_C2_k141_1594729 id=343962513 bin="RPR_I_C2_UNK"	0.0903571
RPR_I_C1	RPR_I_C1_k141_4223928 id=343473953 bin="RPR_I_C1_UNK"	0.089498
RPR_I_C1	RPR_I_C1_k141_3061296 id=343011225 bin="RPR_I_C1_UNK"	0.0885506
RPR_I_C1	RPR_I_C1_k141_3936230 id=343383737 bin="RPR_I_C1_UNK"	0.087336
RPR_I_C1	RPR_I_C1_k141_2730856 id=343254746 bin="RPR_I_C1_UNK"	0.0869495
RPR_I_C1	RPR_I_C2_k141_1899131 id=343564810 bin="RPR_I_C2_UNK"	0.0856554
RPR_I_C1	RPR_I_A2_k141_2065884 id=342183154 bin="RPR_I_A2_UNK"	0.0852225
RPR_I_C1	RPR_I_C1_k141_682786 id=343334038 bin="RPR_I_C1_UNK"	0.0834669
RPR_I_C1	RPR_I_C1_k141_66659 id=343369937 bin="RPR_I_C1_UNK"	0.0810862
RPR_I_C1	RPR_I_A1_k141_266562 id=341985131 bin="RPR_I_A1_UNK"	0.0808874
RPR_I_C1	RPR_I_C1_k141_4107293 id=343370604 bin="RPR_I_C1_UNK"	0.0808698
RPR_I_C1	RPR_I_C1_k141_428525 id=343414920 bin="RPR_I_C1_UNK"	0.0803221
RPR_I_C1	RPR_I_C2_k141_1967102 id=343983566 bin="RPR_I_C2_UNK"	0.0799754
RPR_I_C1	RPR_I_B2_k141_1626649 id=342815573 bin="RPR_I_B2_UNK"	0.0788535
RPR_I_C1	RPR_I_C1_k141_2997182 id=343171177 bin="RPR_I_C1_UNK"	0.0787585
RPR_I_C1	RPR_I_C1_k141_920488 id=343110000 bin="RPR_I_C1_UNK"	0.0766252
RPR_I_C1	RPR_I_C2_k141_2357121 id=343633439 bin="RPR_I_C2_UNK"	0.0764176
RPR_I_C1	RPR_I_C2_k141_2486606 id=343832095 bin="RPR_I_C2_UNK"	0.0758721
RPR_I_C1	RPR_I_C2_k141_2883868 id=343524485 bin="RPR_I_C2_UNK"	0.0758567
RPR_I_C1	RPR_I_C1_k141_1036114 id=343267020 bin="RPR_I_C1_UNK"	0.0748673
RPR_I_C1	RPR_I_B2_k141_323091 id=342903020 bin="RPR_I_B2_UNK"	0.0746597
RPR_I_C1	RPR_I_C1_k141_3378584 id=343296639 bin="RPR_I_C1_UNK"	0.0746376
RPR_I_C1	RPR_I_C2_k141_1990968 id=343569555 bin="RPR_I_C2_UNK"	0.0741849
RPR_I_C1	RPR_I_A1_k141_2120894 id=341819783 bin="RPR_I_A1_UNK"	0.0737211
RPR_I_C1	RPR_I_C1_k141_2541386 id=343127997 bin="RPR_I_C1_UNK"	0.0735864
RPR_I_C1	RPR_I_C1_k141_1924052 id=343226099 bin="RPR_I_C1_UNK"	0.0722084
RPR_I_C1	RPR_I_C2_k141_2525910 id=343557083 bin="RPR_I_C2_UNK"	0.0717137
RPR_I_C1	RPR_I_B2_k141_923501 id=342766386 bin="RPR_I_B2_UNK"	0.070848
RPR_I_C1	RPR_I_C1_k141_684551 id=343332421 bin="RPR_I_C1_UNK"	0.0671644
RPR_I_C1	RPR_I_C2_k141_359125 id=343984169 bin="RPR_I_C2_UNK"	0.0667536
RPR_I_C1	RPR_I_A2_k141_1820895 id=342202493 bin="RPR_I_A2_UNK"	0.0663693
RPR_I_C1	RPR_I_C2_k141_1795281 id=343980615 bin="RPR_I_C2_UNK"	0.0662943
RPR_I_C1	RPR_I_C2_k141_3497518 id=343936654 bin="RPR_I_C2_UNK"	0.0659277
RPR_I_C1	RPR_I_C1_k141_3343395 id=343150776 bin="RPR_I_C1_UNK"	0.0655125
RPR_I_C1	RPR_I_A1_k141_1268612 id=341794503 bin="RPR_I_A1_UNK"	0.0654794
RPR_I_C1	RPR_I_B2_k141_141170 id=342851205 bin="RPR_I_B2_UNK"	0.0653976
RPR_I_C1	RPR_I_C1_k141_3365735 id=343201852 bin="RPR_I_C1_UNK"	0.0645099
RPR_I_C1	RPR_I_C2_k141_314903 id=343760478 bin="RPR_I_C2_UNK"	0.0643597
RPR_I_C1	RPR_I_B2_k141_1360785 id=342782578 bin="RPR_I_B2_UNK"	0.0628845
RPR_I_C1	RPR_I_C1_k141_3025672 id=343341114 bin="RPR_I_C1_UNK"	0.0624075
RPR_I_C1	RPR_I_A1_k141_820396 id=341951946 bin="RPR_I_A1_UNK"	0.0614004
RPR_I_C1	RPR_I_A1_k141_2083540 id=341971987 bin="RPR_I_A1_UNK"	0.0612458
RPR_I_C1	RPR_I_B1_k141_1163551 id=342636049 bin="RPR_I_B1_UNK"	0.0608042
RPR_I_C1	RPR_I_C2_k141_1028263 id=343737328 bin="RPR_I_C2_UNK"	0.0605899
RPR_I_C1	RPR_I_C1_k141_221828 id=343231561 bin="RPR_I_C1_UNK"	0.0602035
RPR_I_C1	RPR_I_C1_k141_1402332 id=343319052 bin="RPR_I_C1_UNK"	0.0597264
RPR_I_C1	RPR_I_C2_k141_1143247 id=343867375 bin="RPR_I_C2_UNK"	0.0596999
RPR_I_C1	RPR_I_A1_k141_818947 id=341948640 bin="RPR_I_A1_UNK"	0.0594813
RPR_I_C1	RPR_I_C2_k141_938276 id=343764808 bin="RPR_I_C2_UNK"	0.0590551
RPR_I_C1	RPR_I_C2_k141_3335448 id=343544198 bin="RPR_I_C2_UNK"	0.0590242
RPR_I_C1	RPR_I_A2_k141_1665479 id=342290541 bin="RPR_I_A2_UNK"	0.0587724
RPR_I_C1	RPR_I_A1_k141_885868 id=341986193 bin="RPR_I_A1_UNK"	0.0581033
RPR_I_C1	RPR_I_A1_k141_1624805 id=342080555 bin="RPR_I_A1_UNK"	0.0580282
RPR_I_C1	RPR_I_A1_k141_2032569 id=342005519 bin="RPR_I_A1_UNK"	0.0578383
RPR_I_C1	RPR_I_A2_k141_2148376 id=342294412 bin="RPR_I_A2_UNK"	0.0575843
RPR_I_C1	RPR_I_C1_k141_2586393 id=343430710 bin="RPR_I_C1_UNK"	0.0573369
RPR_I_C1	RPR_I_C1_k141_1324047 id=343369638 bin="RPR_I_C1_UNK"	0.0572155
RPR_I_C1	RPR_I_C2_k141_246193 id=343878289 bin="RPR_I_C2_UNK"	0.0570366
RPR_I_C1	RPR_I_C1_k141_3035249 id=343374234 bin="RPR_I_C1_UNK"	0.0569615
RPR_I_C1	RPR_I_A1_k141_692974 id=341974262 bin="RPR_I_A1_UNK"	0.056829
RPR_I_C1	RPR_I_C1_k141_3192820 id=343251024 bin="RPR_I_C1_UNK"	0.0565022
RPR_I_C1	RPR_I_C2_k141_1958311 id=343896557 bin="RPR_I_C2_UNK"	0.0561797
RPR_I_C1	RPR_I_C2_k141_4111297 id=343859043 bin="RPR_I_C2_UNK"	0.0555459
RPR_I_C1	RPR_I_C2_k141_4094402 id=343774840 bin="RPR_I_C2_UNK"	0.0554598
RPR_I_C1	RPR_I_B1_k141_798982 id=342523386 bin="RPR_I_B1_UNK"	0.0552191
RPR_I_C1	RPR_S_A2_k141_975377 id=344375146 bin="RPR_S_A2_UNK"	0.0551307
RPR_I_C1	RPR_I_C2_k141_4067185 id=343607203 bin="RPR_I_C2_UNK"	0.0545499
RPR_I_C1	RPR_I_B1_k141_1381354 id=342696293 bin="RPR_I_B1_UNK"	0.0544572
RPR_I_C1	RPR_I_B2_k141_712028 id=342811664 bin="RPR_I_B2_UNK"	0.053819
RPR_I_C1	RPR_I_C1_k141_2014572 id=343234435 bin="RPR_I_C1_UNK"	0.0535782
RPR_I_C1	RPR_I_C1_k141_3947677 id=343446585 bin="RPR_I_C1_UNK"	0.0533817
RPR_I_C1	RPR_I_C1_k141_3664461 id=343374150 bin="RPR_I_C1_UNK"	0.0531366
RPR_I_C1	RPR_I_B2_k141_488300 id=342759172 bin="RPR_I_B2_UNK"	0.0517232
RPR_I_C1	RPR_I_A1_k141_150793 id=341928792 bin="RPR_I_A1_UNK"	0.0503782
RPR_I_C1	RPR_I_A1_k141_1707419 id=341864715 bin="RPR_I_A1_UNK"	0.0502767
RPR_I_C1	RPR_I_C2_k141_3698822 id=343567189 bin="RPR_I_C2_UNK"	0.0491239
RPR_I_C1	RPR_I_C2_k141_818095 id=343544771 bin="RPR_I_C2_UNK"	0.04815
RPR_I_C1	RPR_I_B2_k141_1486079 id=342763902 bin="RPR_I_B2_UNK"	0.047779
RPR_I_C1	RPR_I_C2_k141_432449 id=343891415 bin="RPR_I_C2_UNK"	0.0471098
RPR_I_C1	RPR_I_B1_k141_1712372 id=342499800 bin="RPR_I_B1_UNK"	0.0469663
RPR_I_C1	RPR_I_B2_k141_946775 id=342922120 bin="RPR_I_B2_UNK"	0.045851
RPR_I_C1	RPR_I_B1_k141_1856958 id=342623331 bin="RPR_I_B1_UNK"	0.0455418
RPR_I_C1	RPR_I_A1_k141_1345853 id=341865897 bin="RPR_I_A1_UNK"	0.0450383
RPR_I_C1	RPR_I_A1_k141_932931 id=341950444 bin="RPR_I_A1_UNK"	0.0447446
RPR_I_C1	RPR_I_B2_k141_979829 id=342863656 bin="RPR_I_B2_UNK"	0.0442654
RPR_I_C1	RPR_I_A1_k141_2582494 id=342030118 bin="RPR_I_A1_UNK"	0.0438833
RPR_I_C1	RPR_I_A1_k141_504672 id=341888319 bin="RPR_I_A1_UNK"	0.0432097
RPR_I_C1	RPR_I_A1_k141_430805 id=341825871 bin="RPR_I_A1_UNK"	0.0430419
RPR_I_C1	RPR_I_C1_k141_3510489 id=343034826 bin="RPR_I_C1_UNK"	0.0430132
RPR_I_C1	RPR_I_C1_k141_1040111 id=343335660 bin="RPR_I_C1_UNK"	0.041898
RPR_I_C1	RPR_I_A2_k141_2593816 id=342111228 bin="RPR_I_A2_UNK"	0.040924
RPR_I_C1	RPR_I_A2_k141_2615615 id=342212257 bin="RPR_I_A2_UNK"	0.0405994
RPR_I_C1	RPR_I_A1_k141_686744 id=341895561 bin="RPR_I_A1_Gemmatimonadetes_bacterium_KBS708_74_19"	0.0403234
RPR_I_C1	RPR_I_C1_k141_3044128 id=343472515 bin="RPR_I_C1_UNK"	0.0398883
RPR_I_C1	RPR_I_C2_k141_2533758 id=343659936 bin="RPR_I_C2_UNK"	0.0393119
RPR_I_C1	RPR_I_B2_k141_1958069 id=342718083 bin="RPR_I_B2_UNK"	0.0387311
RPR_I_C1	RPR_I_A1_k141_1489096 id=342017119 bin="RPR_I_A1_UNK"	0.03855
RPR_I_C1	RPR_I_A2_k141_444910 id=342229248 bin="RPR_I_A2_UNK"	0.0384595
RPR_I_C1	RPR_I_C1_k141_526314 id=343459164 bin="RPR_I_C1_UNK"	0.0380752
RPR_I_C1	RPR_I_A1_k141_851220 id=341800009 bin="RPR_I_A1_Bacteroidetes_41_39"	0.0378389
RPR_I_C1	RPR_I_C2_k141_1604962 id=343974140 bin="RPR_I_C2_UNK"	0.0375916
RPR_I_C1	RPR_I_A2_k141_770053 id=342339836 bin="RPR_I_A2_UNK"	0.0373155
RPR_I_C1	RPR_I_C2_k141_3565682 id=343828832 bin="RPR_I_C2_UNK"	0.037247
RPR_I_C1	RPR_I_A2_k141_1420165 id=342287286 bin="RPR_I_A2_UNK"	0.0365602
RPR_I_C1	RPR_I_C1_k141_2667134 id=343324603 bin="RPR_I_C1_UNK"	0.0362886
RPR_I_C1	RPR_I_B2_k141_95557 id=342789632 bin="RPR_I_B2_UNK"	0.0361473
RPR_I_C1	RPR_I_A2_k141_273685 id=342296982 bin="RPR_I_A2_UNK"	0.0359949
RPR_I_C1	RPR_I_A2_k141_418467 id=342386226 bin="RPR_I_A2_UNK"	0.0348796
RPR_I_C1	RPR_I_A2_k141_800885 id=342206348 bin="RPR_I_A2_UNK"	0.0347537
RPR_I_C1	RPR_I_C2_k141_2727216 id=343691194 bin="RPR_I_C2_UNK"	0.0342922
RPR_I_C1	RPR_I_A1_k141_2307291 id=341913693 bin="RPR_I_A1_UNK"	0.0338174
RPR_I_C1	RPR_I_B2_k141_1861817 id=342919409 bin="RPR_I_B2_UNK"	0.0335281
RPR_I_C1	RPR_I_A1_k141_2195822 id=341985379 bin="RPR_I_A1_UNK"	0.0332012
RPR_I_C1	RPR_I_C2_k141_3868556 id=343499852 bin="RPR_I_C2_UNK"	0.0331261
RPR_I_C1	RPR_I_B1_k141_1064037 id=342553663 bin="RPR_I_B1_UNK"	0.0330179
RPR_I_C1	RPR_I_A1_k141_965553 id=341767016 bin="RPR_I_A1_UNK"	0.0328965
RPR_I_C1	RPR_I_C1_k141_42751 id=343241698 bin="RPR_I_C1_UNK"	0.0328148
RPR_I_C1	RPR_I_C1_k141_1629020 id=343060758 bin="RPR_I_C1_UNK"	0.0326116
RPR_I_C1	RPR_I_A1_k141_2532794 id=342087446 bin="RPR_I_A1_UNK"	0.0323377
RPR_I_C1	RPR_I_C2_k141_3954236 id=343997761 bin="RPR_I_C2_UNK"	0.0321456
RPR_I_C1	RPR_I_B2_k141_1899034 id=342882650 bin="RPR_I_B2_UNK"	0.0311938
RPR_I_C1	RPR_I_A2_k141_2181563 id=342159256 bin="RPR_I_A2_UNK"	0.0311474
RPR_I_C1	RPR_I_A1_k141_1682879 id=342078032 bin="RPR_I_A1_UNK"	0.0310834
RPR_I_C1	RPR_I_C2_k141_3140155 id=343950515 bin="RPR_I_C2_UNK"	0.0308669
RPR_I_C1	RPR_I_B1_k141_677291 id=342629366 bin="RPR_I_B1_UNK"	0.0300763
RPR_I_C1	RPR_I_A2_k141_262900 id=342238512 bin="RPR_I_A2_UNK"	0.0289986
RPR_I_C1	RPR_I_A1_k141_706442 id=342005600 bin="RPR_I_A1_UNK"	0.0287645
RPR_I_C1	RPR_I_A1_k141_882441 id=341967040 bin="RPR_I_A1_UNK"	0.0287204
RPR_I_C1	RPR_I_A1_k141_1706265 id=341856893 bin="RPR_I_A1_UNK"	0.0282345
RPR_I_C1	RPR_I_B2_k141_206590 id=342955283 bin="RPR_I_B2_UNK"	0.0280623
RPR_I_C1	RPR_I_C2_k141_1362995 id=343593102 bin="RPR_I_C2_UNK"	0.0278215
RPR_I_C1	RPR_I_C1_k141_2634221 id=343179321 bin="RPR_I_C1_UNK"	0.0277045
RPR_I_C1	RPR_I_C2_k141_1775936 id=343907665 bin="RPR_I_C2_UNK"	0.0271877
RPR_I_C1	RPR_I_A1_k141_916924 id=341811404 bin="RPR_I_A1_UNK"	0.0268786
RPR_I_C1	RPR_I_B1_k141_402867 id=342519127 bin="RPR_I_B1_UNK"	0.0257037
RPR_I_C1	RPR_I_A2_k141_793088 id=342132979 bin="RPR_I_A2_UNK"	0.0248225
RPR_I_C1	RPR_I_C2_k141_3844922 id=343925602 bin="RPR_I_C2_UNK"	0.0241644
RPR_I_C1	RPR_I_A1_k141_1719608 id=341935485 bin="RPR_I_A1_UNK"	0.0220642
RPR_I_C1	RPR_I_B1_k141_1423021 id=342604232 bin="RPR_I_B1_UNK"	0.0209909
RPR_I_C1	RPR_I_B2_k141_1430632 id=342996731 bin="RPR_I_B2_UNK"	0.0207392
RPR_I_C1	RPR_I_A1_k141_743529 id=341877914 bin="RPR_I_A1_UNK"	0.0205846
RPR_I_C1	RPR_I_B2_k141_1715712 id=342826953 bin="RPR_I_B2_UNK"	0.0202975
RPR_I_C1	RPR_I_A1_k141_2071283 id=341916644 bin="RPR_I_A1_UNK"	0.0200855
RPR_I_C1	RPR_I_B2_k141_619794 id=342816672 bin="RPR_I_B2_UNK"	0.0197896
RPR_I_C1	RPR_I_A2_k141_1170017 id=342225701 bin="RPR_I_A2_UNK"	0.0192043
RPR_I_C1	RPR_I_A1_k141_1357455 id=341936251 bin="RPR_I_A1_UNK"	0.0168921
RPR_I_C1	RPR_I_A1_k141_2851822 id=341896170 bin="RPR_I_A1_UNK"	0.0154898
RPR_I_C2	RPR_I_A2_k141_1665479 id=342290541 bin="RPR_I_A2_UNK"	0.0374183
RPR_I_C2	RPR_I_C1_k141_1040111 id=343335660 bin="RPR_I_C1_UNK"	0.0205243
RPR_I_C2	RPR_I_B2_k141_1861817 id=342919409 bin="RPR_I_B2_UNK"	0.0422609
RPR_I_C2	RPR_I_B2_k141_95557 id=342789632 bin="RPR_I_B2_UNK"	0.0205265
RPR_I_C2	RPR_I_A2_k141_1420165 id=342287286 bin="RPR_I_A2_UNK"	0.0257824
RPR_I_C2	RPR_SA_C1_RPR_SA_C1_scaffold_k141_4072212 id=490992586 bin="RPR_SA_C1_UNK"	0.0618347
RPR_I_C2	RPR_I_A1_k141_2071283 id=341916644 bin="RPR_I_A1_UNK"	0.0291937
RPR_I_C2	RPR_I_B2_k141_979829 id=342863656 bin="RPR_I_B2_UNK"	0.0280513
RPR_I_C2	RPR_I_C1_k141_1324047 id=343369638 bin="RPR_I_C1_UNK"	0.0496796
RPR_I_C2	RPR_I_A2_k141_2019455 id=342275138 bin="RPR_I_A2_UNK"	0.0247325
RPR_I_C2	RPR_I_A2_k141_2881492 id=342416652 bin="RPR_I_A2_UNK"	0.115305
RPR_I_C2	RPR_I_A1_k141_2307291 id=341913693 bin="RPR_I_A1_UNK"	0.0317832
RPR_I_C2	RPR_I_A2_k141_418467 id=342386226 bin="RPR_I_A2_UNK"	0.0209961
RPR_I_C2	RPR_I_A1_k141_1719608 id=341935485 bin="RPR_I_A1_UNK"	0.0271573
RPR_I_C2	RPR_I_A1_k141_1357455 id=341936251 bin="RPR_I_A1_UNK"	0.0319028
RPR_I_C2	RPR_I_A1_k141_439105 id=341847773 bin="RPR_I_A1_UNK"	0.0256559
RPR_I_C2	RPR_I_C2_k141_1654633 id=343709062 bin="RPR_I_C2_UNK"	0.0525423
RPR_I_C2	RPR_I_A1_k141_2198874 id=341943412 bin="RPR_I_A1_UNK"	0.0259065
RPR_I_C2	RPR_I_A1_k141_1706265 id=341856893 bin="RPR_I_A1_UNK"	0.0433311
RPR_I_C2	RPR_I_A2_k141_804365 id=342200487 bin="RPR_I_A2_UNK"	0.029503
RPR_I_C2	RPR_I_C1_k141_1084286 id=343014393 bin="RPR_I_C1_UNK"	0.104563
RPR_I_C2	RPR_I_C1_k141_2586393 id=343430710 bin="RPR_I_C1_UNK"	0.0450401
RPR_I_C2	RPR_I_B1_k141_402867 id=342519127 bin="RPR_I_B1_UNK"	0.0399604
RPR_I_C2	RPR_I_A1_k141_1874266 id=341779256 bin="RPR_I_A1_UNK"	0.302945
RPR_I_C2	RPR_I_C2_k141_3946725 id=343933162 bin="RPR_I_C2_UNK"	0.0409131
RPR_I_C2	RPR_I_B2_k141_141170 id=342851205 bin="RPR_I_B2_UNK"	0.0410982
RPR_I_C2	RPR_I_B2_k141_619794 id=342816672 bin="RPR_I_B2_UNK"	0.0264258
RPR_I_C2	RPR_I_A2_k141_770053 id=342339836 bin="RPR_I_A2_UNK"	0.0494064
RPR_I_C2	RPR_I_B1_k141_1064037 id=342553663 bin="RPR_I_B1_UNK"	0.0350771
RPR_I_C2	RPR_I_A1_k141_430805 id=341825871 bin="RPR_I_A1_UNK"	0.0261549
RPR_I_C2	RPR_I_C1_k141_3192820 id=343251024 bin="RPR_I_C1_UNK"	0.0256672
RPR_I_C2	RPR_I_A1_k141_2851822 id=341896170 bin="RPR_I_A1_UNK"	0.0388587
RPR_I_C2	RPR_I_B2_k141_1958069 id=342718083 bin="RPR_I_B2_UNK"	0.0300042
RPR_I_C2	RPR_I_C2_k141_1563156 id=343730386 bin="RPR_I_C2_UNK"	0.0759247
RPR_I_C2	RPR_I_B1_k141_1423021 id=342604232 bin="RPR_I_B1_UNK"	0.0370999
RPR_I_C2	RPR_I_A1_k141_1037216 id=341850114 bin="RPR_I_A1_UNK"	0.0258862
RPR_I_C2	RPR_I_A1_k141_1682879 id=342078032 bin="RPR_I_A1_UNK"	0.0634873
RPR_I_C2	RPR_I_A1_k141_706442 id=342005600 bin="RPR_I_A1_UNK"	0.0286812
RPR_I_C2	RPR_I_A1_k141_1489096 id=342017119 bin="RPR_I_A1_UNK"	0.0192329
RPR_I_C2	RPR_I_A2_k141_2181168 id=342156984 bin="RPR_I_A2_UNK"	0.0944758
RPR_I_C2	RPR_I_A1_k141_882441 id=341967040 bin="RPR_I_A1_UNK"	0.0542084
RPR_I_C2	RPR_I_A1_k141_2059049 id=341798280 bin="RPR_I_A1_UNK"	0.045153
RPR_I_C2	RPR_I_C2_k141_3227536 id=343930420 bin="RPR_I_C2_UNK"	0.0237753
RPR_I_C2	RPR_I_A1_k141_1962598 id=341938881 bin="RPR_I_A1_UNK"	0.0581638
RPR_I_C2	RPR_I_C1_k141_2419274 id=343438141 bin="RPR_I_C1_UNK"	0.0410711
RPR_I_C2	RPR_I_C1_k141_221828 id=343231561 bin="RPR_I_C1_UNK"	0.0499076
RPR_I_C2	RPR_I_A1_k141_2195822 id=341985379 bin="RPR_I_A1_UNK"	0.0328465
RPR_I_C2	RPR_I_A1_k141_2120894 id=341819783 bin="RPR_I_A1_UNK"	0.0985577
RPR_I_C2	RPR_I_A2_k141_444910 id=342229248 bin="RPR_I_A2_UNK"	0.0316432
RPR_I_C2	RPR_I_B1_k141_649323 id=342663654 bin="RPR_I_B1_UNK"	0.0985419
RPR_I_C2	RPR_I_C1_k141_3936230 id=343383737 bin="RPR_I_C1_UNK"	0.0528809
RPR_I_C2	RPR_I_B2_k141_488300 id=342759172 bin="RPR_I_B2_UNK"	0.0580645
RPR_I_C2	RPR_I_A1_k141_1714899 id=341910998 bin="RPR_I_A1_UNK"	0.041482
RPR_I_C2	RPR_I_C1_k141_2730856 id=343254746 bin="RPR_I_C1_UNK"	0.0542536
RPR_I_C2	RPR_I_A2_k141_1934754 id=342122856 bin="RPR_I_A2_UNK"	0.105577
RPR_I_C2	RPR_I_A1_k141_820396 id=341951946 bin="RPR_I_A1_UNK"	0.0410666
RPR_I_C2	RPR_I_B2_k141_725987 id=342947508 bin="RPR_I_B2_UNK"	0.615771
RPR_I_C2	RPR_I_C1_k141_2541386 id=343127997 bin="RPR_I_C1_UNK"	0.0499482
RPR_I_C2	RPR_I_A2_k141_2593816 id=342111228 bin="RPR_I_A2_UNK"	0.0558407
RPR_I_C2	RPR_I_C1_k141_2615069 id=343019800 bin="RPR_I_C1_UNK"	0.178551
RPR_I_C2	RPR_I_A2_k141_800885 id=342206348 bin="RPR_I_A2_UNK"	0.028198
RPR_I_C2	RPR_I_A2_k141_2065884 id=342183154 bin="RPR_I_A2_UNK"	0.122552
RPR_I_C2	RPR_I_B2_k141_1899034 id=342882650 bin="RPR_I_B2_UNK"	0.0351697
RPR_I_C2	RPR_I_A2_k141_1155012 id=342134861 bin="RPR_I_A2_UNK"	0.344994
RPR_I_C2	RPR_I_A1_k141_150793 id=341928792 bin="RPR_I_A1_UNK"	0.0408634
RPR_I_C2	RPR_I_C1_k141_3025672 id=343341114 bin="RPR_I_C1_UNK"	0.0340544
RPR_I_C2	RPR_I_C1_k141_182221 id=343017686 bin="RPR_I_C1_UNK"	0.171455
RPR_I_C2	RPR_I_C1_k141_3797771 id=343098261 bin="RPR_I_C1_UNK"	0.0904143
RPR_I_C2	RPR_I_C1_k141_3343395 id=343150776 bin="RPR_I_C1_UNK"	0.0387277
RPR_I_C2	RPR_I_B1_k141_1712372 id=342499800 bin="RPR_I_B1_UNK"	0.0627243
RPR_I_C2	RPR_I_C1_k141_2005264 id=343152658 bin="RPR_I_C1_UNK"	0.0704477
RPR_I_C2	RPR_I_A2_k141_1820895 id=342202493 bin="RPR_I_A2_UNK"	0.158243
RPR_I_C2	RPR_I_A1_k141_692974 id=341974262 bin="RPR_I_A1_UNK"	0.0603221
RPR_I_C2	RPR_I_A1_k141_504672 id=341888319 bin="RPR_I_A1_UNK"	0.0422971
RPR_I_C2	RPR_I_A2_k141_2148376 id=342294412 bin="RPR_I_A2_UNK"	0.0390189
RPR_I_C2	RPR_I_C1_k141_66659 id=343369937 bin="RPR_I_C1_UNK"	0.0762656
RPR_I_C2	RPR_I_C2_k141_1362995 id=343593102 bin="RPR_I_C2_UNK"	0.0558204
RPR_I_C2	RPR_I_A1_k141_1707419 id=341864715 bin="RPR_I_A1_UNK"	0.0408996
RPR_I_C2	RPR_I_C1_k141_3061296 id=343011225 bin="RPR_I_C1_UNK"	0.0710437
RPR_I_C2	RPR_I_B2_k141_1360785 id=342782578 bin="RPR_I_B2_UNK"	0.0598322
RPR_I_C2	RPR_I_C1_k141_4107293 id=343370604 bin="RPR_I_C1_UNK"	0.0568995
RPR_I_C2	RPR_I_C1_k141_3510489 id=343034826 bin="RPR_I_C1_UNK"	0.0561252
RPR_I_C2	RPR_I_B2_k141_923501 id=342766386 bin="RPR_I_B2_UNK"	0.0850637
RPR_I_C2	RPR_I_A1_k141_2582494 id=342030118 bin="RPR_I_A1_UNK"	0.059094
RPR_I_C2	RPR_I_B1_k141_802138 id=342554168 bin="RPR_I_B1_UNK"	0.15487
RPR_I_C2	RPR_I_C1_k141_1246730 id=343459052 bin="RPR_I_C1_UNK"	0.139936
RPR_I_C2	RPR_I_C1_k141_1924052 id=343226099 bin="RPR_I_C1_UNK"	0.0369397
RPR_I_C2	RPR_I_C1_k141_3365735 id=343201852 bin="RPR_I_C1_UNK"	0.0940875
RPR_I_C2	RPR_I_B2_k141_1980703 id=342861705 bin="RPR_I_B2_UNK"	0.0416265
RPR_I_C2	RPR_I_A2_k141_1170017 id=342225701 bin="RPR_I_A2_UNK"	0.0409131
RPR_I_C2	RPR_I_A2_k141_2615615 id=342212257 bin="RPR_I_A2_UNK"	0.0530999
RPR_I_C2	RPR_I_B1_k141_1358324 id=342453129 bin="RPR_I_B1_UNK"	0.196377
RPR_I_C2	RPR_I_A1_k141_1250475 id=342000972 bin="RPR_I_A1_UNK"	0.240234
RPR_I_C2	RPR_I_C1_k141_1036114 id=343267020 bin="RPR_I_C1_UNK"	0.0949567
RPR_I_C2	RPR_I_A1_k141_1268612 id=341794503 bin="RPR_I_A1_UNK"	0.0596019
RPR_I_C2	RPR_I_A1_k141_686744 id=341895561 bin="RPR_I_A1_Gemmatimonadetes_bacterium_KBS708_74_19"	0.0650767
RPR_I_C2	RPR_I_B2_k141_946775 id=342922120 bin="RPR_I_B2_UNK"	0.0575678
RPR_I_C2	RPR_I_B2_k141_1569058 id=342715029 bin="RPR_I_B2_UNK"	0.435613
RPR_I_C2	RPR_I_C1_k141_920488 id=343110000 bin="RPR_I_C1_UNK"	0.124171
RPR_I_C2	RPR_I_C1_k141_1179484 id=343062440 bin="RPR_I_C1_UNK"	0.0413804
RPR_I_C2	RPR_I_C2_k141_3512951 id=343524745 bin="RPR_I_C2_UNK"	0.0415317
RPR_I_C2	RPR_I_A1_k141_266562 id=341985131 bin="RPR_I_A1_UNK"	0.0886805
RPR_I_C2	RPR_I_C1_k141_3609859 id=343099928 bin="RPR_I_C1_UNK"	0.0684181
RPR_I_C2	RPR_I_A1_k141_1345853 id=341865897 bin="RPR_I_A1_UNK"	0.0477583
RPR_I_C2	RPR_I_A1_k141_932931 id=341950444 bin="RPR_I_A1_UNK"	0.0792209
RPR_I_C2	RPR_I_C1_k141_2656328 id=343255559 bin="RPR_I_C1_UNK"	0.0758186
RPR_I_C2	RPR_I_C1_k141_2997182 id=343171177 bin="RPR_I_C1_UNK"	0.0428886
RPR_I_C2	RPR_I_C1_k141_1402332 id=343319052 bin="RPR_I_C1_UNK"	0.0614893
RPR_I_C2	RPR_I_C1_k141_3378584 id=343296639 bin="RPR_I_C1_UNK"	0.0669009
RPR_I_C2	RPR_I_B1_k141_1663859 id=342460155 bin="RPR_I_B1_Acidobacteriia_62_40"	0.180971
RPR_I_C2	RPR_I_A1_k141_863107 id=341862691 bin="RPR_I_A1_UNK"	0.209995
RPR_I_C2	RPR_I_B2_k141_712028 id=342811664 bin="RPR_I_B2_UNK"	0.0487652
RPR_I_C2	RPR_I_C2_k141_2727216 id=343691194 bin="RPR_I_C2_UNK"	0.0678491
RPR_I_C2	RPR_I_B2_k141_323091 id=342903020 bin="RPR_I_B2_UNK"	0.133032
RPR_I_C2	RPR_I_B1_k141_1163551 id=342636049 bin="RPR_I_B1_UNK"	0.0764327
RPR_I_C2	RPR_I_C1_k141_1748040 id=343216204 bin="RPR_I_C1_UNK"	0.139703
RPR_I_C2	RPR_I_A2_k141_1665396 id=342304844 bin="RPR_I_A2_UNK"	0.137457
RPR_I_C2	RPR_I_B1_k141_1977340 id=342542737 bin="RPR_I_B1_UNK"	0.0894187
RPR_I_C2	RPR_I_B1_k141_1146287 id=342583732 bin="RPR_I_B1_UNK"	0.0946858
RPR_I_C2	RPR_I_B1_k141_102128 id=342538914 bin="RPR_I_B1_UNK"	0.160903
RPR_I_C2	RPR_S_C2_k141_918105 id=347736738 bin="RPR_S_C2_UNK"	0.119116
RPR_I_C2	RPR_I_C1_k141_1918541 id=343184401 bin="RPR_I_C1_UNK"	0.0815327
RPR_I_C2	RPR_I_C1_k141_1772349 id=343382221 bin="RPR_I_C1_UNK"	0.0748907
RPR_I_C2	RPR_I_A1_k141_965553 id=341767016 bin="RPR_I_A1_UNK"	0.0468124
RPR_I_C2	RPR_I_C1_k141_3540754 id=343195575 bin="RPR_I_C1_UNK"	0.0993772
RPR_I_C2	RPR_I_A2_k141_2117470 id=342165057 bin="RPR_I_A2_UNK"	0.109672
RPR_I_C2	RPR_I_A1_k141_1353737 id=341913573 bin="RPR_I_A1_UNK"	0.534449
RPR_I_C2	RPR_I_C1_k141_1901742 id=343074447 bin="RPR_I_C1_UNK"	0.141654
RPR_I_C2	RPR_I_B2_k141_1626649 id=342815573 bin="RPR_I_B2_UNK"	0.089798
RPR_I_C2	RPR_I_C2_k141_2533758 id=343659936 bin="RPR_I_C2_UNK"	0.0620244
RPR_I_C2	RPR_I_C2_k141_434115 id=343938301 bin="RPR_I_C2_UNK"	0.0524745
RPR_I_C2	RPR_I_A1_k141_2230809 id=342086483 bin="RPR_I_A1_UNK"	0.144923
RPR_I_C2	RPR_I_C1_k141_3147295 id=343491251 bin="RPR_I_C1_UNK"	0.229131
RPR_I_C2	RPR_I_C1_k141_4176891 id=343216806 bin="RPR_I_C1_UNK"	0.116246
RPR_I_C2	RPR_I_A1_k141_628820 id=341901853 bin="RPR_I_A1_UNK"	0.423248
RPR_I_C2	RPR_I_C1_k141_3147809 id=343490486 bin="RPR_I_C1_UNK"	0.102256
RPR_I_C2	RPR_I_A2_k141_2550068 id=342205550 bin="RPR_I_A2_UNK"	0.105396
RPR_I_C2	RPR_I_A2_k141_627915 id=342222371 bin="RPR_I_A2_UNK"	0.0703393
RPR_I_C2	RPR_I_A1_k141_2032569 id=342005519 bin="RPR_I_A1_UNK"	0.0681923
RPR_I_C2	RPR_I_C1_k141_1981184 id=343031592 bin="RPR_I_C1_UNK"	0.144456
RPR_I_C2	RPR_I_B1_k141_768175 id=342603518 bin="RPR_I_B1_UNK"	0.177632
RPR_I_C2	RPR_I_C1_k141_248410 id=343386358 bin="RPR_I_C1_UNK"	0.106245
RPR_I_C2	RPR_I_C2_k141_3140155 id=343950515 bin="RPR_I_C2_UNK"	0.0579132
RPR_I_C2	RPR_I_C2_k141_432449 id=343891415 bin="RPR_I_C2_UNK"	0.0647855
RPR_I_C2	RPR_I_B2_k141_56364 id=342842717 bin="RPR_I_B2_Acidobacteriales_62_40"	0.0921663
RPR_I_C2	RPR_I_C1_k141_3827088 id=343275379 bin="RPR_I_C1_UNK"	0.129072
RPR_I_C2	RPR_I_B1_k141_798982 id=342523386 bin="RPR_I_B1_UNK"	0.0964964
RPR_I_C2	RPR_I_C1_k141_1136456 id=343312722 bin="RPR_I_C1_UNK"	0.653894
RPR_I_C2	RPR_I_A2_k141_2213793 id=342327511 bin="RPR_I_A2_UNK"	0.13207
RPR_I_C2	RPR_I_C2_k141_875915 id=343874126 bin="RPR_I_C2_UNK"	0.0577507
RPR_I_C2	RPR_I_A2_k141_1605313 id=342304685 bin="RPR_I_A2_UNK"	0.145397
RPR_I_C2	RPR_I_C2_k141_3335448 id=343544198 bin="RPR_I_C2_UNK"	0.077478
RPR_I_C2	RPR_I_B1_k141_1113103 id=342616943 bin="RPR_I_B1_UNK"	0.112508
RPR_I_C2	RPR_I_A2_k141_182780 id=342129591 bin="RPR_I_A2_UNK"	0.163783
RPR_I_C2	RPR_I_C1_k141_2279883 id=343170416 bin="RPR_I_C1_UNK"	0.111135
RPR_I_C2	RPR_I_B2_k141_1409065 id=342859953 bin="RPR_I_B2_UNK"	0.222263
RPR_I_C2	RPR_I_B1_k141_784081 id=342705139 bin="RPR_I_B1_UNK"	0.300112
RPR_I_C2	RPR_I_A1_k141_885868 id=341986193 bin="RPR_I_A1_UNK"	0.0477831
RPR_I_C2	RPR_I_C1_k141_2205820 id=343265539 bin="RPR_I_C1_UNK"	0.180257
RPR_I_C2	RPR_I_C2_k141_1990968 id=343569555 bin="RPR_I_C2_UNK"	0.105328
RPR_I_C2	RPR_I_C2_k141_3497518 id=343936654 bin="RPR_I_C2_UNK"	0.102192
RPR_I_C2	RPR_I_C2_k141_1563113 id=343730141 bin="RPR_I_C2_UNK"	0.145196
RPR_I_C2	RPR_I_C2_k141_3868556 id=343499852 bin="RPR_I_C2_UNK"	0.0770739
RPR_I_C2	RPR_I_B1_k141_129362 id=342682948 bin="RPR_I_B1_UNK"	0.101888
RPR_I_C2	RPR_I_C2_k141_1795281 id=343980615 bin="RPR_I_C2_UNK"	0.051348
RPR_I_C2	RPR_I_C1_k141_682786 id=343334038 bin="RPR_I_C1_UNK"	0.100635
RPR_I_C2	RPR_I_A1_k141_2083540 id=341971987 bin="RPR_I_A1_UNK"	0.0827902
RPR_I_C2	RPR_I_C1_k141_1863922 id=343389846 bin="RPR_I_C1_UNK"	0.0829099
RPR_I_C2	RPR_I_C2_k141_3523840 id=343619959 bin="RPR_I_C2_UNK"	0.0590759
RPR_I_C2	RPR_I_C2_k141_2086526 id=343600903 bin="RPR_I_C2_UNK"	0.178555
RPR_I_C2	RPR_I_C2_k141_2112161 id=343749089 bin="RPR_I_C2_UNK"	0.125857
RPR_I_C2	RPR_I_C1_k141_1753880 id=343294247 bin="RPR_I_C1_UNK"	0.0602341
RPR_I_C2	RPR_I_A1_k141_2689219 id=341952506 bin="RPR_I_A1_UNK"	1.96894
RPR_I_C2	RPR_I_B1_k141_368945 id=342551012 bin="RPR_I_B1_UNK"	0.112937
RPR_I_C2	RPR_I_A1_k141_818947 id=341948640 bin="RPR_I_A1_UNK"	0.0736287
RPR_I_C2	RPR_I_C2_k141_1022567 id=343722260 bin="RPR_I_C2_UNK"	0.168394
RPR_I_C2	RPR_I_A1_k141_255683 id=341835140 bin="RPR_I_A1_UNK"	0.152561
RPR_I_C2	RPR_I_A1_k141_2184662 id=341886984 bin="RPR_I_A1_UNK"	0.24593
RPR_I_C2	RPR_I_B1_k141_1406872 id=342512249 bin="RPR_I_B1_UNK"	0.282601
RPR_I_C2	RPR_I_B1_k141_971502 id=342514124 bin="RPR_I_B1_UNK"	0.0862264
RPR_I_C2	RPR_I_A2_k141_378574 id=342174372 bin="RPR_I_A2_UNK"	0.14896
RPR_I_C2	RPR_I_C2_k141_3954236 id=343997761 bin="RPR_I_C2_UNK"	0.0481579
RPR_I_C2	RPR_I_C1_k141_2981160 id=343103702 bin="RPR_I_C1_UNK"	0.247219
RPR_I_C2	RPR_I_C2_k141_2883868 id=343524485 bin="RPR_I_C2_UNK"	0.126433
RPR_I_C2	RPR_I_C1_k141_4254362 id=343164137 bin="RPR_I_C1_UNK"	0.0801781
RPR_I_C2	RPR_I_A1_k141_248861 id=341837134 bin="RPR_I_A1_UNK"	0.0748524
RPR_I_C2	RPR_I_C2_k141_683850 id=343812091 bin="RPR_I_C2_UNK"	0.122771
RPR_I_C2	RPR_I_C1_k141_2945959 id=343383547 bin="RPR_I_C1_UNK"	0.174719
RPR_I_C2	RPR_I_C2_k141_2486606 id=343832095 bin="RPR_I_C2_UNK"	0.0773922
RPR_I_C2	RPR_I_A2_k141_490941 id=342131375 bin="RPR_I_A2_UNK"	0.640615
RPR_I_C2	RPR_I_C1_k141_3755418 id=343376831 bin="RPR_I_C1_UNK"	0.44151
RPR_I_C2	RPR_I_C1_k141_2109106 id=343285532 bin="RPR_I_C1_UNK"	0.128542
RPR_I_C2	RPR_I_A2_k141_2336511 id=342327753 bin="RPR_I_A2_UNK"	0.253798
RPR_I_C2	RPR_I_C2_k141_4256545 id=343674094 bin="RPR_I_C2_UNK"	0.391659
RPR_I_C2	RPR_I_C1_k141_1133705 id=343315716 bin="RPR_I_C1_UNK"	0.158692
RPR_I_C2	RPR_I_B2_k141_1408430 id=342827366 bin="RPR_I_B2_UNK"	0.504555
RPR_I_C2	RPR_I_C2_k141_948071 id=343818978 bin="RPR_I_C2_UNK"	0.134551
RPR_I_C2	RPR_I_C1_k141_1878655 id=343434496 bin="RPR_I_C1_UNK"	0.160205
RPR_I_C2	RPR_I_B1_k141_1667129 id=342496007 bin="RPR_I_B1_UNK"	0.140907
RPR_I_C2	RPR_I_A1_k141_2051782 id=341776576 bin="RPR_I_A1_UNK"	0.268017
RPR_I_C2	RPR_I_C1_k141_428525 id=343414920 bin="RPR_I_C1_UNK"	0.0892787
RPR_I_C2	RPR_I_C2_k141_4067185 id=343607203 bin="RPR_I_C2_UNK"	0.112828
RPR_I_C2	RPR_I_C1_k141_2839032 id=343316110 bin="RPR_I_C1_UNK"	0.219773
RPR_I_C2	RPR_I_C2_k141_4267850 id=343735116 bin="RPR_I_C2_UNK"	0.167515
RPR_I_C2	RPR_I_C2_k141_3942116 id=343911896 bin="RPR_I_C2_UNK"	0.166883
RPR_I_C2	RPR_I_C2_k141_269732 id=343579482 bin="RPR_I_C2_UNK"	0.151515
RPR_I_C2	RPR_I_C2_k141_1143247 id=343867375 bin="RPR_I_C2_UNK"	0.0898951
RPR_I_C2	RPR_I_C1_k141_1909348 id=343144050 bin="RPR_I_C1_UNK"	0.256435
RPR_I_C2	RPR_I_B1_k141_1055291 id=342473464 bin="RPR_I_B1_UNK"	0.0940717
RPR_I_C2	RPR_I_C1_k141_1655261 id=343215959 bin="RPR_I_C1_UNK"	1.62642
RPR_I_C2	RPR_I_C2_k141_183452 id=343539831 bin="RPR_I_C2_UNK"	0.213337
RPR_I_C2	RPR_I_B1_k141_1506373 id=342609822 bin="RPR_I_B1_UNK"	1.20565
RPR_I_C2	RPR_I_B2_k141_1320507 id=342806518 bin="RPR_I_B2_UNK"	0.287717
RPR_I_C2	RPR_I_B1_k141_924061 id=342472980 bin="RPR_I_B1_UNK"	0.20243
RPR_I_C2	RPR_I_B2_k141_252620 id=342924802 bin="RPR_I_B2_UNK"	0.223625
RPR_I_C2	RPR_I_C2_k141_3872411 id=343573005 bin="RPR_I_C2_UNK"	0.201109
RPR_I_C2	RPR_I_B1_k141_2019380 id=342520031 bin="RPR_I_B1_UNK"	0.270096
RPR_I_C2	RPR_I_C2_k141_4111297 id=343859043 bin="RPR_I_C2_UNK"	0.0852759
RPR_I_C2	RPR_I_C1_k141_2657816 id=343262845 bin="RPR_I_C1_UNK"	0.20441
RPR_I_C2	RPR_I_B1_k141_730513 id=342658309 bin="RPR_I_B1_UNK"	0.570621
RPR_I_C2	RPR_I_C2_k141_2525910 id=343557083 bin="RPR_I_C2_UNK"	0.0944442
RPR_I_C2	RPR_I_C1_k141_759856 id=343224668 bin="RPR_I_C1_UNK"	0.167667
RPR_I_C2	RPR_I_C2_k141_2535936 id=343625580 bin="RPR_I_C2_UNK"	0.0906965
RPR_I_C2	RPR_I_C2_k141_1038533 id=343791238 bin="RPR_I_C2_UNK"	0.128196
RPR_I_C2	RPR_I_A1_k141_249840 id=341798353 bin="RPR_I_A1_UNK"	0.111663
RPR_I_C2	RPR_I_B1_k141_667005 id=342508672 bin="RPR_I_B1_UNK"	0.143153
RPR_I_C2	RPR_I_C2_k141_818095 id=343544771 bin="RPR_I_C2_UNK"	0.0867592
RPR_I_C2	RPR_I_A1_k141_1993203 id=341791985 bin="RPR_I_A1_UNK"	0.196366
RPR_I_C2	RPR_I_B1_k141_553260 id=342622885 bin="RPR_I_B1_UNK"	0.225882
RPR_I_C2	RPR_I_C2_k141_1266254 id=343533814 bin="RPR_I_C2_UNK"	0.104527
RPR_I_C2	RPR_I_C1_k141_2956896 id=343431150 bin="RPR_I_C1_UNK"	0.144496
RPR_I_C2	RPR_I_C1_k141_1941852 id=343295594 bin="RPR_I_C1_UNK"	0.151233
RPR_I_C2	RPR_I_A1_k141_1928892 id=342062949 bin="RPR_I_A1_UNK"	0.55565
RPR_I_C2	RPR_I_C2_k141_2879743 id=343521392 bin="RPR_I_C2_UNK"	0.143241
RPR_I_C2	RPR_I_B1_k141_885259 id=342503207 bin="RPR_I_B1_UNK"	0.305024
RPR_I_C2	RPR_I_C2_k141_1274635 id=343647618 bin="RPR_I_C2_UNK"	0.148497
RPR_I_C2	RPR_I_B1_k141_1889760 id=342520195 bin="RPR_I_B1_UNK"	0.314791
RPR_I_C2	RPR_I_C2_k141_1594729 id=343962513 bin="RPR_I_C2_UNK"	0.104288
RPR_I_C2	RPR_I_A2_k141_2732696 id=342197473 bin="RPR_I_A2_UNK"	0.126828
RPR_I_C2	RPR_I_B1_k141_146756 id=342544546 bin="RPR_I_B1_UNK"	0.317929
RPR_I_C2	RPR_I_A1_k141_1380613 id=342061938 bin="RPR_I_A1_UNK"	1.18937
RPR_I_C2	RPR_I_A1_k141_203393 id=341887971 bin="RPR_I_A1_UNK"	0.180131
RPR_I_C2	RPR_I_B1_k141_518577 id=342677837 bin="RPR_I_B1_UNK"	0.215856
RPR_I_C2	RPR_I_C1_k141_2438303 id=343062648 bin="RPR_I_C1_UNK"	0.257072
RPR_I_C2	RPR_I_A2_k141_2864201 id=342255855 bin="RPR_I_A2_UNK"	0.267461
RPR_I_C2	RPR_I_C1_k141_3381632 id=343290242 bin="RPR_I_C1_UNK"	0.263671
RPR_I_C2	RPR_I_C1_k141_1847579 id=343269880 bin="RPR_I_C1_UNK"	0.157238
RPR_I_C2	RPR_I_A1_k141_1491409 id=342013671 bin="RPR_I_A1_UNK"	1.79329
RPR_I_C2	RPR_I_C1_k141_3809503 id=343169102 bin="RPR_I_C1_UNK"	0.150538
RPR_I_C2	RPR_I_C1_k141_3532045 id=343132914 bin="RPR_I_C1_UNK"	0.30925
RPR_I_C2	RPR_I_C2_k141_3844922 id=343925602 bin="RPR_I_C2_UNK"	0.0872017
RPR_I_C2	RPR_I_C2_k141_664103 id=343709406 bin="RPR_I_C2_UNK"	0.162521
RPR_I_C2	RPR_I_C1_k141_1800932 id=343021232 bin="RPR_I_C1_UNK"	0.253419
RPR_I_C2	RPR_I_B2_k141_1017609 id=342830427 bin="RPR_I_B2_UNK"	0.255731
RPR_I_C2	RPR_I_C1_k141_2382625 id=343273949 bin="RPR_I_C1_UNK"	0.425845
RPR_I_C2	RPR_I_C2_k141_1967102 id=343983566 bin="RPR_I_C2_UNK"	0.0773606
RPR_I_C2	RPR_I_C1_k141_20325 id=343109712 bin="RPR_I_C1_UNK"	0.339293
RPR_I_C2	RPR_I_B1_k141_792543 id=342484414 bin="RPR_I_B1_UNK"	0.387905
RPR_I_C2	RPR_I_C1_k141_3423735 id=343016193 bin="RPR_I_C1_UNK"	0.276734
RPR_I_C2	RPR_I_C1_k141_3651195 id=343306632 bin="RPR_I_C1_UNK"	1.00601
RPR_I_C2	RPR_I_C1_k141_4223928 id=343473953 bin="RPR_I_C1_UNK"	0.0775299
RPR_I_C2	RPR_I_C1_k141_751097 id=343192413 bin="RPR_I_C1_UNK"	0.241169
RPR_I_C2	RPR_I_C2_k141_722354 id=343500276 bin="RPR_I_C2_UNK"	0.6942
RPR_I_C2	RPR_I_B1_k141_1621301 id=342537335 bin="RPR_I_B1_UNK"	1.48464
RPR_I_C2	RPR_I_B1_k141_717300 id=342545739 bin="RPR_I_B1_UNK"	0.347403
RPR_I_C2	RPR_I_A1_k141_373221 id=341857965 bin="RPR_I_A1_UNK"	0.401031
RPR_I_C2	RPR_I_C2_k141_2360210 id=343639614 bin="RPR_I_C2_UNK"	0.813573
RPR_I_C2	RPR_I_C2_k141_224241 id=343769189 bin="RPR_I_C2_UNK"	0.458298
RPR_I_C2	RPR_I_C2_k141_3274484 id=343716304 bin="RPR_I_C2_UNK"	0.182143
RPR_I_C2	RPR_I_C2_k141_1893511 id=343512887 bin="RPR_I_C2_UNK"	0.345016
RPR_I_C2	RPR_I_C2_k141_3094117 id=343718829 bin="RPR_I_C2_UNK"	0.207489
RPR_I_C2	RPR_I_C2_k141_1904973 id=343603744 bin="RPR_I_C2_UNK"	0.252173
RPR_I_C2	RPR_I_B1_k141_972263 id=342505074 bin="RPR_I_B1_UNK"	0.595983
RPR_I_C2	RPR_I_A2_k141_568973 id=342274327 bin="RPR_I_A2_UNK"	0.51262
RPR_I_C2	RPR_I_A1_k141_2520049 id=342035488 bin="RPR_I_A1_UNK"	4.0633
RPR_I_C2	RPR_I_A1_k141_187649 id=341809993 bin="RPR_I_A1_Conexibacter_woesei_74_112"	0.332288
RPR_I_C2	RPR_I_C1_k141_1285229 id=343160819 bin="RPR_I_C1_UNK"	0.75168
RPR_I_C2	RPR_I_A1_k141_2473113 id=341766707 bin="RPR_I_A1_UNK"	1.03683
RPR_I_C2	RPR_I_B1_k141_605389 id=342676953 bin="RPR_I_B1_UNK"	0.254604
RPR_I_C2	RPR_I_A1_k141_1045945 id=341886611 bin="RPR_I_A1_Gemmatimonadetes_73_315"	1.3793
RPR_I_C2	RPR_I_C1_k141_2093767 id=343154889 bin="RPR_I_C1_UNK"	0.791405
RPR_I_C2	RPR_I_A1_k141_667477 id=341778151 bin="RPR_I_A1_UNK"	2.38379
RPR_I_C2	RPR_I_A1_k141_2612323 id=341862815 bin="RPR_I_A1_UNK"	1.0986
RPR_I_C2	RPR_I_A1_k141_2080600 id=341944758 bin="RPR_I_A1_UNK"	0.319074
RPR_I_C2	RPR_I_A1_k141_820496 id=341952474 bin="RPR_I_A1_UNK"	0.534108
RPR_I_C2	RPR_I_A1_k141_2265656 id=342019557 bin="RPR_I_A1_UNK"	0.232793
RPR_I_C2	RPR_I_A2_k141_875983 id=342262570 bin="RPR_I_A2_UNK"	1.4963
RPR_I_C2	RPR_I_A2_k141_1305115 id=342373527 bin="RPR_I_A2_UNK"	2.14208
RPR_I_C2	RPR_I_A2_k141_2228042 id=342422432 bin="RPR_I_A2_UNK"	0.794295
RPR_I_C2	RPR_I_B1_k141_875947 id=342425717 bin="RPR_I_B1_UNK"	1.36137
RPR_I_C2	RPR_I_B1_k141_653850 id=342442344 bin="RPR_I_B1_UNK"	0.206322
RPR_I_C2	RPR_I_B1_k141_610853 id=342471221 bin="RPR_I_B1_UNK"	0.590542
RPR_I_C2	RPR_I_B1_k141_1927090 id=342473029 bin="RPR_I_B1_UNK"	0.339433
RPR_I_C2	RPR_I_B1_k141_185677 id=342491112 bin="RPR_I_B1_UNK"	0.137367
RPR_I_C2	RPR_I_B1_k141_361964 id=342505168 bin="RPR_I_B1_UNK"	0.850246
RPR_I_C2	RPR_I_B1_k141_1683436 id=342620556 bin="RPR_I_B1_UNK"	0.254241
RPR_I_C2	RPR_I_B1_k141_1262293 id=342688605 bin="RPR_I_B1_UNK"	0.156995
RPR_I_C2	RPR_I_B2_k141_1699926 id=342743849 bin="RPR_I_B2_UNK"	4.10902
RPR_I_C2	RPR_I_B2_k141_1876624 id=342752755 bin="RPR_I_B2_UNK"	0.152335
RPR_I_C2	RPR_I_B2_k141_186331 id=342796002 bin="RPR_I_B2_UNK"	0.229531
RPR_I_C2	RPR_I_B2_k141_53988 id=342816118 bin="RPR_I_B2_UNK"	0.230919
RPR_I_C2	RPR_I_C1_k141_543668 id=342998974 bin="RPR_I_C1_UNK"	0.708778
RPR_I_C2	RPR_I_C1_k141_3154517 id=343009706 bin="RPR_I_C1_UNK"	0.334295
RPR_I_C2	RPR_I_C1_k141_1540227 id=343083317 bin="RPR_I_C1_UNK"	0.831266
RPR_I_C2	RPR_I_C1_k141_1903699 id=343084931 bin="RPR_I_C1_UNK"	1.26824
RPR_I_C2	RPR_I_C1_k141_4068816 id=343106487 bin="RPR_I_C1_UNK"	0.140101
RPR_I_C2	RPR_I_C1_k141_193940 id=343149975 bin="RPR_I_C1_UNK"	0.762604
RPR_I_C2	RPR_I_C1_k141_4256094 id=343158991 bin="RPR_I_C1_UNK"	0.689007
RPR_I_C2	RPR_I_C1_k141_838084 id=343163137 bin="RPR_I_C1_UNK"	0.205094
RPR_I_C2	RPR_I_C1_k141_4164786 id=343191411 bin="RPR_I_C1_UNK"	0.234378
RPR_I_C2	RPR_I_C1_k141_2638139 id=343212074 bin="RPR_I_C1_UNK"	0.0797763
RPR_I_C2	RPR_I_C1_k141_2289671 id=343224037 bin="RPR_I_C1_UNK"	0.187358
RPR_I_C2	RPR_I_C1_k141_2925943 id=343269750 bin="RPR_I_C1_UNK"	0.336812
RPR_I_C2	RPR_I_C1_k141_1669353 id=343295667 bin="RPR_I_C1_UNK"	0.207304
RPR_I_C2	RPR_I_C1_k141_1768926 id=343350383 bin="RPR_I_C1_UNK"	0.48954
RPR_I_C2	RPR_I_C1_k141_1777058 id=343384217 bin="RPR_I_C1_UNK"	0.647153
RPR_I_C2	RPR_I_C1_k141_2247005 id=343498213 bin="RPR_I_C1_UNK"	0.468591
RPR_I_C2	RPR_I_C1_k141_2247099 id=343498623 bin="RPR_I_C1_UNK"	1.42736
RPR_I_C2	RPR_I_C2_k141_1623774 id=343507023 bin="RPR_I_C2_UNK"	0.290885
RPR_I_C2	RPR_I_C2_k141_3056945 id=343508133 bin="RPR_I_C2_UNK"	0.23336
RPR_I_C2	RPR_I_C2_k141_1441495 id=343520375 bin="RPR_I_C2_UNK"	0.340785
RPR_I_C2	RPR_I_C2_k141_4138287 id=343521649 bin="RPR_I_C2_UNK"	0.932409
RPR_I_C2	RPR_I_C2_k141_3783952 id=343533489 bin="RPR_I_C2_UNK"	0.406849
RPR_I_C2	RPR_I_C2_k141_100626 id=343558189 bin="RPR_I_C2_UNK"	1.84365
RPR_I_C2	RPR_I_C2_k141_1899131 id=343564810 bin="RPR_I_C2_UNK"	0.108868
RPR_I_C2	RPR_I_C2_k141_3698822 id=343567189 bin="RPR_I_C2_UNK"	0.119319
RPR_I_C2	RPR_I_C2_k141_3704508 id=343608256 bin="RPR_I_C2_UNK"	0.582473
RPR_I_C2	RPR_I_C2_k141_2357121 id=343633439 bin="RPR_I_C2_UNK"	0.0999416
RPR_I_C2	RPR_I_C2_k141_1010075 id=343660021 bin="RPR_I_C2_UNK"	0.29023
RPR_I_C2	RPR_I_C2_k141_4075694 id=343663869 bin="RPR_I_C2_UNK"	0.283032
RPR_I_C2	RPR_I_C2_k141_1556473 id=343664298 bin="RPR_I_C2_UNK"	0.255205
RPR_I_C2	RPR_I_C2_k141_3534656 id=343687115 bin="RPR_I_C2_UNK"	0.110189
RPR_I_C2	RPR_I_C2_k141_1832442 id=343695795 bin="RPR_I_C2_UNK"	1.07965
RPR_I_C2	RPR_I_C2_k141_2009934 id=343700523 bin="RPR_I_C2_UNK"	0.173559
RPR_I_C2	RPR_I_C2_k141_1296578 id=343718319 bin="RPR_I_C2_UNK"	0.159304
RPR_I_C2	RPR_I_C2_k141_2195537 id=343720455 bin="RPR_I_C2_UNK"	0.0449046
RPR_I_C2	RPR_I_C2_k141_1028263 id=343737328 bin="RPR_I_C2_UNK"	0.0965484
RPR_I_C2	RPR_I_C2_k141_314903 id=343760478 bin="RPR_I_C2_UNK"	0.133987
RPR_I_C2	RPR_I_C2_k141_938276 id=343764808 bin="RPR_I_C2_UNK"	0.155295
RPR_I_C2	RPR_I_C2_k141_4094402 id=343774840 bin="RPR_I_C2_UNK"	0.0920647
RPR_I_C2	RPR_I_C2_k141_1302739 id=343782303 bin="RPR_I_C2_UNK"	0.130458
RPR_I_C2	RPR_I_C2_k141_1494173 id=343804130 bin="RPR_I_C2_UNK"	0.0750307
RPR_I_C2	RPR_I_C2_k141_1580977 id=343804732 bin="RPR_I_C2_UNK"	0.194246
RPR_I_C2	RPR_I_C2_k141_3110296 id=343805919 bin="RPR_I_C2_UNK"	0.450001
RPR_I_C2	RPR_I_C2_k141_3565682 id=343828832 bin="RPR_I_C2_UNK"	0.0553485
RPR_I_C2	RPR_I_C2_k141_2399168 id=343845738 bin="RPR_I_C2_UNK"	0.144844
RPR_I_C2	RPR_I_C2_k141_1770966 id=343848620 bin="RPR_I_C2_UNK"	0.097176
RPR_I_C2	RPR_I_C2_k141_2669394 id=343853477 bin="RPR_I_C2_UNK"	0.122229
RPR_I_C2	RPR_I_C2_k141_605375 id=343871272 bin="RPR_I_C2_UNK"	0.889688
RPR_I_C2	RPR_I_C2_k141_246193 id=343878289 bin="RPR_I_C2_UNK"	0.0875607
RPR_I_C2	RPR_I_C2_k141_2136708 id=343882372 bin="RPR_I_C2_UNK"	0.0497518
RPR_I_C2	RPR_I_C2_k141_1958311 id=343896557 bin="RPR_I_C2_UNK"	0.0530277
RPR_I_C2	RPR_I_C2_k141_1775936 id=343907665 bin="RPR_I_C2_UNK"	0.0459815
RPR_I_C2	RPR_I_C2_k141_4032504 id=343908705 bin="RPR_I_C2_UNK"	0.13601
RPR_I_C2	RPR_I_C2_k141_1604962 id=343974140 bin="RPR_I_C2_UNK"	0.0767984
RPR_I_C2	RPR_I_C2_k141_359125 id=343984169 bin="RPR_I_C2_UNK"	0.138712
RPR_I_C2	RPR_I_C2_k141_1165280 id=343990813 bin="RPR_I_C2_UNK"	0.193435
RPR_I_C2	RPR_I_C2_k141_728770 id=343551279 bin="RPR_I_C2_Chloroflexi_61_129"	2.58229
RPR_I_C2	RPR_I_C2_k141_2876318 id=343981044 bin="RPR_I_C2_Acidobacteria_57_98"	2.82513
RPR_S_A1	RPR_S_B1_k141_6709650 id=346714539 bin="RPR_S_B1_UNK"	0.0455291
RPR_S_A1	RPR_S_B1_k141_4791738 id=346576133 bin="RPR_S_B1_UNK"	0.0796057
RPR_S_A1	RPR_S_B1_k141_1285528 id=346686307 bin="RPR_S_B1_UNK"	0.0577869
RPR_S_A1	RPR_S_B2_k141_3903911 id=346888969 bin="RPR_S_B2_UNK"	0.0553862
RPR_S_A1	RPR_S_B2_k141_5447939 id=347015947 bin="RPR_S_B2_UNK"	0.0405043
RPR_S_A1	RPR_S_C1_k141_5503927 id=347607559 bin="RPR_S_C1_UNK"	0.0964933
RPR_S_A1	RPR_S_B2_k141_2972340 id=347086929 bin="RPR_S_B2_UNK"	0.0470308
RPR_S_A1	RPR_S_B1_k141_4748354 id=346488693 bin="RPR_S_B1_UNK"	0.0849526
RPR_S_A1	RPR_SA_C2_k141_4665832 id=346271087 bin="RPR_SA_C2_Rhodospirillales_66_53"	0.0596107
RPR_S_A1	RPR_S_C2_k141_1428110 id=347665740 bin="RPR_S_C2_UNK"	0.0873169
RPR_S_A1	RPR_S_C1_k141_2011125 id=347352106 bin="RPR_S_C1_UNK"	0.0628428
RPR_S_A1	RPR_S_B1_k141_3724331 id=346833922 bin="RPR_S_B1_UNK"	0.0527985
RPR_S_A1	RPR_S_C1_k141_6234539 id=347635505 bin="RPR_S_C1_UNK"	0.0342585
RPR_S_A1	RPR_S_C1_k141_7836786 id=347656862 bin="RPR_S_C1_UNK"	0.10157
RPR_S_A1	RPR_I_C2_k141_432449 id=343891415 bin="RPR_I_C2_UNK"	0.0689067
RPR_S_A1	RPR_S_B1_k141_5367616 id=346769069 bin="RPR_S_B1_UNK"	0.083825
RPR_S_A1	RPR_S_B2_k141_3922097 id=346920846 bin="RPR_S_B2_UNK"	0.114732
RPR_S_A1	RPR_S_B2_k141_3664143 id=347108656 bin="RPR_S_B2_UNK"	0.0470256
RPR_S_A1	RPR_S_C2_k141_4060313 id=348033607 bin="RPR_S_C2_UNK"	0.0431232
RPR_S_A1	RPR_S_C2_k141_2387884 id=347851536 bin="RPR_S_C2_UNK"	0.0993149
RPR_S_A1	RPR_S_C2_k141_3105403 id=347880150 bin="RPR_S_C2_UNK"	0.0600264
RPR_S_A1	RPR_S_B2_k141_2214536 id=346883440 bin="RPR_S_B2_UNK"	0.105623
RPR_S_A1	RPR_S_A2_k141_4369370 id=344391289 bin="RPR_S_A2_UNK"	0.116764
RPR_S_A1	RPR_S_B2_k141_6740448 id=347183959 bin="RPR_S_B2_UNK"	0.0396054
RPR_S_A1	RPR_S_A2_k141_6075385 id=344599067 bin="RPR_S_A2_UNK"	0.06449
RPR_S_A1	RPR_S_C1_k141_6695510 id=347473315 bin="RPR_S_C1_UNK"	0.0346119
RPR_S_A1	RPR_S_C1_k141_836351 id=347515150 bin="RPR_S_C1_UNK"	0.0690211
RPR_S_A1	RPR_S_C2_k141_2113494 id=348050538 bin="RPR_S_C2_UNK"	0.0460227
RPR_S_A1	RPR_SA_A2_k141_3714656 id=345538517 bin="RPR_SA_A2_UNK"	0.0761658
RPR_S_A1	RPR_SA_A2_k141_3491079 id=345447961 bin="RPR_SA_A2_UNK"	0.0499614
RPR_S_A1	RPR_S_A2_k141_3957942 id=344565835 bin="RPR_S_A2_UNK"	0.139752
RPR_S_A1	RPR_S_A2_k141_264922 id=344593226 bin="RPR_S_A2_UNK"	0.117205
RPR_S_A1	RPR_SA_C1_RPR_SA_C1_scaffold_k141_561933 id=490900205 bin="RPR_SA_C1_UNK"	0.182314
RPR_S_A1	RPR_S_B2_k141_4743746 id=346863174 bin="RPR_S_B2_UNK"	0.0394911
RPR_S_A1	RPR_S_C2_k141_4330070 id=347825575 bin="RPR_S_C2_UNK"	0.0519983
RPR_S_A1	RPR_S_B2_k141_5567531 id=347205124 bin="RPR_S_B2_UNK"	0.0472022
RPR_S_A1	RPR_S_A2_k141_2130341 id=344423700 bin="RPR_S_A2_UNK"	0.0737548
RPR_S_A1	RPR_S_C1_k141_502547 id=347622227 bin="RPR_S_C1_UNK"	0.0837834
RPR_S_A1	RPR_S_C1_k141_4907182 id=347465584 bin="RPR_S_C1_UNK"	0.0580675
RPR_S_A1	RPR_S_B1_k141_2729394 id=346520832 bin="RPR_S_B1_UNK"	0.135075
RPR_S_A1	RPR_S_A2_k141_1946067 id=344372087 bin="RPR_S_A2_UNK"	0.109936
RPR_S_A1	RPR_S_C1_k141_1812692 id=347281358 bin="RPR_S_C1_UNK"	0.0833989
RPR_S_A1	RPR_S_C2_k141_1428671 id=347667409 bin="RPR_S_C2_UNK"	0.0617256
RPR_S_A1	RPR_S_C1_k141_4259723 id=347613397 bin="RPR_S_C1_UNK"	0.0931366
RPR_S_A1	RPR_S_A2_k141_520560 id=344465198 bin="RPR_S_A2_UNK"	0.0658254
RPR_S_A1	RPR_S_A2_k141_2614419 id=344465144 bin="RPR_S_A2_UNK"	0.135169
RPR_S_A1	RPR_SA_A2_k141_2334109 id=345457780 bin="RPR_SA_A2_UNK"	0.0490677
RPR_S_A1	RPR_S_C2_k141_8367177 id=347672251 bin="RPR_S_C2_UNK"	0.120697
RPR_S_A1	RPR_S_A2_k141_7192932 id=344575574 bin="RPR_S_A2_UNK"	0.1127
RPR_S_A1	RPR_S_C1_k141_1830506 id=347330546 bin="RPR_S_C1_UNK"	0.120739
RPR_S_A1	RPR_S_B2_k141_6432835 id=346878589 bin="RPR_S_B2_UNK"	0.0845629
RPR_S_A1	RPR_S_C1_k141_2671533 id=347636581 bin="RPR_S_C1_UNK"	0.0746901
RPR_S_A1	RPR_S_A2_k141_5196102 id=344438887 bin="RPR_S_A2_UNK"	0.0991174
RPR_S_A1	RPR_S_C2_k141_1666582 id=347856948 bin="RPR_S_C2_UNK"	0.107899
RPR_S_A1	RPR_S_C2_k141_2474702 id=348077243 bin="RPR_S_C2_UNK"	0.113043
RPR_S_A1	RPR_S_B2_k141_7228164 id=347187566 bin="RPR_S_B2_UNK"	0.137107
RPR_S_A1	RPR_S_B1_k141_1396388 id=346558334 bin="RPR_S_B1_UNK"	0.0817206
RPR_S_A1	RPR_S_C2_k141_1547589 id=347979565 bin="RPR_S_C2_UNK"	0.0435597
RPR_S_A1	RPR_S_A2_k141_276413 id=344603250 bin="RPR_S_A2_UNK"	0.0987485
RPR_S_A1	RPR_SA_A1_k141_3549864 id=345193775 bin="RPR_SA_A1_UNK"	0.0849474
RPR_S_A1	RPR_S_C2_k141_8478779 id=348004345 bin="RPR_S_C2_UNK"	0.0735314
RPR_S_A1	RPR_S_B1_k141_5092669 id=346551648 bin="RPR_S_B1_UNK"	0.106143
RPR_S_A1	RPR_S_B2_k141_2565845 id=346907703 bin="RPR_S_B2_UNK"	0.121872
RPR_S_A1	RPR_S_B1_k141_3402738 id=346494526 bin="RPR_S_B1_UNK"	0.106262
RPR_S_A1	RPR_SA_A1_k141_3926875 id=344975664 bin="RPR_SA_A1_UNK"	0.110237
RPR_S_A1	RPR_S_A2_k141_108070 id=344609916 bin="RPR_S_A2_UNK"	0.0929236
RPR_S_A1	RPR_S_C2_k141_7426703 id=348009750 bin="RPR_S_C2_UNK"	0.0917025
RPR_S_A1	RPR_S_A2_k141_5501887 id=344400449 bin="RPR_S_A2_UNK"	0.0603226
RPR_S_A1	RPR_S_C1_k141_6419615 id=347227077 bin="RPR_S_C1_UNK"	0.0887718
RPR_S_A1	RPR_I_A2_k141_490941 id=342131375 bin="RPR_I_A2_UNK"	0.114997
RPR_S_A1	RPR_SA_A1_k141_116559 id=344937409 bin="RPR_SA_A1_UNK"	0.115397
RPR_S_A1	RPR_S_B1_k141_3191142 id=346804887 bin="RPR_S_B1_UNK"	0.0747161
RPR_S_A1	RPR_S_A1_k141_6292315 id=344331648 bin="RPR_S_A1_UNK"	0.146278
RPR_S_A1	RPR_S_A2_k141_488577 id=344378626 bin="RPR_S_A2_UNK"	0.0916557
RPR_S_A1	RPR_S_C1_k141_1821939 id=347304189 bin="RPR_S_C1_UNK"	0.120967
RPR_S_A1	RPR_S_A2_k141_995936 id=344438187 bin="RPR_S_A2_UNK"	0.276334
RPR_S_A1	RPR_S_B2_k141_1484422 id=347142560 bin="RPR_S_B2_UNK"	0.112659
RPR_S_A1	RPR_S_A2_k141_6530735 id=344562011 bin="RPR_S_A2_UNK"	0.0879612
RPR_S_A1	RPR_S_A2_k141_7050806 id=344614486 bin="RPR_S_A2_UNK"	0.0547211
RPR_S_A1	RPR_S_B1_k141_2567620 id=346578210 bin="RPR_S_B1_UNK"	0.0579428
RPR_S_A1	RPR_I_A1_k141_1748273 id=342088241 bin="RPR_I_A1_UNK"	0.293627
RPR_S_A1	RPR_S_C2_k141_3708907 id=348044435 bin="RPR_S_C2_UNK"	0.123825
RPR_S_A1	RPR_S_C2_k141_5000892 id=347699376 bin="RPR_S_C2_UNK"	0.07866
RPR_S_A1	RPR_S_C2_k141_8349751 id=348092644 bin="RPR_S_C2_UNK"	0.113043
RPR_S_A1	RPR_S_B2_k141_2311360 id=347079857 bin="RPR_S_B2_UNK"	0.104516
RPR_S_A1	RPR_S_B1_k141_5410067 id=346824874 bin="RPR_S_B1_UNK"	0.323525
RPR_S_A1	RPR_SA_C1_RPR_SA_C1_scaffold_k141_4769773 id=490869983 bin="RPR_SA_C1_UNK"	0.0904606
RPR_S_A1	RPR_S_C1_k141_4644328 id=347213344 bin="RPR_S_C1_UNK"	0.102007
RPR_S_A1	RPR_S_C1_k141_2561874 id=347379081 bin="RPR_S_C1_UNK"	0.126418
RPR_S_A1	RPR_S_B2_k141_7599960 id=346897946 bin="RPR_S_B2_UNK"	0.0821415
RPR_S_A1	RPR_S_A1_k141_7205909 id=344221641 bin="RPR_S_A1_UNK"	0.0686729
RPR_S_A1	RPR_S_B2_k141_2618336 id=347039469 bin="RPR_S_B2_UNK"	0.0793615
RPR_S_A1	RPR_S_C2_k141_1880694 id=347940674 bin="RPR_S_C2_UNK"	0.117387
RPR_S_A1	RPR_S_B1_k141_6952229 id=346487341 bin="RPR_S_B1_UNK"	0.0924611
RPR_S_A1	RPR_S_C1_k141_7798764 id=347543399 bin="RPR_S_C1_UNK"	0.103898
RPR_S_A1	RPR_S_A2_k141_1059419 id=344546894 bin="RPR_S_A2_UNK"	0.133823
RPR_S_A1	RPR_S_B2_k141_2565345 id=346952611 bin="RPR_S_B2_UNK"	0.225582
RPR_S_A1	RPR_S_C2_k141_4537936 id=347938357 bin="RPR_S_C2_UNK"	0.112326
RPR_S_A1	RPR_SA_C2_k141_1491988 id=346187121 bin="RPR_SA_C2_UNK"	0.111962
RPR_S_A1	RPR_S_C2_k141_2264710 id=347985429 bin="RPR_S_C2_UNK"	0.0859139
RPR_S_A1	RPR_S_C1_k141_5455863 id=347498292 bin="RPR_S_C1_UNK"	0.0883405
RPR_S_A1	RPR_S_B2_k141_710630 id=346928267 bin="RPR_S_B2_UNK"	0.119954
RPR_S_A1	RPR_S_C1_k141_992180 id=347466578 bin="RPR_S_C1_UNK"	0.0789302
RPR_S_A1	RPR_S_C1_k141_5587492 id=347366952 bin="RPR_S_C1_UNK"	0.0648277
RPR_S_A1	RPR_S_C2_k141_1717989 id=347993749 bin="RPR_S_C2_UNK"	0.111069
RPR_S_A1	RPR_S_B1_k141_2532380 id=346835705 bin="RPR_S_B1_UNK"	0.10184
RPR_S_A1	RPR_S_B2_k141_6686682 id=347090032 bin="RPR_S_B2_UNK"	0.0941031
RPR_S_A1	RPR_S_C1_k141_1958188 id=347651665 bin="RPR_S_C1_UNK"	0.187754
RPR_S_A1	RPR_S_B1_k141_7041861 id=346691536 bin="RPR_S_B1_UNK"	0.12501
RPR_S_A1	RPR_S_B2_k141_3375735 id=346843505 bin="RPR_S_B2_UNK"	0.146444
RPR_S_A1	RPR_S_B1_k141_4180494 id=346724790 bin="RPR_S_B1_UNK"	0.144818
RPR_S_A1	RPR_S_C2_k141_2108886 id=348047570 bin="RPR_S_C2_UNK"	0.102547
RPR_S_A1	RPR_S_B1_k141_5503281 id=346656681 bin="RPR_S_B1_UNK"	0.254026
RPR_S_A1	RPR_S_B2_k141_1365697 id=346885507 bin="RPR_S_B2_UNK"	0.292889
RPR_S_A1	RPR_S_B1_k141_6346326 id=346647225 bin="RPR_S_B1_UNK"	0.170071
RPR_S_A1	RPR_S_B1_k141_4433570 id=346545187 bin="RPR_S_B1_UNK"	0.168336
RPR_S_A1	RPR_S_C2_k141_8484103 id=347973460 bin="RPR_S_C2_UNK"	0.127052
RPR_S_A1	RPR_S_C1_k141_6930587 id=347618429 bin="RPR_S_C1_UNK"	0.159336
RPR_S_A1	RPR_S_B1_k141_707573 id=346526244 bin="RPR_S_B1_UNK"	0.158047
RPR_S_A1	RPR_S_A2_k141_3160202 id=344577642 bin="RPR_S_A2_UNK"	0.108777
RPR_S_A1	RPR_S_A2_k141_331500 id=344387367 bin="RPR_S_A2_UNK"	0.207998
RPR_S_A1	RPR_S_B1_k141_4481292 id=346640401 bin="RPR_S_B1_UNK"	0.105467
RPR_S_A1	RPR_S_C1_k141_7283473 id=347617607 bin="RPR_S_C1_UNK"	0.15295
RPR_S_A1	RPR_S_B2_k141_2395822 id=346902934 bin="RPR_S_B2_UNK"	0.112518
RPR_S_A1	RPR_S_B1_k141_7813820 id=346533678 bin="RPR_S_B1_UNK"	0.0893849
RPR_S_A1	RPR_S_C1_k141_1275573 id=347333126 bin="RPR_S_C1_UNK"	0.136244
RPR_S_A1	RPR_S_B2_k141_1323992 id=347166867 bin="RPR_S_B2_UNK"	0.126122
RPR_S_A1	RPR_S_A1_k141_7707455 id=344265333 bin="RPR_S_A1_UNK"	0.189666
RPR_S_A1	RPR_S_B1_k141_5547684 id=346748677 bin="RPR_S_B1_UNK"	0.132893
RPR_S_A1	RPR_S_B2_k141_403414 id=346996409 bin="RPR_S_B2_UNK"	0.278142
RPR_S_A1	RPR_S_B2_k141_4447670 id=346994319 bin="RPR_S_B2_UNK"	0.1327
RPR_S_A1	RPR_S_B2_k141_6685579 id=347086728 bin="RPR_S_B2_UNK"	0.163446
RPR_S_A1	RPR_S_C2_k141_2867706 id=347698516 bin="RPR_S_C2_UNK"	0.167582
RPR_S_A1	RPR_S_B1_k141_4632104 id=346629025 bin="RPR_S_B1_UNK"	0.224876
RPR_S_A1	RPR_S_B1_k141_908155 id=346595603 bin="RPR_S_B1_UNK"	0.143015
RPR_S_A1	RPR_S_B1_k141_5452297 id=346535798 bin="RPR_S_B1_UNK"	0.0909334
RPR_S_A1	RPR_S_A1_k141_5942700 id=344310865 bin="RPR_S_A1_UNK"	0.110824
RPR_S_A1	RPR_S_B1_k141_2216831 id=346508380 bin="RPR_S_B1_UNK"	0.154686
RPR_S_A1	RPR_S_A2_k141_6203754 id=344526209 bin="RPR_S_A2_UNK"	0.162776
RPR_S_A1	RPR_S_B1_k141_6096672 id=346522045 bin="RPR_S_B1_UNK"	0.234587
RPR_S_A1	RPR_S_B2_k141_615049 id=347086943 bin="RPR_S_B2_UNK"	0.117554
RPR_S_A1	RPR_S_B1_k141_317590 id=346785793 bin="RPR_S_B1_UNK"	0.138136
RPR_S_A1	RPR_S_B2_k141_5139337 id=347033524 bin="RPR_S_B2_UNK"	0.173392
RPR_S_A1	RPR_S_B1_k141_2881615 id=346469580 bin="RPR_S_B1_UNK"	0.149365
RPR_S_A1	RPR_S_A2_k141_4432092 id=344527702 bin="RPR_S_A2_UNK"	0.114462
RPR_S_A1	RPR_S_C1_k141_667607 id=347553606 bin="RPR_S_C1_UNK"	0.122942
RPR_S_A1	RPR_S_B1_k141_3064038 id=346497708 bin="RPR_S_B1_UNK"	3.67242
RPR_S_A1	RPR_S_C2_k141_5585482 id=347837116 bin="RPR_S_C2_UNK"	0.127
RPR_S_A1	RPR_S_A2_k141_6984978 id=344471719 bin="RPR_S_A2_UNK"	0.151183
RPR_S_A1	RPR_S_B2_k141_3622192 id=347020741 bin="RPR_S_B2_UNK"	0.417577
RPR_S_A1	RPR_S_A2_k141_3833229 id=344622062 bin="RPR_S_A2_UNK"	0.113386
RPR_S_A1	RPR_S_C1_k141_3079187 id=347330920 bin="RPR_S_C1_UNK"	0.112934
RPR_S_A1	RPR_I_C2_k141_314903 id=343760478 bin="RPR_I_C2_UNK"	0.120874
RPR_S_A1	RPR_S_B1_k141_6891747 id=346725909 bin="RPR_S_B1_UNK"	0.190945
RPR_S_A1	RPR_S_C1_k141_5194788 id=347268688 bin="RPR_S_C1_UNK"	0.163602
RPR_S_A1	RPR_S_B1_k141_4815489 id=346645400 bin="RPR_S_B1_UNK"	0.202137
RPR_S_A1	RPR_S_A2_k141_7169532 id=344570379 bin="RPR_S_A2_UNK"	0.131334
RPR_S_A1	RPR_S_A2_k141_6314281 id=344441449 bin="RPR_S_A2_UNK"	0.259633
RPR_S_A1	RPR_S_C2_k141_4165707 id=347924712 bin="RPR_S_C2_UNK"	0.215559
RPR_S_A1	RPR_S_B2_k141_3225919 id=346912373 bin="RPR_S_B2_UNK"	0.119705
RPR_S_A1	RPR_S_A2_k141_385446 id=344489693 bin="RPR_S_A2_UNK"	0.36192
RPR_S_A1	RPR_S_B1_k141_6358978 id=346699082 bin="RPR_S_B1_UNK"	0.254156
RPR_S_A1	RPR_S_A1_k141_1354693 id=344137972 bin="RPR_S_A1_UNK"	0.17905
RPR_S_A1	RPR_S_A1_k141_5277968 id=344246883 bin="RPR_S_A1_UNK"	0.135158
RPR_S_A1	RPR_S_B2_k141_7429914 id=346881023 bin="RPR_S_B2_UNK"	0.232696
RPR_S_A1	RPR_S_A2_k141_6228393 id=344583613 bin="RPR_S_A2_UNK"	0.200526
RPR_S_A1	RPR_S_B2_k141_4984483 id=347047015 bin="RPR_S_B2_UNK"	0.25029
RPR_S_A1	RPR_S_B1_k141_5457635 id=346567799 bin="RPR_S_B1_Gemmatimonadetes_bacterium_KBS708_65_21"	0.182132
RPR_S_A1	RPR_S_A2_k141_555547 id=344516817 bin="RPR_S_A2_Actinobacteria_73_162"	4.54662
RPR_S_A1	RPR_S_A2_k141_4393982 id=344446526 bin="RPR_S_A2_UNK"	0.187484
RPR_S_A1	RPR_S_A1_k141_5844189 id=344079629 bin="RPR_S_A1_UNK"	0.202802
RPR_S_A1	RPR_S_A1_k141_1137936 id=344012195 bin="RPR_S_A1_UNK"	0.085784
RPR_S_A1	RPR_S_B2_k141_3538110 id=347173514 bin="RPR_S_B2_UNK"	0.121757
RPR_S_A1	RPR_S_C1_k141_2363148 id=347355894 bin="RPR_S_C1_UNK"	0.148767
RPR_S_A1	RPR_S_C2_k141_807389 id=347907747 bin="RPR_S_C2_UNK"	0.321463
RPR_S_A1	RPR_S_A2_k141_7624126 id=344488852 bin="RPR_S_A2_UNK"	0.153865
RPR_S_A1	RPR_S_A2_k141_2361224 id=344574230 bin="RPR_S_A2_UNK"	0.218801
RPR_S_A1	RPR_S_A1_k141_4143126 id=344239756 bin="RPR_S_A1_UNK"	0.148913
RPR_S_A1	RPR_S_A1_k141_4110315 id=344186619 bin="RPR_S_A1_UNK"	0.245318
RPR_S_A1	RPR_S_A2_k141_6384595 id=344586050 bin="RPR_S_A2_UNK"	0.208617
RPR_S_A1	RPR_S_C1_k141_5141227 id=347653538 bin="RPR_S_C1_UNK"	0.181493
RPR_S_A1	RPR_S_B1_k141_1246013 id=346654496 bin="RPR_S_B1_UNK"	0.31703
RPR_S_A1	RPR_S_A2_k141_1911167 id=344657162 bin="RPR_S_A2_UNK"	0.290524
RPR_S_A1	RPR_S_A1_k141_836501 id=344055253 bin="RPR_S_A1_UNK"	0.248347
RPR_S_A1	RPR_S_A1_k141_512323 id=344054536 bin="RPR_S_A1_UNK"	0.129053
RPR_S_A1	RPR_S_A2_k141_7397382 id=344696137 bin="RPR_S_A2_UNK"	0.223151
RPR_S_A1	RPR_S_B1_k141_2206792 id=346509310 bin="RPR_S_B1_UNK"	0.473129
RPR_S_A1	RPR_S_B1_k141_7624079 id=346471763 bin="RPR_S_B1_UNK"	0.293907
RPR_S_A1	RPR_S_A1_k141_1388006 id=344213596 bin="RPR_S_A1_UNK"	0.329423
RPR_S_A1	RPR_S_A1_k141_4208736 id=344023314 bin="RPR_S_A1_UNK"	0.132004
RPR_S_A1	RPR_S_C1_k141_2356042 id=347307838 bin="RPR_S_C1_UNK"	0.160931
RPR_S_A1	RPR_S_A2_k141_5766237 id=344619412 bin="RPR_S_A2_UNK"	0.291382
RPR_S_A1	RPR_S_A1_k141_1039416 id=344163282 bin="RPR_S_A1_UNK"	0.196188
RPR_S_A1	RPR_S_B2_k141_684083 id=346841516 bin="RPR_S_B2_UNK"	0.499541
RPR_S_A1	RPR_S_A2_k141_1958386 id=344429034 bin="RPR_S_A2_UNK"	0.354739
RPR_S_A1	RPR_S_A2_k141_3463687 id=344534513 bin="RPR_S_A2_UNK"	0.317711
RPR_S_A1	RPR_S_A1_k141_7715601 id=344276449 bin="RPR_S_A1_UNK"	0.341993
RPR_S_A1	RPR_S_C1_k141_2159013 id=347257123 bin="RPR_S_C1_UNK"	0.44097
RPR_S_A1	RPR_S_A2_k141_659275 id=344383601 bin="RPR_S_A2_UNK"	0.145364
RPR_S_A1	RPR_S_A1_k141_3464841 id=344168897 bin="RPR_S_A1_UNK"	0.340475
RPR_S_A1	RPR_S_A1_k141_3243917 id=344013369 bin="RPR_S_A1_UNK"	0.124709
RPR_S_A1	RPR_S_A2_k141_1457499 id=344406228 bin="RPR_S_A2_UNK"	0.472407
RPR_S_A1	RPR_S_B1_k141_2073182 id=346574678 bin="RPR_S_B1_UNK"	0.258266
RPR_S_A1	RPR_S_B1_k141_1789659 id=346695018 bin="RPR_S_B1_UNK"	0.240823
RPR_S_A1	RPR_S_A2_k141_3910259 id=344447471 bin="RPR_S_A2_UNK"	0.919721
[truncated: 3,412 more rows]

## Sheet: Supplementary Table 3
Supplementary Table 3. All xoxF sequences identified in the metagenomes
Sample	Tree clade	Locus
Highly weathered	xoxF5	RPR_SA_C2_k141_4734469_1
Highly weathered	xoxF5	RPR_SA_C2_k141_429606_2
Highly weathered	xoxF5	RPR_SA_C2_k141_3609812_1
Highly weathered	xoxF5	RPR_SA_C2_k141_3392528_1
Highly weathered	xoxF5	RPR_SA_C2_k141_1313232_3
Highly weathered	xoxF5	RPR_SA_C1_RPR_SA_C1_scaffold_k141_3404754_1
Highly weathered	xoxF5	RPR_SA_B2_k141_1635997_1
Highly weathered	xoxF5	RPR_SA_B2_k141_1374817_3
Highly weathered	xoxF5	RPR_SA_B1_k141_477025_3
Highly weathered	xoxF5	RPR_SA_B1_k141_1176830_15
Highly weathered	xoxF5	RPR_SA_A2_k141_987404_1
Highly weathered	xoxF5	RPR_SA_A2_k141_5036679_7
Highly weathered	xoxF5	RPR_SA_A2_k141_4898024_2
Highly weathered	xoxF5	RPR_SA_A2_k141_4810779_9
Highly weathered	xoxF5	RPR_SA_A2_k141_232537_2
Highly weathered	xoxF5	RPR_SA_A1_k141_672988_1
Highly weathered	xoxF5	RPR_SA_A1_k141_4209222_1
Highly weathered	xoxF5	RPR_SA_A1_k141_3915653_1
Highly weathered	xoxF5	RPR_SA_A1_k141_3288219_1
Highly weathered	xoxF5	RPR_SA_A1_k141_2562295_5
Highly weathered	xoxF5	RPR_SA_A1_k141_226397_25
Soil	xoxF5	RPR_S_C2_k141_6683411_1
Soil	xoxF5	RPR_S_C2_k141_2592704_127
Soil	xoxF5	RPR_S_C2_k141_2217396_1
Soil	xoxF5	RPR_S_C2_k141_2100931_1
Soil	xoxF5	RPR_S_C1_k141_5200866_1
Soil	xoxF5	RPR_S_C1_k141_5109189_1
Soil	xoxF5	RPR_S_C1_k141_4554446_1
Soil	xoxF5	RPR_S_C1_k141_3743363_1
Soil	xoxF5	RPR_S_C1_k141_121195_1
Soil	xoxF5	RPR_S_B1_k141_378613_1
Soil	xoxF5	RPR_S_B1_k141_3417200_1
Soil	xoxF5	RPR_S_A2_k141_6772203_2
Soil	xoxF5	RPR_S_A2_k141_6593279_1
Soil	xoxF5	RPR_S_A2_k141_511648_1
Soil	xoxF5	RPR_S_A2_k141_4081572_1
Soil	xoxF5	RPR_S_A2_k141_2958592_1
Soil	xoxF5	RPR_S_A1_k141_750622_1
Soil	xoxF5	RPR_S_A1_k141_4718907_5
Moderately weathered	xoxF5	RPR_I_C2_k141_463026_3
Moderately weathered	xoxF5	RPR_I_C2_k141_3333911_2
Moderately weathered	xoxF5	RPR_I_C2_k141_2748227_1
Moderately weathered	xoxF5	RPR_I_C2_k141_2370154_3
Moderately weathered	xoxF5	RPR_I_C1_k141_3082825_1
Moderately weathered	xoxF5	RPR_I_C1_k141_2910465_1
Moderately weathered	xoxF5	RPR_I_C1_k141_2354079_25
Moderately weathered	xoxF5	RPR_I_C1_k141_2168864_1
Moderately weathered	xoxF5	RPR_I_C1_k141_2015331_6
Moderately weathered	xoxF5	RPR_I_B2_k141_46474_2
Moderately weathered	xoxF5	RPR_I_B2_k141_336508_1
Moderately weathered	xoxF5	RPR_I_B2_k141_1534982_2
Moderately weathered	xoxF5	RPR_I_B2_k141_1325903_1
Moderately weathered	xoxF5	RPR_I_B1_k141_979225_12
Moderately weathered	xoxF5	RPR_I_B1_k141_820155_3
Moderately weathered	xoxF5	RPR_I_B1_k141_540765_16
Moderately weathered	xoxF5	RPR_I_B1_k141_1938583_2
Moderately weathered	xoxF5	RPR_I_B1_k141_1539672_4
Moderately weathered	xoxF5	RPR_I_A2_k141_353980_1
Moderately weathered	xoxF5	RPR_I_A2_k141_1775654_2
Moderately weathered	xoxF5	RPR_I_A1_k141_803451_1
Moderately weathered	xoxF5	RPR_I_A1_k141_430233_6
Moderately weathered	xoxF5	RPR_I_A1_k141_2431591_1
Moderately weathered	xoxF5	RPR_I_A1_k141_1705321_2
Highly weathered	xoxF3	RPR_SA_C2_k141_4460439_1
Highly weathered	xoxF3	RPR_SA_C2_k141_4364840_4
Highly weathered	xoxF3	RPR_SA_C2_k141_3324388_2
Highly weathered	xoxF3	RPR_SA_C2_k141_2930801_2
Highly weathered	xoxF3	RPR_SA_C1_RPR_SA_C1_scaffold_k141_91657_3
Highly weathered	xoxF3	RPR_SA_C1_RPR_SA_C1_scaffold_k141_4312826_1
Highly weathered	xoxF3	RPR_SA_C1_RPR_SA_C1_scaffold_k141_3683987_4
Highly weathered	xoxF3	RPR_SA_C1_RPR_SA_C1_scaffold_k141_2879566_1
Highly weathered	xoxF3	RPR_SA_B2_k141_41626_3
Highly weathered	xoxF3	RPR_SA_B2_k141_2028371_1
Highly weathered	xoxF3	RPR_SA_B2_k141_1478453_1
Highly weathered	xoxF3	RPR_SA_B1_k141_1821264_5
Highly weathered	xoxF3	RPR_SA_A2_k141_886286_9
Highly weathered	xoxF3	RPR_SA_A2_k141_407023_3
Highly weathered	xoxF3	RPR_SA_A2_k141_3860442_1
Highly weathered	xoxF3	RPR_SA_A2_k141_3278823_1
Highly weathered	xoxF3	RPR_SA_A2_k141_3191175_1
Highly weathered	xoxF3	RPR_SA_A2_k141_2530769_5
Highly weathered	xoxF3	RPR_SA_A1_k141_931217_8
Highly weathered	xoxF3	RPR_SA_A1_k141_636319_1
Highly weathered	xoxF3	RPR_SA_A1_k141_4604336_3
Highly weathered	xoxF3	RPR_SA_A1_k141_4328888_13
Highly weathered	xoxF3	RPR_SA_A1_k141_3957768_1
Highly weathered	xoxF3	RPR_SA_A1_k141_3315393_74
Highly weathered	xoxF3	RPR_SA_A1_k141_3023546_1
Highly weathered	xoxF3	RPR_SA_A1_k141_2338525_45
Highly weathered	xoxF3	RPR_SA_A1_k141_1579364_1
Highly weathered	xoxF3	RPR_SA_A1_k141_1374164_7
Highly weathered	xoxF3	RPR_SA_A1_k141_1124649_1
Soil	xoxF3	RPR_S_C2_k141_8081520_1
Soil	xoxF3	RPR_S_C2_k141_8036910_4
Soil	xoxF3	RPR_S_C2_k141_7701906_3
Soil	xoxF3	RPR_S_C2_k141_7621103_3
Soil	xoxF3	RPR_S_C2_k141_726119_2
Soil	xoxF3	RPR_S_C2_k141_7119927_1
Soil	xoxF3	RPR_S_C2_k141_7079034_1
Soil	xoxF3	RPR_S_C2_k141_7019265_1
Soil	xoxF3	RPR_S_C2_k141_6816959_1
Soil	xoxF3	RPR_S_C2_k141_6439083_1
Soil	xoxF3	RPR_S_C2_k141_5995052_1
Soil	xoxF3	RPR_S_C2_k141_5965874_1
Soil	xoxF3	RPR_S_C2_k141_5954758_1
Soil	xoxF3	RPR_S_C2_k141_4453959_2
Soil	xoxF3	RPR_S_C2_k141_4191276_3
Soil	xoxF3	RPR_S_C2_k141_3986062_2
Soil	xoxF3	RPR_S_C2_k141_3611413_2
Soil	xoxF3	RPR_S_C2_k141_3317894_1
Soil	xoxF3	RPR_S_C2_k141_3243734_1
Soil	xoxF3	RPR_S_C2_k141_3027909_1
Soil	xoxF3	RPR_S_C2_k141_2725676_1
Soil	xoxF3	RPR_S_C2_k141_1848770_2
Soil	xoxF3	RPR_S_C2_k141_1834323_2
Soil	xoxF3	RPR_S_C2_k141_1167879_2
Soil	xoxF3	RPR_S_C1_k141_8480522_3
Soil	xoxF3	RPR_S_C1_k141_8391351_1
Soil	xoxF3	RPR_S_C1_k141_8290216_2
Soil	xoxF3	RPR_S_C1_k141_760274_2
Soil	xoxF3	RPR_S_C1_k141_638561_2
Soil	xoxF3	RPR_S_C1_k141_5455697_4
Soil	xoxF3	RPR_S_C1_k141_4941513_2
Soil	xoxF3	RPR_S_C1_k141_4765324_24
Soil	xoxF3	RPR_S_C1_k141_4551714_1
Soil	xoxF3	RPR_S_C1_k141_4509351_2
Soil	xoxF3	RPR_S_C1_k141_4138640_1
Soil	xoxF3	RPR_S_C1_k141_3600334_1
Soil	xoxF3	RPR_S_C1_k141_346231_2
Soil	xoxF3	RPR_S_C1_k141_3393018_1
Soil	xoxF3	RPR_S_C1_k141_3205114_13
Soil	xoxF3	RPR_S_C1_k141_2989936_2
Soil	xoxF3	RPR_S_C1_k141_2899256_1
Soil	xoxF3	RPR_S_C1_k141_2536279_4
Soil	xoxF3	RPR_S_C1_k141_2468906_1
Soil	xoxF3	RPR_S_C1_k141_2339298_2
Soil	xoxF3	RPR_S_C1_k141_2246386_2
Soil	xoxF3	RPR_S_C1_k141_222902_2
Soil	xoxF3	RPR_S_C1_k141_2009994_1
Soil	xoxF3	RPR_S_C1_k141_1784002_1
Soil	xoxF3	RPR_S_C1_k141_1013331_4
Soil	xoxF3	RPR_S_B2_k141_7783113_6
Soil	xoxF3	RPR_S_B2_k141_7146108_1
Soil	xoxF3	RPR_S_B2_k141_6758302_2
Soil	xoxF3	RPR_S_B2_k141_6351135_1
Soil	xoxF3	RPR_S_B2_k141_5860760_1
Soil	xoxF3	RPR_S_B2_k141_5859447_2
Soil	xoxF3	RPR_S_B2_k141_5613379_1
Soil	xoxF3	RPR_S_B2_k141_5476493_1
Soil	xoxF3	RPR_S_B2_k141_5040797_1
Soil	xoxF3	RPR_S_B2_k141_4548778_1
Soil	xoxF3	RPR_S_B2_k141_4495920_3
Soil	xoxF3	RPR_S_B2_k141_4444631_1
Soil	xoxF3	RPR_S_B2_k141_4090795_1
Soil	xoxF3	RPR_S_B2_k141_3004900_28
Soil	xoxF3	RPR_S_B2_k141_2742081_1
Soil	xoxF3	RPR_S_B2_k141_273633_1
Soil	xoxF3	RPR_S_B2_k141_2593419_1
Soil	xoxF3	RPR_S_B2_k141_2414329_4
Soil	xoxF3	RPR_S_B2_k141_1841380_1
Soil	xoxF3	RPR_S_B2_k141_173228_2
Soil	xoxF3	RPR_S_B2_k141_1595557_1
Soil	xoxF3	RPR_S_B2_k141_1203552_2
Soil	xoxF3	RPR_S_B2_k141_1086722_2
Soil	xoxF3	RPR_S_B2_k141_1067482_2
Soil	xoxF3	RPR_S_B1_k141_931394_7
Soil	xoxF3	RPR_S_B1_k141_8025505_9
Soil	xoxF3	RPR_S_B1_k141_788861_23
Soil	xoxF3	RPR_S_B1_k141_7758217_2
Soil	xoxF3	RPR_S_B1_k141_7726802_3
Soil	xoxF3	RPR_S_B1_k141_6826973_1
Soil	xoxF3	RPR_S_B1_k141_6792866_3
Soil	xoxF3	RPR_S_B1_k141_6772864_2
Soil	xoxF3	RPR_S_B1_k141_6232807_1
Soil	xoxF3	RPR_S_B1_k141_6183972_2
Soil	xoxF3	RPR_S_B1_k141_5949903_20
Soil	xoxF3	RPR_S_B1_k141_5784207_1
Soil	xoxF3	RPR_S_B1_k141_5646217_1
Soil	xoxF3	RPR_S_B1_k141_4350982_6
Soil	xoxF3	RPR_S_B1_k141_4303506_12
Soil	xoxF3	RPR_S_B1_k141_37948_1
Soil	xoxF3	RPR_S_B1_k141_3617518_17
Soil	xoxF3	RPR_S_B1_k141_3597141_2
Soil	xoxF3	RPR_S_B1_k141_3558059_1
Soil	xoxF3	RPR_S_B1_k141_3386771_4
Soil	xoxF3	RPR_S_B1_k141_3045925_1
Soil	xoxF3	RPR_S_B1_k141_2807625_1
Soil	xoxF3	RPR_S_B1_k141_2718188_38
Soil	xoxF3	RPR_S_B1_k141_2617682_1
Soil	xoxF3	RPR_S_B1_k141_2527809_1
Soil	xoxF3	RPR_S_B1_k141_2227057_2
Soil	xoxF3	RPR_S_B1_k141_1972265_1
Soil	xoxF3	RPR_S_B1_k141_1928483_69
Soil	xoxF3	RPR_S_B1_k141_1928483_66
Soil	xoxF3	RPR_S_B1_k141_1791256_11
Soil	xoxF3	RPR_S_B1_k141_1714989_13
Soil	xoxF3	RPR_S_B1_k141_1568303_1
Soil	xoxF3	RPR_S_B1_k141_1080966_6
Soil	xoxF3	RPR_S_A2_k141_809539_1
Soil	xoxF3	RPR_S_A2_k141_7527378_8
Soil	xoxF3	RPR_S_A2_k141_7228711_1
Soil	xoxF3	RPR_S_A2_k141_6756887_1
Soil	xoxF3	RPR_S_A2_k141_5995807_1
Soil	xoxF3	RPR_S_A2_k141_5823858_1
Soil	xoxF3	RPR_S_A2_k141_5774265_3
Soil	xoxF3	RPR_S_A2_k141_5617089_5
Soil	xoxF3	RPR_S_A2_k141_5413525_1
Soil	xoxF3	RPR_S_A2_k141_4573747_3
Soil	xoxF3	RPR_S_A2_k141_4540073_3
Soil	xoxF3	RPR_S_A2_k141_3770276_4
Soil	xoxF3	RPR_S_A2_k141_3690257_1
Soil	xoxF3	RPR_S_A2_k141_3569421_10
Soil	xoxF3	RPR_S_A2_k141_3550915_1
Soil	xoxF3	RPR_S_A2_k141_3088413_2
Soil	xoxF3	RPR_S_A2_k141_2203322_2
Soil	xoxF3	RPR_S_A2_k141_1932726_1
Soil	xoxF3	RPR_S_A2_k141_1761466_4
Soil	xoxF3	RPR_S_A1_k141_945408_2
Soil	xoxF3	RPR_S_A1_k141_7342581_1
Soil	xoxF3	RPR_S_A1_k141_7267122_1
Soil	xoxF3	RPR_S_A1_k141_6847954_1
Soil	xoxF3	RPR_S_A1_k141_6355000_1
Soil	xoxF3	RPR_S_A1_k141_609209_1
Soil	xoxF3	RPR_S_A1_k141_5768033_1
Soil	xoxF3	RPR_S_A1_k141_5520029_1
Soil	xoxF3	RPR_S_A1_k141_527079_2
Soil	xoxF3	RPR_S_A1_k141_5200884_1
Soil	xoxF3	RPR_S_A1_k141_516085_6
Soil	xoxF3	RPR_S_A1_k141_4846959_7
Soil	xoxF3	RPR_S_A1_k141_48392_1
Soil	xoxF3	RPR_S_A1_k141_4678848_21
Soil	xoxF3	RPR_S_A1_k141_4142471_1
Soil	xoxF3	RPR_S_A1_k141_3345898_1
Soil	xoxF3	RPR_S_A1_k141_2805604_8
Soil	xoxF3	RPR_S_A1_k141_2530397_1
Soil	xoxF3	RPR_S_A1_k141_2393196_1
Soil	xoxF3	RPR_S_A1_k141_2382693_16
Soil	xoxF3	RPR_S_A1_k141_2105694_1
Soil	xoxF3	RPR_S_A1_k141_1723354_2
Soil	xoxF3	RPR_S_A1_k141_1485766_4
Soil	xoxF3	RPR_S_A1_k141_1001578_9
Moderately weathered	xoxF3	RPR_I_C2_k141_721726_4
Moderately weathered	xoxF3	RPR_I_C2_k141_645334_2
Moderately weathered	xoxF3	RPR_I_C2_k141_633758_2
Moderately weathered	xoxF3	RPR_I_C2_k141_556423_1
Moderately weathered	xoxF3	RPR_I_C2_k141_482708_1
Moderately weathered	xoxF3	RPR_I_C2_k141_4280358_1
Moderately weathered	xoxF3	RPR_I_C2_k141_4228814_1
Moderately weathered	xoxF3	RPR_I_C2_k141_4118135_5
Moderately weathered	xoxF3	RPR_I_C2_k141_4044319_1
Moderately weathered	xoxF3	RPR_I_C2_k141_3712822_2
Moderately weathered	xoxF3	RPR_I_C2_k141_3149319_2
Moderately weathered	xoxF3	RPR_I_C2_k141_309304_1
Moderately weathered	xoxF3	RPR_I_C2_k141_3087732_4
Moderately weathered	xoxF3	RPR_I_C2_k141_2999410_5
Moderately weathered	xoxF3	RPR_I_C2_k141_297003_5
Moderately weathered	xoxF3	RPR_I_C2_k141_2676133_3
Moderately weathered	xoxF3	RPR_I_C2_k141_2350167_2
Moderately weathered	xoxF3	RPR_I_C2_k141_2177518_2
Moderately weathered	xoxF3	RPR_I_C2_k141_1795125_4
Moderately weathered	xoxF3	RPR_I_C2_k141_1761393_5
Moderately weathered	xoxF3	RPR_I_C2_k141_1720751_2
Moderately weathered	xoxF3	RPR_I_C2_k141_1631443_4
Moderately weathered	xoxF3	RPR_I_C2_k141_1537683_7
Moderately weathered	xoxF3	RPR_I_C2_k141_1438508_4
Moderately weathered	xoxF3	RPR_I_C2_k141_1370804_2
Moderately weathered	xoxF3	RPR_I_C2_k141_1329393_3
Moderately weathered	xoxF3	RPR_I_C1_k141_839707_7
Moderately weathered	xoxF3	RPR_I_C1_k141_749929_53
Moderately weathered	xoxF3	RPR_I_C1_k141_686154_1
Moderately weathered	xoxF3	RPR_I_C1_k141_636536_2
Moderately weathered	xoxF3	RPR_I_C1_k141_579146_2
Moderately weathered	xoxF3	RPR_I_C1_k141_519975_197
Moderately weathered	xoxF3	RPR_I_C1_k141_499439_28
Moderately weathered	xoxF3	RPR_I_C1_k141_44815_3
Moderately weathered	xoxF3	RPR_I_C1_k141_4254255_16
Moderately weathered	xoxF3	RPR_I_C1_k141_4193270_11
Moderately weathered	xoxF3	RPR_I_C1_k141_4142066_1
Moderately weathered	xoxF3	RPR_I_C1_k141_3661755_4
Moderately weathered	xoxF3	RPR_I_C1_k141_3655224_4
Moderately weathered	xoxF3	RPR_I_C1_k141_3590797_1
Moderately weathered	xoxF3	RPR_I_C1_k141_3586137_2
Moderately weathered	xoxF3	RPR_I_C1_k141_3487163_1
Moderately weathered	xoxF3	RPR_I_C1_k141_3463087_2
Moderately weathered	xoxF3	RPR_I_C1_k141_3462915_1
Moderately weathered	xoxF3	RPR_I_C1_k141_3447774_11
Moderately weathered	xoxF3	RPR_I_C1_k141_3306252_4
Moderately weathered	xoxF3	RPR_I_C1_k141_3277487_4
Moderately weathered	xoxF3	RPR_I_C1_k141_3263470_1
Moderately weathered	xoxF3	RPR_I_C1_k141_3174614_2
Moderately weathered	xoxF3	RPR_I_C1_k141_2983854_1
Moderately weathered	xoxF3	RPR_I_C1_k141_2882598_1
Moderately weathered	xoxF3	RPR_I_C1_k141_2754358_3
Moderately weathered	xoxF3	RPR_I_C1_k141_2608188_1
Moderately weathered	xoxF3	RPR_I_C1_k141_2526664_1
Moderately weathered	xoxF3	RPR_I_C1_k141_2510119_1
Moderately weathered	xoxF3	RPR_I_C1_k141_2507967_10
Moderately weathered	xoxF3	RPR_I_C1_k141_2237162_7
Moderately weathered	xoxF3	RPR_I_C1_k141_213762_2
Moderately weathered	xoxF3	RPR_I_C1_k141_2015929_5
Moderately weathered	xoxF3	RPR_I_C1_k141_1997296_1
Moderately weathered	xoxF3	RPR_I_C1_k141_1968229_3
Moderately weathered	xoxF3	RPR_I_C1_k141_1741417_6
Moderately weathered	xoxF3	RPR_I_C1_k141_1633701_4
Moderately weathered	xoxF3	RPR_I_C1_k141_1627929_2
Moderately weathered	xoxF3	RPR_I_C1_k141_1475468_1
Moderately weathered	xoxF3	RPR_I_C1_k141_1463874_5
Moderately weathered	xoxF3	RPR_I_C1_k141_1307119_1
Moderately weathered	xoxF3	RPR_I_C1_k141_1303907_35
Moderately weathered	xoxF3	RPR_I_C1_k141_1289446_5
Moderately weathered	xoxF3	RPR_I_B2_k141_985456_1
Moderately weathered	xoxF3	RPR_I_B2_k141_735218_2
Moderately weathered	xoxF3	RPR_I_B2_k141_668608_3
Moderately weathered	xoxF3	RPR_I_B2_k141_594211_4
Moderately weathered	xoxF3	RPR_I_B2_k141_229422_6
Moderately weathered	xoxF3	RPR_I_B2_k141_222443_11
Moderately weathered	xoxF3	RPR_I_B2_k141_1943036_6
Moderately weathered	xoxF3	RPR_I_B2_k141_1826335_3
Moderately weathered	xoxF3	RPR_I_B2_k141_1670267_1
Moderately weathered	xoxF3	RPR_I_B2_k141_1661475_1
Moderately weathered	xoxF3	RPR_I_B2_k141_1583931_1
Moderately weathered	xoxF3	RPR_I_B2_k141_132772_1
Moderately weathered	xoxF3	RPR_I_B2_k141_1272842_1
Moderately weathered	xoxF3	RPR_I_B2_k141_1161829_6
Moderately weathered	xoxF3	RPR_I_B2_k141_1056059_1
Moderately weathered	xoxF3	RPR_I_B1_k141_724297_7
Moderately weathered	xoxF3	RPR_I_B1_k141_594816_3
Moderately weathered	xoxF3	RPR_I_B1_k141_444714_6
Moderately weathered	xoxF3	RPR_I_B1_k141_287074_1
Moderately weathered	xoxF3	RPR_I_B1_k141_2083150_3
Moderately weathered	xoxF3	RPR_I_B1_k141_207034_1
Moderately weathered	xoxF3	RPR_I_B1_k141_1901703_38
Moderately weathered	xoxF3	RPR_I_B1_k141_1828715_35
Moderately weathered	xoxF3	RPR_I_B1_k141_1823849_1
Moderately weathered	xoxF3	RPR_I_B1_k141_165891_4
Moderately weathered	xoxF3	RPR_I_B1_k141_1617174_144
Moderately weathered	xoxF3	RPR_I_B1_k141_1585448_1
Moderately weathered	xoxF3	RPR_I_B1_k141_1504539_2
Moderately weathered	xoxF3	RPR_I_B1_k141_1477104_3
Moderately weathered	xoxF3	RPR_I_B1_k141_141243_6
Moderately weathered	xoxF3	RPR_I_B1_k141_1380217_1
Moderately weathered	xoxF3	RPR_I_B1_k141_1337246_5
Moderately weathered	xoxF3	RPR_I_B1_k141_127385_2
Moderately weathered	xoxF3	RPR_I_B1_k141_1261439_2
Moderately weathered	xoxF3	RPR_I_B1_k141_1211512_2
Moderately weathered	xoxF3	RPR_I_B1_k141_1106923_6
Moderately weathered	xoxF3	RPR_I_A2_k141_890613_2
Moderately weathered	xoxF3	RPR_I_A2_k141_875082_1
Moderately weathered	xoxF3	RPR_I_A2_k141_71724_3
Moderately weathered	xoxF3	RPR_I_A2_k141_61867_3
Moderately weathered	xoxF3	RPR_I_A2_k141_557465_2
Moderately weathered	xoxF3	RPR_I_A2_k141_2864778_5
Moderately weathered	xoxF3	RPR_I_A2_k141_2663586_2
Moderately weathered	xoxF3	RPR_I_A2_k141_2581889_5
Moderately weathered	xoxF3	RPR_I_A2_k141_2554720_12
Moderately weathered	xoxF3	RPR_I_A2_k141_2488960_10
Moderately weathered	xoxF3	RPR_I_A2_k141_2270744_1
Moderately weathered	xoxF3	RPR_I_A2_k141_2263263_3
Moderately weathered	xoxF3	RPR_I_A2_k141_2237853_2
Moderately weathered	xoxF3	RPR_I_A2_k141_2177158_1
Moderately weathered	xoxF3	RPR_I_A2_k141_2154111_1
Moderately weathered	xoxF3	RPR_I_A2_k141_2117468_3
Moderately weathered	xoxF3	RPR_I_A2_k141_2097480_11
Moderately weathered	xoxF3	RPR_I_A2_k141_1739296_1
Moderately weathered	xoxF3	RPR_I_A2_k141_1685606_5
Moderately weathered	xoxF3	RPR_I_A2_k141_1538987_11
Moderately weathered	xoxF3	RPR_I_A2_k141_1419936_3
Moderately weathered	xoxF3	RPR_I_A2_k141_1276884_4
Moderately weathered	xoxF3	RPR_I_A2_k141_1235551_7
Moderately weathered	xoxF3	RPR_I_A2_k141_1229302_1
Moderately weathered	xoxF3	RPR_I_A1_k141_938453_4
Moderately weathered	xoxF3	RPR_I_A1_k141_684565_1
Moderately weathered	xoxF3	RPR_I_A1_k141_624858_1
Moderately weathered	xoxF3	RPR_I_A1_k141_619839_1
Moderately weathered	xoxF3	RPR_I_A1_k141_569888_6
Moderately weathered	xoxF3	RPR_I_A1_k141_506615_2
Moderately weathered	xoxF3	RPR_I_A1_k141_437386_3
Moderately weathered	xoxF3	RPR_I_A1_k141_379083_3
Moderately weathered	xoxF3	RPR_I_A1_k141_302439_1
Moderately weathered	xoxF3	RPR_I_A1_k141_29437_25
Moderately weathered	xoxF3	RPR_I_A1_k141_2816736_1
Moderately weathered	xoxF3	RPR_I_A1_k141_2729430_1
Moderately weathered	xoxF3	RPR_I_A1_k141_2722096_1
Moderately weathered	xoxF3	RPR_I_A1_k141_2564298_2
Moderately weathered	xoxF3	RPR_I_A1_k141_2532928_2
Moderately weathered	xoxF3	RPR_I_A1_k141_2492344_2
Moderately weathered	xoxF3	RPR_I_A1_k141_2478456_1
Moderately weathered	xoxF3	RPR_I_A1_k141_247471_8
Moderately weathered	xoxF3	RPR_I_A1_k141_2427039_18
Moderately weathered	xoxF3	RPR_I_A1_k141_2112470_100
Moderately weathered	xoxF3	RPR_I_A1_k141_2022109_1
Moderately weathered	xoxF3	RPR_I_A1_k141_1766751_18
Moderately weathered	xoxF3	RPR_I_A1_k141_1711270_4
Moderately weathered	xoxF3	RPR_I_A1_k141_1660715_4
Moderately weathered	xoxF3	RPR_I_A1_k141_158676_142
Moderately weathered	xoxF3	RPR_I_A1_k141_1500298_1
Moderately weathered	xoxF3	RPR_I_A1_k141_1497741_2
Moderately weathered	xoxF3	RPR_I_A1_k141_1457311_2
Moderately weathered	xoxF3	RPR_I_A1_k141_1386666_13
Moderately weathered	xoxF3	RPR_I_A1_k141_1350695_11
Moderately weathered	xoxF3	RPR_I_A1_k141_1347362_4
Moderately weathered	xoxF3	RPR_I_A1_k141_130756_2
Moderately weathered	xoxF3	RPR_I_A1_k141_1107774_3
Highly weathered	xoxF-Unk1	RPR_SA_C2_k141_2308646_3
Highly weathered	xoxF-Unk1	RPR_SA_C2_k141_1367298_2
Highly weathered	xoxF-Unk1	RPR_SA_A2_k141_4372395_2
Highly weathered	xoxF-Unk1	RPR_SA_A1_k141_4751751_1
Soil	xoxF-Unk1	RPR_S_C2_k141_2870403_3
Soil	xoxF-Unk1	RPR_S_C2_k141_1542131_1
Soil	xoxF-Unk1	RPR_S_C1_k141_4556270_2
Moderately weathered	xoxF-Unk1	RPR_I_C1_k141_1641512_2

## Sheet: Supplementary Table 4
Supplementary Table 4. Whole-rock elemental composition ICP-MS data
	Sample Name		W2-O	W2a-24	GSP2-M-feb2020	highly weathered	moderately weathered	soil	GSP2-M-feb2020-repeat			Sample Name		W2a-23+D1:S1	W2a-24	GSP2-M-7k	RPR8 (freshest)	RPR1	RPR2	RPR3	RPR4	GSP2-M-7k-repeat
														calib. Std	calib. Std	granite std
7 Li	Conc. [ ppb ]		9186.89	9128.32	35486.9	45738	20919.7	13338.7	35133.3		7 Li	Conc. [ ppb ]		9154.32	9160.69	35999.1	49884.2	23316.6	24214.3	40656.1	30204	36507.7
9 Be	Conc. [ ppb ]		620.907	614.03	1394.09	1537.28	2642.43	726.568	1378.46		9 Be	Conc. [ ppb ]		612.648	621.949	1457.11	3082.91	2373.27	2706.33	2790.94	2749.69	1475.37
23 Na [ He ]	Conc. [ ppb ]	very poor	1.62711e+07	1.63707e+07	1.91441e+07	2.72203e+06	1.97274e+07	4.30337e+06	1.9431e+07		23 Na [ He ]	Conc. [ ppb ]		1.63707e+07	1.62746e+07	1.97677e+07	2.31143e+07	2.16483e+07	2.1882e+07	2.38286e+07	2.08231e+07	1.99272e+07
27 Al [ He ]	Conc. [ ppb ]	very poor	8.18894e+07	8.16485e+07	7.54319e+07	8.53521e+07	8.28608e+07	2.95356e+07	7.58318e+07		27 Al [ He ]	Conc. [ ppb ]		8.18173e+07	8.17242e+07	7.8119e+07	7.7324e+07	8.09121e+07	7.78e+07	7.90322e+07	7.71061e+07	7.82992e+07
31 P	Conc. [ ppb ]		563905	570793	1.35843e+06	61302.2	17069.6	46286.9	1.32071e+06		31 P	Conc. [ ppb ]		554839	578963	1.33299e+06	547579	826.205	777.359	230802	240647	1.34864e+06
39 K [ He ]	Conc. [ ppb ]	very poor	5.12072e+06	5.27282e+06	4.38693e+07	1.02054e+07	2.18855e+07	1.78839e+07	4.32293e+07		39 K [ He ]	Conc. [ ppb ]		5.18748e+06	5.20531e+06	4.47584e+07	2.96007e+07	1.65686e+07	1.75399e+07	2.17813e+07	2.13417e+07	4.42848e+07
43 Ca	Conc. [ ppb ]		7.74138e+07	7.79608e+07	1.51394e+07	1.25724e+06	1.56495e+07	2.29875e+06	1.48519e+07		43 Ca	Conc. [ ppb ]		7.76647e+07	7.7708e+07	1.50248e+07	1.80229e+07	1.56068e+07	1.68093e+07	2.24263e+07	1.77977e+07	1.5233e+07
45 Sc	Conc. [ ppb ]		36003.3	36144	6812.42	10570.3	12776.2	3255.08	6643.94		45 Sc	Conc. [ ppb ]		36110.6	36039.2	6718.21	10761.4	9930.93	11278.4	10637.3	10256.7	6783.74
49 Ti	Conc. [ ppb ]		6.35946e+06	6.34975e+06	3.95022e+06	4.29908e+06	3.76331e+06	3.61344e+06	3.87607e+06		49 Ti	Conc. [ ppb ]		6.38005e+06	6.33098e+06	3.91007e+06	3.64987e+06	3.97022e+06	3.82466e+06	3.53342e+06	3.35491e+06	3.95179e+06
51 V	Conc. [ ppb ]		260908	262286	50822.2	83736.1	75103.8	24985.4	50266.2		51 V	Conc. [ ppb ]		262180	261055	50508	75277.1	73409.2	81366.1	77349.3	65265.1	50992
53 Cr	Conc. [ ppb ]		92845.2	92736.5	20612.8	46911.1	44710.8	13484.2	20091.5		53 Cr	Conc. [ ppb ]		93134.6	92471.7	20492.9	35358.3	33689.5	39072.9	64764.7	39303.9	20642.5
55 Mn	Conc. [ ppb ]		1.28856e+06	1.29813e+06	319094	94267	301414	220240	315108		55 Mn	Conc. [ ppb ]		1.29704e+06	1.28991e+06	317054	497095	282578	343658	401882	341193	319690
57 Fe	Conc. [ ppb ]		7.56168e+07	7.5879e+07	3.46229e+07	3.40529e+07	3.20953e+07	8.62044e+06	3.40641e+07		57 Fe	Conc. [ ppb ]		7.59211e+07	7.55869e+07	3.41876e+07	3.11822e+07	2.59519e+07	3.07823e+07	2.93923e+07	2.69258e+07	3.45605e+07
59 Co	Conc. [ ppb ]		44388.6	44663.5	7377.61	6191.3	11097.3	1604.3	7261.43		59 Co	Conc. [ ppb ]		44601.9	44455.5	7298.64	13252.5	7363.75	10147.7	14892.6	10789.5	7382.65
60 Ni	Conc. [ ppb ]		69965.4	70020.2	16273.1	12744.8	15816.5	2728.78	16041.6		60 Ni	Conc. [ ppb ]		69876.8	70100.5	15485.4	19222.6	13644.6	16546.6	19780	15686.4	16450.1
65 Cu	Conc. [ ppb ]		103097	102903	45222.9	3562.24	3754.64	2121.76	44641.4		65 Cu	Conc. [ ppb ]		103196	102818	44811.9	3939.32	3174.12	3705.22	5157.13	4319.89	45034.5
66 Zn	Conc. [ ppb ]		76998.8	77001.2	118772	20755.9	37827.6	9367.12	122572		66 Zn	Conc. [ ppb ]		75886.5	78034	117395	48869.1	27410.7	39335.3	45651.8	36409.9	119785
71 Ga	Conc. [ ppb ]		17408.4	17438.8	21473.7	19411.6	18721.2	5598.48	21390.6		71 Ga	Conc. [ ppb ]		17402.7	17443.1	21358	16643.5	16523.1	17220.3	17067.5	16248.4	21352.4
75 As	Conc. [ ppb ]		798.359	761.619	426.896	4510.52	2164.8	1168.29	384.145		75 As	Conc. [ ppb ]		923.92	646.346	482.982	3481.98	3543.35	2690.5	1666.81	2139.24	408.775
85 Rb	Conc. [ ppb ]		19775.2	19831.8	249010	90796.9	172551	81732.6	248584		85 Rb	Conc. [ ppb ]		19667.4	19929.8	244406	187650	94585.7	141475	147723	133061	244198
86 Sr	Conc. [ ppb ]		195053	194603	236268	40092.3	165859	47127	236875		86 Sr	Conc. [ ppb ]	preferred isotope	194603	195037	238010	180101	167171	167641	200939	169468	237120
88 Sr	Conc. [ ppb ]		195389	194267	237980	40427.7	165989	46972.4	238978		88 Sr	Conc. [ ppb ]		194736	194914	237105	180716	167560	167327	200458	169261	238439
89 Y	Conc. [ ppb ]		20137.5	20089.3	25129.4	23488.7	31429.7	12177.7	25182.5		89 Y	Conc. [ ppb ]		20101.6	20124.4	25254.9	28531.6	57427.4	52614.2	48332	34688.4	25346
90 Zr	Conc. [ ppb ]		88589.5	87142.2	565222	234531	175038	496495	559529		90 Zr	Conc. [ ppb ]	preferred isotope	86906.2	88757.9	580346	224282	149437	193795	189197	166456	583777
91 Zr	Conc. [ ppb ]		88421.5	87310.5	561826	234687	174769	497173	561746		91 Zr	Conc. [ ppb ]		87038.2	88635.4	581446	223215	149129	193733	189004	166022	584841
93 Nb	Conc. [ ppb ]		7304.55	7245.96	26566.3	11074.6	9616.45	10512.1	26553.9		93 Nb	Conc. [ ppb ]		7328.26	7226.06	26310.5	9622.61	10204.2	9653.78	8204.46	8309.94	26353.2
98 Mo	Conc. [ ppb ]		419.643	427.058	2547.99	1833.06	634.143	1085.62	2529.78		98 Mo	Conc. [ ppb ]		428.078	418.955	2579.52	1072.74	1691.31	671.39	1095.82	2277.63	2592.28
114 Cd	Conc. [ ppb ]		77.4021	76.5974	89.1136	7.80242	35.4165	10.5458	92.8696		114 Cd	Conc. [ ppb ]		75.7828	78.1304	89.9842	47.6099	33.844	33.5116	48.1514	40.4329	97.1281
115 In	Conc. [ ppb ]		64.5852	64.6149	54.8827	56.1349	50.8723	14.7926	53.7842		115 In	Conc. [ ppb ]		64.7835	64.4296	55.4609	45.9647	48.7153	49.1279	48.122	45.5798	52.9383
120 Sn	Conc. [ ppb ]		1930.83	1969.2	5530.9	4459.99	5674.88	1717.7	5552		120 Sn	Conc. [ ppb ]		1939.49	1959.76	5645.08	5023.93	4944.54	5544.08	4935.98	4784.24	5700.1
121 Sb	Conc. [ ppb ]		700.051	717.96	312.006	248.729	125.332	160.969	312.965		121 Sb	Conc. [ ppb ]		696.101	720.978	311.421	131.005	166.053	138.512	111.802	117.339	318.395
133 Cs	Conc. [ ppb ]		887.607	888.735	1187.18	9395.65	16387.5	3335.12	1195.12		133 Cs	Conc. [ ppb ]		884.753	891.344	1170.61	13998.1	8057.55	13286.2	11941.9	11864.9	1185.45
135 Ba	Conc. [ ppb ]		170125	169234	1.35991e+06	162560	389111	300147	1.35784e+06		135 Ba	Conc. [ ppb ]		169322	170013	1.35826e+06	518704	374365	353603	380991	371024	1.36744e+06
137 Ba	Conc. [ ppb ]		170509	168850	1.36704e+06	162558	389916	301112	1.37201e+06		137 Ba	Conc. [ ppb ]	preferred isotope	169409	169931	1.35667e+06	518473	374827	352945	381544	370857	1.36782e+06
139 La	Conc. [ ppb ]		10509.9	10532.1	186059	37137.3	42283.1	13506.8	185869		139 La	Conc. [ ppb ]		10466.8	10571.3	185604	14663.2	81987	72354.9	64208.1	45091.7	189660
140 Ce	Conc. [ ppb ]		23182.6	23250.3	450112	73713.5	87731.1	26518.7	449870		140 Ce	Conc. [ ppb ]		23067.1	23355.1	443078	63896.6	146608	131842	129931	170688	451640
141 Pr	Conc. [ ppb ]		3022.44	3028.42	56572	9134.46	11738.7	3015.22	56615.1		141 Pr	Conc. [ ppb ]		3014.47	3035.6	56331.4	4875.72	18278.7	16186.8	15210.9	10882.1	56474.2
146 Nd	Conc. [ ppb ]		12917.3	12904.7	208826	33240.9	46418	10545.6	209060		146 Nd	Conc. [ ppb ]		12872	12947.3	208609	19547.9	66394.4	58109.5	55405.8	40343.9	208819
149 Sm	Conc. [ ppb ]		3274.92	3257.42	26512.2	6758.15	8773.85	2141.75	26523.3		149 Sm	Conc. [ ppb ]		3270.89	3261.79	26290.7	4795.64	11695.2	10289.7	10167.2	7405.24	26561.8
151 Eu	Conc. [ ppb ]		1090.56	1096.82	2270.3	1311.54	1870.25	500.084	2257.08		151 Eu	Conc. [ ppb ]		1097.29	1090.34	2266.5	1036.48	2365.53	2099.93	2130.41	1551.17	2281.03
160 Gd	Conc. [ ppb ]		3713.74	3702.59	12162.1	5682.76	7214.94	2003.36	12114.8		160 Gd	Conc. [ ppb ]		3704.33	3711.73	12088.2	4748.96	11114.2	10070.2	9633.29	6760.85	12140.4
159 Tb	Conc. [ ppb ]		617.016	613.24	1294.1	907.385	963.726	350.702	1292.68		159 Tb	Conc. [ ppb ]		619.089	611.452	1275.44	822.058	1614.97	1473.64	1421.35	1032.91	1286.27
161 Dy	Conc. [ ppb ]		3807.7	3808.21	5793.99	5253.71	5369.48	2232.41	5796.81		161 Dy	Conc. [ ppb ]		3810.16	3805.9	5750.13	5168.26	8954.57	8251.3	7920.93	5891.01	5838.34
165 Ho	Conc. [ ppb ]		801.679	804.9	979.823	1030.13	1102.42	478.468	977.819		165 Ho	Conc. [ ppb ]		803.103	803.46	977.661	1106.07	1830.97	1674.27	1607.55	1205.52	992.233
167 Er	Conc. [ ppb ]		2215.15	2228.89	2315.01	2788.26	3046.57	1422.23	2326.94		167 Er	Conc. [ ppb ]		2223.07	2221.04	2317.77	3219.38	4813.5	4472.06	4275.49	3271.96	2323.21
169 Tm	Conc. [ ppb ]		327.671	326.65	297.772	430.96	457.228	236.641	300.502		169 Tm	Conc. [ ppb ]		327.732	326.631	301.193	513.661	671.518	623.868	602.983	475.446	302.669
172 Yb	Conc. [ ppb ]		2060.07	2056.3	1651.65	2773.62	2882.36	1644.49	1668.15		172 Yb	Conc. [ ppb ]		2056.64	2059.62	1663.04	3366.42	3805.79	3613.69	3551.48	2886.48	1669.65
175 Lu	Conc. [ ppb ]		301.941	300.659	228.286	399.636	428.866	259.153	228		175 Lu	Conc. [ ppb ]		301.406	301.202	229.322	493.392	531.096	508.526	497.68	407.52	230.774
178 Hf	Conc. [ ppb ]		2364	2348.54	14239	6262.57	4786.25	12273.2	14270.3		178 Hf	Conc. [ ppb ]		2329.86	2380.81	14786.3	5986.07	4057.32	5226.32	4939.78	4462	14813.2
181 Ta	Conc. [ ppb ]		456.223	452.105	855.214	1037.65	915.988	1096.37	855.975		181 Ta	Conc. [ ppb ]		456.468	452.027	853.301	983.844	932.711	895.733	755.797	789.862	858.999
184 W	Conc. [ ppb ]		241.162	238.837	313.022	3913.69	1365.36	1784.89	312.849		184 W	Conc. [ ppb ]		239.768	240.215	307.965	357.008	1903.44	671.98	374.01	687.319	315.177
205 Tl	Conc. [ ppb ]		89.9043	90.0958	1271.97	675.437	1072.25	409.982	1265.72		205 Tl	Conc. [ ppb ]		89.6132	90.3592	1275.97	988.147	616.092	914.23	876.556	795.192	1281.89
208/7/6/4 Pb	Conc. [ ppb ]		7451.67	7603.47	41925.5	21978.6	21757.1	14482	41932.1		208/7/6/4 Pb	Conc. [ ppb ]		7477.39	7574.08	42521.2	22182.6	24648.2	21563.3	20420.7	19597.9	42256.8
209 Bi	Conc. [ ppb ]		24.0065	23.9935	27.7521	215.521	110.474	75.4051	27.1726		209 Bi	Conc. [ ppb ]		23.4357	24.524	28.2826	83.1455	150.083	108.893	92.8241	105.162	28.1494
232 Th	Conc. [ ppb ]		2105.57	2102.77	106612	16366.1	13737.6	6050.71	106641		232 Th	Conc. [ ppb ]		2088.72	2118.52	110737	14252.4	11399.7	15924.5	13845.4	14195.2	113156
238 U	Conc. [ ppb ]		503.528	506.477	2483.68	4409.12	3732.52	1974.21	2456.78		238 U	Conc. [ ppb ]		498.524	511.017	2578.69	5208.74	3113.69	3296.4	2897.91	3187.68	2558.43
Nb/Ta			16.0109	16.0272	31.0639	10.6728	10.4984	9.58813	31.0219		Nb/Ta			16.0543	15.9859	30.8338	9.78063	10.9403	10.7775	10.8554	10.5207	30.679
Zr/Hf			37.4033	37.1764	39.4569	37.4746	36.5148	40.509	39.3647		Zr/Hf			37.3577	37.2291	39.3232	37.289	36.7556	37.0687	38.2617	37.2079	39.481
Y/Ho			25.1191	24.9587	25.6469	22.8018	28.5097	25.4515	25.7537		Y/Ho			25.0299	25.0471	25.832	25.7954	31.3645	31.4253	30.0657	28.7746	25.5444
samp/chondrites			W2-O	W2a-24	GSP2-M-feb2020	highly weathered	moderately weathered	soil	GSP2-M-feb2020-repeat		samp/chondrites			W2a-23+D1:S1	W2a-24	GSP2-M-7k	RPR8 (freshest)	RPR1	RPR2	RPR3	RPR4	GSP2-M-7k-repeat
La	237		44.3454	44.4392	785.058	156.698	178.41	56.9905	784.256		La	237		44.1637	44.6047	783.141	61.8699	345.937	305.295	270.92	190.26	800.253
Ce	612		37.8801	37.9906	735.477	120.447	143.351	43.3313	735.082		Ce	612		37.6913	38.162	723.984	104.406	239.555	215.428	212.306	278.903	737.974
Pr	95		31.8152	31.8781	595.495	96.1523	123.566	31.7391	595.949		Pr	95		31.7313	31.9537	592.962	51.3234	192.408	170.388	160.115	114.549	594.465
Nd	467		27.6602	27.6333	447.164	71.1797	99.3961	22.5816	447.666		Nd	467		27.5632	27.7243	446.7	41.8584	142.172	124.432	118.642	86.3895	447.149
Pm			24.3322	24.2553	278.363	56.072	75.4978	17.7793	278.577		Pm			24.2746	24.3115	277.054	36.2217	104.248	91.479	88.7921	64.6627	278.618
Sm	153		21.4047	21.2903	173.283	44.1709	57.3454	13.9984	173.355		Sm	153		21.3784	21.3189	171.835	31.344	76.4394	67.2532	66.4523	48.4002	173.607
Eu	58		18.8028	18.9107	39.1432	22.6128	32.2457	8.62214	38.9152		Eu	58		18.9188	18.799	39.0775	17.8703	40.785	36.2058	36.7312	26.7443	39.3281
Gd	205.5		18.0717	18.0175	59.1832	27.6533	35.1092	9.74869	58.9529		Gd	205.5		18.0259	18.0619	58.8234	23.1093	54.0836	49.0034	46.8773	32.8995	59.0775
Tb	37.4		16.4978	16.3968	34.6016	24.2616	25.7681	9.37705	34.5637		Tb	37.4		16.5532	16.349	34.1027	21.9802	43.181	39.4022	38.0039	27.6178	34.3922
Dy	254		14.9909	14.9929	22.811	20.6839	21.1397	8.78902	22.8221		Dy	254		15.0006	14.9839	22.6383	20.3475	35.2542	32.4854	31.1848	23.193	22.9856
Ho	56.6		14.1639	14.2208	17.3114	18.2001	19.4774	8.4535	17.2759		Ho	56.6		14.1891	14.1954	17.2732	19.5419	32.3493	29.5807	28.4019	21.299	17.5306
Er	165.5		13.3846	13.4676	13.988	16.8475	18.4083	8.59353	14.0601		Er	165.5		13.4325	13.4202	14.0047	19.4525	29.0846	27.0215	25.8338	19.7702	14.0375
Tm	25.5		12.8499	12.8098	11.6774	16.9004	17.9305	9.28002	11.7844		Tm	25.5		12.8523	12.809	11.8115	20.1436	26.334	24.4654	23.6464	18.645	11.8694
Yb	170		12.1181	12.0959	9.7156	16.3154	16.9551	9.67348	9.81265		Yb	170		12.0979	12.1154	9.78259	19.8025	22.387	21.257	20.891	16.9793	9.82149
Lu	25.4		11.8874	11.837	8.98762	15.7337	16.8845	10.2029	8.97636		Lu	25.4		11.8664	11.8584	9.02843	19.4249	20.9093	20.0207	19.5937	16.0441	9.08558

## Sheet: Supplementary Table 5
Supplementary Table 5. All BGCs (>10kbp) identified in the metagenomes using AntiSMASH
Sample	Contig	BGC	Length (kb)	Document Name	TonB_dep_Rec
Intermediate	RPR_I_A1_k141_72472	NRPS-like	24958	c332817_RPR_I_A..	1
Intermediate	RPR_I_A2_k141_2430188	T3PKS	26823	c94911_RPR_I_A..	1		285814
Intermediate	RPR_I_B1_k141_1445868	T3PKS	70633	c286731_RPR_I_B..	1
Intermediate	RPR_I_C1_k141_3167988	NRPS	43498	c124894_RPR_I_C..	1
Intermediate	RPR_I_C2_k141_121008	T3PKS	41086	c212962_RPR_I_C..	1
Intermediate	RPR_I_C2_k141_203410	T3PKS	37715	c147533_RPR_I_C..	1
Intermediate	RPR_I_C2_k141_3565165	T3PKS	41101	c326031_RPR_I_C..	1
Soil	RPR_S_A2_k141_5483102	NRPS	56530	c41369_RPR_S_A..	1
Soil	RPR_S_B1_k141_4519125	T3PKS	26637	c283559_RPR_S_B..	1
Soil	RPR_S_B1_k141_4926228	NRPS	37129	c46427_RPR_S_B..	1
Soil	RPR_S_B1_k141_7830198	NRPS	62191	c90217_RPR_S_B..	1
Soil	RPR_S_B2_k141_1388478	NRPS	12784	c115540_RPR_S_B..	1
Soil	RPR_S_B2_k141_6121446	T1PKS	43697	c95096_RPR_S_B..	1
Soil	RPR_S_B2_k141_6428280	NRPS-like	42532	c10383_RPR_S_B..	1
Soil	RPR_S_B2_k141_7763406	NRPS	62402	c03489_RPR_S_B..	1
Soil	RPR_S_B2_k141_922198	NRPS-like	15023	c163966_RPR_S_B..	1
Saprolite	RPR_SA_A1_k141_1814701	T3PKS	38416	c105982_RPR_SA_..	1
Saprolite	RPR_SA_A1_k141_4348095	T3PKS	18418	c76360_RPR_SA_..	1
Saprolite	RPR_SA_A2_k141_4998861	NRPS	13247	c174125_RPR_SA_..	1
Saprolite	RPR_SA_B2_k141_1580054	NRPS-like	22892	c112935_RPR_SA_..	1
Saprolite	RPR_SA_B2_k141_1797805	T3PKS	23280	c22128_RPR_SA_..	1
Intermediate	RPR_I_C2_k141_1830774	NRPS	51521	c230161_RPR_I_C..	3
Intermediate	RPR_I_A1_k141_1004376	terpene	11978	c221338_RPR_I_A..
Intermediate	RPR_I_A1_k141_1005570	T1PKS	43474	c218926_RPR_I_A..
Intermediate	RPR_I_A1_k141_1026112	NRPS-like	43669	c23500_RPR_I_A..
Intermediate	RPR_I_A1_k141_1031980	lanthipeptide	17717	c43740_RPR_I_A..
Intermediate	RPR_I_A1_k141_1035034	terpene	20990	c77429_RPR_I_A..
Intermediate	RPR_I_A1_k141_1084014	T3PKS	22559	c327595_RPR_I_A..
Intermediate	RPR_I_A1_k141_1090920	arylpolyene	29460	c10854_RPR_I_A..
Intermediate	RPR_I_A1_k141_1125829	T3PKS	14830	c242947_RPR_I_A..
Intermediate	RPR_I_A1_k141_1152295	bacteriocin	10849	c53263_RPR_I_A..
Intermediate	RPR_I_A1_k141_1170476	betalactone	24032	c131075_RPR_I_A..
Intermediate	RPR_I_A1_k141_1186241	hglE-KS	38331	c251603_RPR_I_A..
Intermediate	RPR_I_A1_k141_120812	T3PKS	22343	c24264_RPR_I_A..
Intermediate	RPR_I_A1_k141_1209353	T1PKS	29232	c02586_RPR_I_A..
Intermediate	RPR_I_A1_k141_1230328	terpene	11523	c144901_RPR_I_A..
Intermediate	RPR_I_A1_k141_1241565	NRPS	36448	c193333_RPR_I_A..
Intermediate	RPR_I_A1_k141_1246894	arylpolyene	25758	c226304_RPR_I_A..
Intermediate	RPR_I_A1_k141_1285530	NRPS	20928	c98358_RPR_I_A..
Intermediate	RPR_I_A1_k141_1309903	terpene	14565	c247925_RPR_I_A..
Intermediate	RPR_I_A1_k141_1316106	terpene	19658	c321256_RPR_I_A..
Intermediate	RPR_I_A1_k141_1338595	NRPS	25148	c90963_RPR_I_A..
Intermediate	RPR_I_A1_k141_1356077	lassopeptide	24425	c170311_RPR_I_A..
Intermediate	RPR_I_A1_k141_142196	terpene	20951	c114171_RPR_I_A..
Intermediate	RPR_I_A1_k141_1426894	terpene	14179	c333213_RPR_I_A..
Intermediate	RPR_I_A1_k141_1452483	T1PKS	23498	c31587_RPR_I_A..
Intermediate	RPR_I_A1_k141_1456392	terpene	21212	c39086_RPR_I_A..
Intermediate	RPR_I_A1_k141_1535824	T3PKS	22581	c162216_RPR_I_A..
Intermediate	RPR_I_A1_k141_1540638	terpene	14878	c173999_RPR_I_A..
Intermediate	RPR_I_A1_k141_1544946	terpene	21053	c194713_RPR_I_A..
Intermediate	RPR_I_A1_k141_154637	T3PKS	29237	c259772_RPR_I_A..
Intermediate	RPR_I_A1_k141_1559642	T3PKS	12688	c270579_RPR_I_A..
Intermediate	RPR_I_A1_k141_1576550	terpene	18883	c34870_RPR_I_A..
Intermediate	RPR_I_A1_k141_1597459	betalactone	26794	c162811_RPR_I_A..
Intermediate	RPR_I_A1_k141_1617010	T1PKS	12908	c295456_RPR_I_A..
Intermediate	RPR_I_A1_k141_1630123	NRPS-like	42493	c01557_RPR_I_A..
Intermediate	RPR_I_A1_k141_1630613	terpene	13654	c04320_RPR_I_A..
Intermediate	RPR_I_A1_k141_1652386	T1PKS	26958	c147865_RPR_I_A..
Intermediate	RPR_I_A1_k141_1688658	betalactone	49645	c24366_RPR_I_A..
Intermediate	RPR_I_A1_k141_1693309	betalactone	23754	c10446_RPR_I_A..
Intermediate	RPR_I_A1_k141_1694037	TfuA-related	21976	c59140_RPR_I_A..
Intermediate	RPR_I_A1_k141_1696710	terpene	21065	c67398_RPR_I_A..
Intermediate	RPR_I_A1_k141_1697781	terpene	15066	c60704_RPR_I_A..
Intermediate	RPR_I_A1_k141_1699015	terpene	12519	c50790_RPR_I_A..
Intermediate	RPR_I_A1_k141_1708457	terpene	14372	c109062_RPR_I_A..
Intermediate	RPR_I_A1_k141_1740617	resorcinol	11879	c316391_RPR_I_A..
Intermediate	RPR_I_A1_k141_1741276	arylpolyene	18788	c318513_RPR_I_A..
Intermediate	RPR_I_A1_k141_1749160	terpene	24850	c24828_RPR_I_A..
Intermediate	RPR_I_A1_k141_1757620	terpene	12379	c67551_RPR_I_A..
Intermediate	RPR_I_A1_k141_1758136	betalactone	26893	c57052_RPR_I_A..
Intermediate	RPR_I_A1_k141_1801482	terpene	19542	c322579_RPR_I_A..
Intermediate	RPR_I_A1_k141_1828887	betalactone	23393	c107025_RPR_I_A..
Intermediate	RPR_I_A1_k141_1829444	T3PKS	28545	c137572_RPR_I_A..
Intermediate	RPR_I_A1_k141_1851158	terpene	10263	c231128_RPR_I_A..
Intermediate	RPR_I_A1_k141_1857465	NRPS	94530	c291915_RPR_I_A..
Intermediate	RPR_I_A1_k141_1868824	T3PKS	10059	c327222_RPR_I_A..
Intermediate	RPR_I_A1_k141_1920506	terpene	21110	c263493_RPR_I_A..
Intermediate	RPR_I_A1_k141_195034	NRPS	23812	c85114_RPR_I_A..
Intermediate	RPR_I_A1_k141_1968197	T1PKS	40080	c210008_RPR_I_A..
Intermediate	RPR_I_A1_k141_1996622	NRPS-like	24995	c53005_RPR_I_A..
Intermediate	RPR_I_A1_k141_2001858	NRPS	11526	c103002_RPR_I_A..
Intermediate	RPR_I_A1_k141_20114	bacteriocin	10966	c109319_RPR_I_A..
Intermediate	RPR_I_A1_k141_2014638	T3PKS	11693	c332897_RPR_I_A..
Intermediate	RPR_I_A1_k141_2031276	arylpolyene	25456	c229971_RPR_I_A..
Intermediate	RPR_I_A1_k141_2078972	lanthipeptide	11739	c159675_RPR_I_A..
Intermediate	RPR_I_A1_k141_2102890	ladderane	19950	c322549_RPR_I_A..
Intermediate	RPR_I_A1_k141_2112470	betalactone	23019	c16760_RPR_I_A..
Intermediate	RPR_I_A1_k141_213248	terpene	20861	c185545_RPR_I_A..
Intermediate	RPR_I_A1_k141_2136272	NRPS	24774	c147844_RPR_I_A..
Intermediate	RPR_I_A1_k141_2136299	terpene	11620	c148308_RPR_I_A..
Intermediate	RPR_I_A1_k141_2142457	indole	18386	c186591_RPR_I_A..
Intermediate	RPR_I_A1_k141_217829	NRPS-like	18017	c191489_RPR_I_A..
Intermediate	RPR_I_A1_k141_2191733	NRPS	27589	c127471_RPR_I_A..
Intermediate	RPR_I_A1_k141_2245877	terpene	20570	c73348_RPR_I_A..
Intermediate	RPR_I_A1_k141_2289606	terpene	22710	c313352_RPR_I_A..
Intermediate	RPR_I_A1_k141_2295521	T3PKS	24769	c03948_RPR_I_A..
Intermediate	RPR_I_A1_k141_2296717	terpene	18595	c10698_RPR_I_A..
Intermediate	RPR_I_A1_k141_2316405	NRPS-like	34860	c131245_RPR_I_A..
Intermediate	RPR_I_A1_k141_2344766	terpene	23571	c293583_RPR_I_A..
Intermediate	RPR_I_A1_k141_2368038	NRPS	49450	c83123_RPR_I_A..
Intermediate	RPR_I_A1_k141_2376959	terpene	14412	c150288_RPR_I_A..
Intermediate	RPR_I_A1_k141_2429844	NRPS-like	30371	c118291_RPR_I_A..
Intermediate	RPR_I_A1_k141_243869	hserlactone	20687	c14870_RPR_I_A..
Intermediate	RPR_I_A1_k141_2442802	hserlactone	17339	c177509_RPR_I_A..
Intermediate	RPR_I_A1_k141_2444239	terpene	14313	c186500_RPR_I_A..
Intermediate	RPR_I_A1_k141_2455140	betalactone	24173	c240799_RPR_I_A..
Intermediate	RPR_I_A1_k141_2472482	T3PKS	14752	c311099_RPR_I_A..
Intermediate	RPR_I_A1_k141_2486528	NRPS-like	15381	c72100_RPR_I_A..
Intermediate	RPR_I_A1_k141_2490817	terpene	17742	c333620_RPR_I_A..
Intermediate	RPR_I_A1_k141_2500189	terpene	16607	c152747_RPR_I_A..
Intermediate	RPR_I_A1_k141_2543123	cyanobactin	21869	c47879_RPR_I_A..
Intermediate	RPR_I_A1_k141_2552602	NRPS	35941	c106732_RPR_I_A..
Intermediate	RPR_I_A1_k141_2564878	terpene	20936	c176112_RPR_I_A..
Intermediate	RPR_I_A1_k141_2579036	arylpolyene	13806	c268766_RPR_I_A..
Intermediate	RPR_I_A1_k141_2602355	terpene	17170	c102340_RPR_I_A..
Intermediate	RPR_I_A1_k141_2624261	terpene	14129	c186948_RPR_I_A..
Intermediate	RPR_I_A1_k141_2654509	T3PKS	39897	c23878_RPR_I_A..
Intermediate	RPR_I_A1_k141_2662703	NRPS	43117	c42638_RPR_I_A..
Intermediate	RPR_I_A1_k141_2664140	T2PKS	50597	c66086_RPR_I_A..
Intermediate	RPR_I_A1_k141_2664331	betalactone	27240	c51990_RPR_I_A..
Intermediate	RPR_I_A1_k141_2665884	NRPS	10380	c91351_RPR_I_A..
Intermediate	RPR_I_A1_k141_267452	terpene	10333	c142081_RPR_I_A..
Intermediate	RPR_I_A1_k141_275385	hserlactone	18907	c259590_RPR_I_A..
Intermediate	RPR_I_A1_k141_2778681	NRPS-like	10348	c20466_RPR_I_A..
Intermediate	RPR_I_A1_k141_2813973	ladderane	21401	c211777_RPR_I_A..
Intermediate	RPR_I_A1_k141_2844059	terpene	21011	c77039_RPR_I_A..
Intermediate	RPR_I_A1_k141_2849647	terpene	18939	c111115_RPR_I_A..
Intermediate	RPR_I_A1_k141_286665	betalactone	25830	c304489_RPR_I_A..
Intermediate	RPR_I_A1_k141_294478	TfuA-related	15333	c322460_RPR_I_A..
Intermediate	RPR_I_A1_k141_302547	lanthipeptide	29200	c18406_RPR_I_A..
Intermediate	RPR_I_A1_k141_303254	NRPS	60927	c35486_RPR_I_A..
Intermediate	RPR_I_A1_k141_310037	terpene	21146	c332801_RPR_I_A..
Intermediate	RPR_I_A1_k141_315623	NRPS-like	24125	c72163_RPR_I_A..
Intermediate	RPR_I_A1_k141_321438	NRPS	40546	c125004_RPR_I_A..
Intermediate	RPR_I_A1_k141_33992	NRPS	29599	c259600_RPR_I_A..
Intermediate	RPR_I_A1_k141_351438	T3PKS	20997	c284702_RPR_I_A..
Intermediate	RPR_I_A1_k141_363731	hserlactone	11003	c34887_RPR_I_A..
Intermediate	RPR_I_A1_k141_367155	terpene	10965	c09145_RPR_I_A..
Intermediate	RPR_I_A1_k141_37955	terpene	14804	c214116_RPR_I_A..
Intermediate	RPR_I_A1_k141_400944	NRPS-like	12266	c221970_RPR_I_A..
Intermediate	RPR_I_A1_k141_411065	NRPS	33583	c263357_RPR_I_A..
Intermediate	RPR_I_A1_k141_433887	NRPS	13470	c99217_RPR_I_A..
Intermediate	RPR_I_A1_k141_468684	terpene	23620	c269051_RPR_I_A..
Intermediate	RPR_I_A1_k141_545710	NRPS-like	21037	c04037_RPR_I_A..
Intermediate	RPR_I_A1_k141_589119	thiopeptide	24636	c332093_RPR_I_A..
Intermediate	RPR_I_A1_k141_603583	hglE-KS	29209	c28579_RPR_I_A..
Intermediate	RPR_I_A1_k141_652597	PKS-like	16304	c266506_RPR_I_A..
Intermediate	RPR_I_A1_k141_65860	terpene	12714	c12409_RPR_I_A..
Intermediate	RPR_I_A1_k141_70518	bacteriocin	11839	c61707_RPR_I_A..
Intermediate	RPR_I_A1_k141_723772	T3PKS	13197	c23995_RPR_I_A..
Intermediate	RPR_I_A1_k141_72976	terpene	21044	c61880_RPR_I_A..
Intermediate	RPR_I_A1_k141_732801	NRPS	22727	c39211_RPR_I_A..
Intermediate	RPR_I_A1_k141_739562	lassopeptide	10776	c110926_RPR_I_A..
Intermediate	RPR_I_A1_k141_747978	terpene	11160	c122766_RPR_I_A..
Intermediate	RPR_I_A1_k141_784887	terpene	26115	c18193_RPR_I_A..
Intermediate	RPR_I_A1_k141_794339	terpene	11705	c61300_RPR_I_A..
Intermediate	RPR_I_A1_k141_807423	terpene	10158	c123866_RPR_I_A..
Intermediate	RPR_I_A1_k141_925599	indole	22013	c105918_RPR_I_A..
Intermediate	RPR_I_A2_k141_1004227	betalactone	21199	c239231_RPR_I_A..
Intermediate	RPR_I_A2_k141_1017430	terpene	12451	c283896_RPR_I_A..
Intermediate	RPR_I_A2_k141_1019777	terpene	13515	c293612_RPR_I_A..
Intermediate	RPR_I_A2_k141_1037660	hserlactone	10779	c107759_RPR_I_A..
Intermediate	RPR_I_A2_k141_1080220	T3PKS	11591	c326678_RPR_I_A..
Intermediate	RPR_I_A2_k141_1095371	lassopeptide	25135	c57609_RPR_I_A..
Intermediate	RPR_I_A2_k141_1141918	NRPS-like	16761	c297867_RPR_I_A..
Intermediate	RPR_I_A2_k141_1145914	NRPS-like	11198	c12949_RPR_I_A..
Intermediate	RPR_I_A2_k141_1162809	terpene	13930	c92943_RPR_I_A..
Intermediate	RPR_I_A2_k141_1177826	NRPS	13186	c180749_RPR_I_A..
Intermediate	RPR_I_A2_k141_1182745	T3PKS	30517	c201848_RPR_I_A..
Intermediate	RPR_I_A2_k141_1201890	terpene	21080	c326677_RPR_I_A..
Intermediate	RPR_I_A2_k141_1208235	terpene	10071	c37954_RPR_I_A..
Intermediate	RPR_I_A2_k141_1209112	lanthipeptide	13245	c05818_RPR_I_A..
Intermediate	RPR_I_A2_k141_1210367	terpene	10042	c01857_RPR_I_A..
Intermediate	RPR_I_A2_k141_1214642	nucleoside	14740	c50664_RPR_I_A..
Intermediate	RPR_I_A2_k141_1247305	NRPS	18468	c240578_RPR_I_A..
Intermediate	RPR_I_A2_k141_125674	betalactone	23550	c00604_RPR_I_A..
Intermediate	RPR_I_A2_k141_12714	hserlactone	10225	c91604_RPR_I_A..
Intermediate	RPR_I_A2_k141_1284692	terpene	11811	c100882_RPR_I_A..
Intermediate	RPR_I_A2_k141_129684	terpene	20945	c39902_RPR_I_A..
Intermediate	RPR_I_A2_k141_1330385	terpene	15278	c85053_RPR_I_A..
Intermediate	RPR_I_A2_k141_1348660	thiopeptide	21041	c128377_RPR_I_A..
Intermediate	RPR_I_A2_k141_1387847	T1PKS	32737	c17882_RPR_I_A..
Intermediate	RPR_I_A2_k141_1395608	NRPS	13046	c39240_RPR_I_A..
Intermediate	RPR_I_A2_k141_1447644	phosphonate	21579	c20625_RPR_I_A..
Intermediate	RPR_I_A2_k141_1504467	terpene	21110	c322223_RPR_I_A..
Intermediate	RPR_I_A2_k141_1549247	PKS-like	27281	c231331_RPR_I_A..
Intermediate	RPR_I_A2_k141_1569929	terpene	10089	c122303_RPR_I_A..
Intermediate	RPR_I_A2_k141_1570490	terpene	23467	c04226_RPR_I_A..
Intermediate	RPR_I_A2_k141_1650937	terpene	23538	c137579_RPR_I_A..
Intermediate	RPR_I_A2_k141_166310	terpene	10163	c268975_RPR_I_A..
Intermediate	RPR_I_A2_k141_1681722	terpene	14543	c300314_RPR_I_A..
Intermediate	RPR_I_A2_k141_1694471	hserlactone	14343	c43864_RPR_I_A..
Intermediate	RPR_I_A2_k141_1701758	terpene	18371	c67399_RPR_I_A..
Intermediate	RPR_I_A2_k141_1705935	NRPS-like	33209	c94912_RPR_I_A..
Intermediate	RPR_I_A2_k141_1747729	hglE-KS	20774	c315850_RPR_I_A..
Intermediate	RPR_I_A2_k141_1753005	NRPS	22486	c14974_RPR_I_A..
Intermediate	RPR_I_A2_k141_1757021	arylpolyene	18198	c45517_RPR_I_A..
Intermediate	RPR_I_A2_k141_1757098	betalactone	25972	c50474_RPR_I_A..
Intermediate	RPR_I_A2_k141_1768161	NRPS-like	21783	c102848_RPR_I_A..
Intermediate	RPR_I_A2_k141_1771724	terpene	13843	c165028_RPR_I_A..
Intermediate	RPR_I_A2_k141_1772368	terpene	20999	c141347_RPR_I_A..
Intermediate	RPR_I_A2_k141_1775121	terpene	19391	c139006_RPR_I_A..
Intermediate	RPR_I_A2_k141_1812149	hserlactone	13308	c03453_RPR_I_A..
Intermediate	RPR_I_A2_k141_1817333	T1PKS	11346	c60998_RPR_I_A..
Intermediate	RPR_I_A2_k141_183507	siderophore	11770	c05606_RPR_I_A..
Intermediate	RPR_I_A2_k141_1869548	NRPS-like	10725	c24006_RPR_I_A..
Intermediate	RPR_I_A2_k141_18878	T3PKS	27301	c100789_RPR_I_A..
Intermediate	RPR_I_A2_k141_1890918	T3PKS	24761	c111178_RPR_I_A..
Intermediate	RPR_I_A2_k141_1899021	T3PKS	34240	c182307_RPR_I_A..
Intermediate	RPR_I_A2_k141_1939633	NRPS	14940	c59414_RPR_I_A..
Intermediate	RPR_I_A2_k141_1943303	terpene	23586	c67251_RPR_I_A..
Intermediate	RPR_I_A2_k141_2025637	lanthipeptide	15402	c186187_RPR_I_A..
Intermediate	RPR_I_A2_k141_204766	NRPS	40046	c127703_RPR_I_A..
Intermediate	RPR_I_A2_k141_2079620	T3PKS	41017	c186900_RPR_I_A..
Intermediate	RPR_I_A2_k141_208024	terpene	10605	c145841_RPR_I_A..
Intermediate	RPR_I_A2_k141_2100299	terpene	15208	c282052_RPR_I_A..
Intermediate	RPR_I_A2_k141_2113837	T3PKS	34676	c15321_RPR_I_A..
Intermediate	RPR_I_A2_k141_2115305	terpene	24953	c38676_RPR_I_A..
Intermediate	RPR_I_A2_k141_2139862	terpene	13205	c176784_RPR_I_A..
Intermediate	RPR_I_A2_k141_2177131	terpene	23402	c34412_RPR_I_A..
Intermediate	RPR_I_A2_k141_2181202	NRPS-like	21322	c64864_RPR_I_A..
Intermediate	RPR_I_A2_k141_2232013	terpene	10161	c99086_RPR_I_A..
Intermediate	RPR_I_A2_k141_2237658	terpene	18507	c34841_RPR_I_A..
Intermediate	RPR_I_A2_k141_2242144	TfuA-related	15901	c93983_RPR_I_A..
Intermediate	RPR_I_A2_k141_2359483	terpene	15495	c61027_RPR_I_A..
Intermediate	RPR_I_A2_k141_2368739	NRPS	21069	c112903_RPR_I_A..
Intermediate	RPR_I_A2_k141_2369999	betalactone	21485	c95228_RPR_I_A..
Intermediate	RPR_I_A2_k141_2410128	T1PKS	31943	c306201_RPR_I_A..
Intermediate	RPR_I_A2_k141_2410874	resorcinol	21334	c322779_RPR_I_A..
Intermediate	RPR_I_A2_k141_2417165	NRPS-like	18865	c00791_RPR_I_A..
Intermediate	RPR_I_A2_k141_245752	T3PKS	29990	c38810_RPR_I_A..
Intermediate	RPR_I_A2_k141_2472451	T3PKS	15736	c12533_RPR_I_A..
Intermediate	RPR_I_A2_k141_2478389	NRPS-like	43454	c13715_RPR_I_A..
Intermediate	RPR_I_A2_k141_2493625	terpene	10220	c123111_RPR_I_A..
Intermediate	RPR_I_A2_k141_2498277	terpene	18567	c332830_RPR_I_A..
Intermediate	RPR_I_A2_k141_2543056	NRPS-like	44074	c43999_RPR_I_A..
Intermediate	RPR_I_A2_k141_2544864	NRPS	40654	c55592_RPR_I_A..
Intermediate	RPR_I_A2_k141_2590037	terpene	13760	c327587_RPR_I_A..
Intermediate	RPR_I_A2_k141_2592766	T3PKS	21977	c314492_RPR_I_A..
Intermediate	RPR_I_A2_k141_2600530	butyrolactone	10912	c26659_RPR_I_A..
Intermediate	RPR_I_A2_k141_2612565	NRPS	12846	c103208_RPR_I_A..
Intermediate	RPR_I_A2_k141_2618592	terpene	16864	c133092_RPR_I_A..
Intermediate	RPR_I_A2_k141_2627136	lanthipeptide	13509	c210364_RPR_I_A..
Intermediate	RPR_I_A2_k141_2640112	terpene	12063	c264890_RPR_I_A..
Intermediate	RPR_I_A2_k141_2664878	T3PKS	41062	c54323_RPR_I_A..
Intermediate	RPR_I_A2_k141_2674389	terpene	13153	c128621_RPR_I_A..
Intermediate	RPR_I_A2_k141_2683682	terpene	15426	c165917_RPR_I_A..
Intermediate	RPR_I_A2_k141_2693883	NRPS-like	32006	c218328_RPR_I_A..
Intermediate	RPR_I_A2_k141_2702727	terpene	18057	c267425_RPR_I_A..
Intermediate	RPR_I_A2_k141_2717726	NRPS	22980	c00787_RPR_I_A..
Intermediate	RPR_I_A2_k141_2722950	NRPS	60927	c44441_RPR_I_A..
Intermediate	RPR_I_A2_k141_2728714	T3PKS	25581	c80732_RPR_I_A..
Intermediate	RPR_I_A2_k141_2732061	betalactone	27240	c117824_RPR_I_A..
Intermediate	RPR_I_A2_k141_2739715	T1PKS	20987	c160286_RPR_I_A..
Intermediate	RPR_I_A2_k141_2740290	T3PKS	29371	c155126_RPR_I_A..
Intermediate	RPR_I_A2_k141_2741043	T3PKS	15012	c182373_RPR_I_A..
Intermediate	RPR_I_A2_k141_2750004	T3PKS	21141	c332849_RPR_I_A..
Intermediate	RPR_I_A2_k141_2756285	NRPS-like	12272	c252136_RPR_I_A..
Intermediate	RPR_I_A2_k141_2789084	T3PKS	11994	c71167_RPR_I_A..
Intermediate	RPR_I_A2_k141_2839625	NRPS-like	31590	c13204_RPR_I_A..
Intermediate	RPR_I_A2_k141_311933	NRPS	25008	c47909_RPR_I_A..
Intermediate	RPR_I_A2_k141_315029	NRPS	13609	c81273_RPR_I_A..
Intermediate	RPR_I_A2_k141_324346	NRPS	10905	c136784_RPR_I_A..
Intermediate	RPR_I_A2_k141_355647	terpene	21122	c284028_RPR_I_A..
Intermediate	RPR_I_A2_k141_367826	T3PKS	20678	c28005_RPR_I_A..
Intermediate	RPR_I_A2_k141_393882	NRPS-like	19307	c171776_RPR_I_A..
Intermediate	RPR_I_A2_k141_410980	terpene	15369	c328916_RPR_I_A..
Intermediate	RPR_I_A2_k141_426862	other	30606	c38060_RPR_I_A..
Intermediate	RPR_I_A2_k141_443631	bacteriocin	10849	c114435_RPR_I_A..
Intermediate	RPR_I_A2_k141_485083	arylpolyene	12060	c04569_RPR_I_A..
Intermediate	RPR_I_A2_k141_486203	betalactone	25720	c14504_RPR_I_A..
Intermediate	RPR_I_A2_k141_488228	linaridin	11743	c43514_RPR_I_A..
Intermediate	RPR_I_A2_k141_490973	ladderane	40966	c40480_RPR_I_A..
Intermediate	RPR_I_A2_k141_515198	bacteriocin	10849	c209111_RPR_I_A..
Intermediate	RPR_I_A2_k141_548155	terpene	18111	c30835_RPR_I_A..
Intermediate	RPR_I_A2_k141_555683	lanthipeptide	16858	c87011_RPR_I_A..
Intermediate	RPR_I_A2_k141_577137	bacteriocin	10216	c209328_RPR_I_A..
Intermediate	RPR_I_A2_k141_620151	hglE-KS	23732	c86780_RPR_I_A..
Intermediate	RPR_I_A2_k141_62259	terpene	19387	c122610_RPR_I_A..
Intermediate	RPR_I_A2_k141_626297	bacteriocin	10939	c137286_RPR_I_A..
Intermediate	RPR_I_A2_k141_630966	T1PKS	80680	c155371_RPR_I_A..
Intermediate	RPR_I_A2_k141_636831	T3PKS	24356	c210160_RPR_I_A..
Intermediate	RPR_I_A2_k141_669598	terpene	18589	c34091_RPR_I_A..
Intermediate	RPR_I_A2_k141_69325	NRPS	124064	c49389_RPR_I_A..
Intermediate	RPR_I_A2_k141_700313	terpene	10113	c199394_RPR_I_A..
Intermediate	RPR_I_A2_k141_741170	T3PKS	29267	c86231_RPR_I_A..
Intermediate	RPR_I_A2_k141_753130	TfuA-related	22480	c187123_RPR_I_A..
Intermediate	RPR_I_A2_k141_765436	terpene	21131	c225460_RPR_I_A..
Intermediate	RPR_I_A2_k141_796613	T3PKS	34739	c87612_RPR_I_A..
Intermediate	RPR_I_A2_k141_797809	NRPS-like	26289	c67760_RPR_I_A..
Intermediate	RPR_I_A2_k141_82018	T3PKS	28950	c125952_RPR_I_A..
Intermediate	RPR_I_A2_k141_872049	T3PKS	41080	c168862_RPR_I_A..
Intermediate	RPR_I_A2_k141_875837	betalactone	23476	c185249_RPR_I_A..
Intermediate	RPR_I_A2_k141_90329	terpene	15536	c187376_RPR_I_A..
Intermediate	RPR_I_A2_k141_927391	terpene	10750	c128428_RPR_I_A..
Intermediate	RPR_I_A2_k141_938358	lassopeptide	12878	c203912_RPR_I_A..
Intermediate	RPR_I_A2_k141_943118	NRPS	32162	c197922_RPR_I_A..
Intermediate	RPR_I_A2_k141_965130	arylpolyene	21180	c24743_RPR_I_A..
Intermediate	RPR_I_A2_k141_971875	terpene	21998	c74523_RPR_I_A..
Intermediate	RPR_I_A2_k141_979543	phosphonate	12627	c78759_RPR_I_A..
Intermediate	RPR_I_A2_k141_992454	NRPS-like	17763	c169206_RPR_I_A..
Intermediate	RPR_I_B1_k141_100384	NRPS-like	42637	c286733_RPR_I_B..
Intermediate	RPR_I_B1_k141_1006274	T1PKS	23715	c21141_RPR_I_B..
Intermediate	RPR_I_B1_k141_1010492	terpene	10259	c57902_RPR_I_B..
Intermediate	RPR_I_B1_k141_1023268	T3PKS	27633	c127659_RPR_I_B..
Intermediate	RPR_I_B1_k141_1036246	lanthipeptide	35187	c228761_RPR_I_B..
Intermediate	RPR_I_B1_k141_1041228	betalactone	15764	c241212_RPR_I_B..
Intermediate	RPR_I_B1_k141_1048686	NRPS-like	25702	c01368_RPR_I_B..
Intermediate	RPR_I_B1_k141_105535	hserlactone	10471	c128123_RPR_I_B..
Intermediate	RPR_I_B1_k141_1056005	terpene	20852	c69954_RPR_I_B..
Intermediate	RPR_I_B1_k141_1062858	T3PKS	38977	c118927_RPR_I_B..
Intermediate	RPR_I_B1_k141_1120586	terpene	20933	c227141_RPR_I_B..
Intermediate	RPR_I_B1_k141_1134291	NRPS	61972	c11393_RPR_I_B..
Intermediate	RPR_I_B1_k141_1178303	betalactone	12761	c25120_RPR_I_B..
Intermediate	RPR_I_B1_k141_1184405	NRPS	50319	c286755_RPR_I_B..
Intermediate	RPR_I_B1_k141_1223801	lassopeptide	23725	c21614_RPR_I_B..
Intermediate	RPR_I_B1_k141_1224524	oligosaccharide	18217	c35166_RPR_I_B..
Intermediate	RPR_I_B1_k141_1249207	hglE-KS	18628	c186513_RPR_I_B..
Intermediate	RPR_I_B1_k141_1277652	terpene	11284	c91051_RPR_I_B..
Intermediate	RPR_I_B1_k141_1291868	terpene	19573	c185353_RPR_I_B..
Intermediate	RPR_I_B1_k141_1353454	terpene	19971	c10505_RPR_I_B..
Intermediate	RPR_I_B1_k141_136283	terpene	12369	c38171_RPR_I_B..
Intermediate	RPR_I_B1_k141_136582	betalactone	14699	c50036_RPR_I_B..
Intermediate	RPR_I_B1_k141_1374184	T3PKS	10499	c150025_RPR_I_B..
Intermediate	RPR_I_B1_k141_138907	terpene	14633	c60493_RPR_I_B..
Intermediate	RPR_I_B1_k141_1394692	lassopeptide	25497	c286745_RPR_I_B..
Intermediate	RPR_I_B1_k141_1400716	terpene	10859	c16885_RPR_I_B..
Intermediate	RPR_I_B1_k141_1420732	T1PKS	40033	c163031_RPR_I_B..
Intermediate	RPR_I_B1_k141_1449711	NRPS-like	22030	c88902_RPR_I_B..
Intermediate	RPR_I_B1_k141_1472716	terpene	20720	c240467_RPR_I_B..
Intermediate	RPR_I_B1_k141_1485571	terpene	12658	c36218_RPR_I_B..
Intermediate	RPR_I_B1_k141_1485624	bacteriocin	10876	c36667_RPR_I_B..
Intermediate	RPR_I_B1_k141_1574444	phosphonate	15894	c16645_RPR_I_B..
Intermediate	RPR_I_B1_k141_1574816	T3PKS	25519	c42773_RPR_I_B..
Intermediate	RPR_I_B1_k141_1578905	terpene	11076	c93161_RPR_I_B..
Intermediate	RPR_I_B1_k141_1583186	T3PKS	18981	c94399_RPR_I_B..
Intermediate	RPR_I_B1_k141_1616257	lassopeptide	26566	c19622_RPR_I_B..
Intermediate	RPR_I_B1_k141_1617174	hserlactone	20645	c12495_RPR_I_B..
Intermediate	RPR_I_B1_k141_1631918	terpene	10786	c143428_RPR_I_B..
Intermediate	RPR_I_B1_k141_1633891	T1PKS	25136	c155624_RPR_I_B..
Intermediate	RPR_I_B1_k141_1656357	bacteriocin	10870	c284543_RPR_I_B..
Intermediate	RPR_I_B1_k141_1662183	bacteriocin	11869	c15569_RPR_I_B..
Intermediate	RPR_I_B1_k141_1676220	T3PKS	26069	c137762_RPR_I_B..
Intermediate	RPR_I_B1_k141_1679745	NRPS	33620	c180345_RPR_I_B..
Intermediate	RPR_I_B1_k141_1711070	T3PKS	12200	c69165_RPR_I_B..
Intermediate	RPR_I_B1_k141_1742469	T3PKS	35694	c263227_RPR_I_B..
Intermediate	RPR_I_B1_k141_1746557	lassopeptide	21190	c20143_RPR_I_B..
Intermediate	RPR_I_B1_k141_1749834	T3PKS	20034	c61186_RPR_I_B..
Intermediate	RPR_I_B1_k141_176473	NRPS	15049	c06265_RPR_I_B..
Intermediate	RPR_I_B1_k141_1765505	NRPS	63840	c151351_RPR_I_B..
Intermediate	RPR_I_B1_k141_177806	NRPS	19999	c20225_RPR_I_B..
Intermediate	RPR_I_B1_k141_1789505	bacteriocin	10270	c10817_RPR_I_B..
Intermediate	RPR_I_B1_k141_1794679	bacteriocin	10822	c30361_RPR_I_B..
Intermediate	RPR_I_B1_k141_1842730	NRPS	24238	c69160_RPR_I_B..
Intermediate	RPR_I_B1_k141_1844393	NRPS-like	22868	c82018_RPR_I_B..
Intermediate	RPR_I_B1_k141_1848975	terpene	21086	c141816_RPR_I_B..
Intermediate	RPR_I_B1_k141_1869680	terpene	10623	c237786_RPR_I_B..
Intermediate	RPR_I_B1_k141_1874523	NRPS-like	43018	c18455_RPR_I_B..
Intermediate	RPR_I_B1_k141_1902405	bacteriocin	10906	c175017_RPR_I_B..
Intermediate	RPR_I_B1_k141_1922974	T3PKS	41044	c12657_RPR_I_B..
Intermediate	RPR_I_B1_k141_1951148	terpene	10314	c206054_RPR_I_B..
Intermediate	RPR_I_B1_k141_1981322	T3PKS	24673	c157748_RPR_I_B..
Intermediate	RPR_I_B1_k141_1989611	T3PKS	14268	c196033_RPR_I_B..
Intermediate	RPR_I_B1_k141_2011400	NRPS-like	25406	c38995_RPR_I_B..
Intermediate	RPR_I_B1_k141_2011922	terpene	12568	c53796_RPR_I_B..
Intermediate	RPR_I_B1_k141_2056121	T1PKS	46261	c58374_RPR_I_B..
Intermediate	RPR_I_B1_k141_2066536	NRPS	27489	c128604_RPR_I_B..
Intermediate	RPR_I_B1_k141_2067396	NRPS	23288	c135726_RPR_I_B..
Intermediate	RPR_I_B1_k141_2075218	terpene	10590	c183342_RPR_I_B..
Intermediate	RPR_I_B1_k141_249698	terpene	17440	c202784_RPR_I_B..
Intermediate	RPR_I_B1_k141_257496	T3PKS	23134	c259479_RPR_I_B..
Intermediate	RPR_I_B1_k141_268854	T3PKS	12610	c32347_RPR_I_B..
Intermediate	RPR_I_B1_k141_272415	terpene	23547	c76260_RPR_I_B..
Intermediate	RPR_I_B1_k141_315480	NRPS	43444	c93918_RPR_I_B..
Intermediate	RPR_I_B1_k141_316456	bacteriocin	10903	c84345_RPR_I_B..
Intermediate	RPR_I_B1_k141_321418	lassopeptide	22622	c105342_RPR_I_B..
Intermediate	RPR_I_B1_k141_348510	arylpolyene	13393	c284127_RPR_I_B..
Intermediate	RPR_I_B1_k141_374573	NRPS-like	11725	c161873_RPR_I_B..
Intermediate	RPR_I_B1_k141_394780	NRPS-like	32482	c06964_RPR_I_B..
Intermediate	RPR_I_B1_k141_431723	terpene	19069	c277352_RPR_I_B..
Intermediate	RPR_I_B1_k141_477	NRPS	23147	c13522_RPR_I_B..
Intermediate	RPR_I_B1_k141_486366	terpene	21410	c42851_RPR_I_B..
Intermediate	RPR_I_B1_k141_493203	NRPS	22958	c75098_RPR_I_B..
Intermediate	RPR_I_B1_k141_495370	acyl amino acids	19122	c108822_RPR_I_B..
Intermediate	RPR_I_B1_k141_529071	LAP	25154	c23242_RPR_I_B..
Intermediate	RPR_I_B1_k141_552829	NRPS	30855	c188687_RPR_I_B..
Intermediate	RPR_I_B1_k141_580588	T1PKS	43411	c82414_RPR_I_B..
Intermediate	RPR_I_B1_k141_598138	terpene	12894	c271768_RPR_I_B..
Intermediate	RPR_I_B1_k141_625297	hserlactone	16112	c113420_RPR_I_B..
Intermediate	RPR_I_B1_k141_642594	NRPS	18629	c213917_RPR_I_B..
Intermediate	RPR_I_B1_k141_654199	betalactone	18730	c18123_RPR_I_B..
Intermediate	RPR_I_B1_k141_702545	terpene	10883	c28729_RPR_I_B..
Intermediate	RPR_I_B1_k141_706271	terpene	16398	c59518_RPR_I_B..
Intermediate	RPR_I_B1_k141_750240	arylpolyene	15085	c63486_RPR_I_B..
Intermediate	RPR_I_B1_k141_77718	terpene	13347	c250791_RPR_I_B..
Intermediate	RPR_I_B1_k141_783219	T1PKS	20749	c276223_RPR_I_B..
Intermediate	RPR_I_B1_k141_78885	T3PKS	18210	c213246_RPR_I_B..
Intermediate	RPR_I_B1_k141_796033	betalactone	11459	c102647_RPR_I_B..
Intermediate	RPR_I_B1_k141_796324	terpene	21880	c286735_RPR_I_B..
Intermediate	RPR_I_B1_k141_797918	NRPS-like	27854	c118791_RPR_I_B..
Intermediate	RPR_I_B1_k141_829701	terpene	11770	c08767_RPR_I_B..
Intermediate	RPR_I_B1_k141_8315	NRPS-like	11660	c71334_RPR_I_B..
Intermediate	RPR_I_B1_k141_862270	T1PKS	35718	c217361_RPR_I_B..
Intermediate	RPR_I_B1_k141_868371	NRPS-like	41491	c264728_RPR_I_B..
Intermediate	RPR_I_B1_k141_905180	T1PKS	36390	c226644_RPR_I_B..
Intermediate	RPR_I_B1_k141_916264	terpene	22031	c286723_RPR_I_B..
Intermediate	RPR_I_B1_k141_972263	ladderane	41218	c79720_RPR_I_B..
Intermediate	RPR_I_B1_k141_995792	terpene	10883	c272374_RPR_I_B..
Intermediate	RPR_I_B2_k141_1000658	terpene	21745	c269484_RPR_I_B..
Intermediate	RPR_I_B2_k141_1004371	NRPS-like	39492	c27766_RPR_I_B..
Intermediate	RPR_I_B2_k141_1005607	lassopeptide	25497	c286851_RPR_I_B..
Intermediate	RPR_I_B2_k141_1005759	acyl amino acids	24756	c55862_RPR_I_B..
Intermediate	RPR_I_B2_k141_1009035	NRPS	46274	c89598_RPR_I_B..
Intermediate	RPR_I_B2_k141_1009412	terpene	12143	c54246_RPR_I_B..
Intermediate	RPR_I_B2_k141_1023445	NRPS-like	13454	c171820_RPR_I_B..
Intermediate	RPR_I_B2_k141_1030286	T3PKS	35028	c227414_RPR_I_B..
Intermediate	RPR_I_B2_k141_1034349	NRPS-like	22046	c256993_RPR_I_B..
Intermediate	RPR_I_B2_k141_1100633	terpene	21194	c80292_RPR_I_B..
Intermediate	RPR_I_B2_k141_1106272	terpene	17135	c132837_RPR_I_B..
Intermediate	RPR_I_B2_k141_110732	arylpolyene	15729	c155460_RPR_I_B..
Intermediate	RPR_I_B2_k141_1107532	NRPS	28858	c146645_RPR_I_B..
Intermediate	RPR_I_B2_k141_1117098	bacteriocin	12097	c231496_RPR_I_B..
Intermediate	RPR_I_B2_k141_1129516	T3PKS	20753	c272464_RPR_I_B..
Intermediate	RPR_I_B2_k141_1137348	NRPS	21417	c40584_RPR_I_B..
Intermediate	RPR_I_B2_k141_1141631	terpene	15746	c59879_RPR_I_B..
Intermediate	RPR_I_B2_k141_1174273	terpene	16618	c266932_RPR_I_B..
Intermediate	RPR_I_B2_k141_1187578	T3PKS	17075	c95463_RPR_I_B..
Intermediate	RPR_I_B2_k141_1189454	nucleoside	20993	c96770_RPR_I_B..
Intermediate	RPR_I_B2_k141_1214563	T3PKS	38197	c271883_RPR_I_B..
Intermediate	RPR_I_B2_k141_1224663	NRPS-like	42793	c49964_RPR_I_B..
Intermediate	RPR_I_B2_k141_1226039	terpene	21155	c77304_RPR_I_B..
Intermediate	RPR_I_B2_k141_1256333	hserlactone	24799	c248146_RPR_I_B..
Intermediate	RPR_I_B2_k141_1283058	T1PKS	11040	c145218_RPR_I_B..
Intermediate	RPR_I_B2_k141_1307090	indole	19095	c22679_RPR_I_B..
Intermediate	RPR_I_B2_k141_1318874	indole	20548	c82006_RPR_I_B..
Intermediate	RPR_I_B2_k141_1336642	NRPS	16486	c227601_RPR_I_B..
Intermediate	RPR_I_B2_k141_1349740	ectoine	11281	c37527_RPR_I_B..
Intermediate	RPR_I_B2_k141_1355367	terpene	13466	c49866_RPR_I_B..
Intermediate	RPR_I_B2_k141_1356490	NRPS-like	33149	c71487_RPR_I_B..
Intermediate	RPR_I_B2_k141_1369395	terpene	26475	c159619_RPR_I_B..
Intermediate	RPR_I_B2_k141_137487	bacteriocin	10807	c39813_RPR_I_B..
Intermediate	RPR_I_B2_k141_1375866	lassopeptide	15947	c197635_RPR_I_B..
Intermediate	RPR_I_B2_k141_1444262	T3PKS	33259	c50927_RPR_I_B..
Intermediate	RPR_I_B2_k141_1446181	indole	21053	c139526_RPR_I_B..
Intermediate	RPR_I_B2_k141_1479490	terpene	27743	c286772_RPR_I_B..
Intermediate	RPR_I_B2_k141_1485107	bacteriocin	10816	c29020_RPR_I_B..
Intermediate	RPR_I_B2_k141_1522529	NRPS-like	12680	c282364_RPR_I_B..
Intermediate	RPR_I_B2_k141_1523565	T1PKS	46104	c26182_RPR_I_B..
Intermediate	RPR_I_B2_k141_1548584	T1PKS	43942	c189528_RPR_I_B..
Intermediate	RPR_I_B2_k141_1569734	T3PKS	19742	c10080_RPR_I_B..
Intermediate	RPR_I_B2_k141_1574969	NRPS	16479	c81152_RPR_I_B..
Intermediate	RPR_I_B2_k141_1612036	furan	15874	c12924_RPR_I_B..
Intermediate	RPR_I_B2_k141_1634354	NRPS-like	41063	c169508_RPR_I_B..
Intermediate	RPR_I_B2_k141_1761121	terpene	13199	c135203_RPR_I_B..
Intermediate	RPR_I_B2_k141_1762085	NRPS-like	41846	c145713_RPR_I_B..
Intermediate	RPR_I_B2_k141_1799861	T3PKS	40918	c97929_RPR_I_B..
Intermediate	RPR_I_B2_k141_181268	betalactone	26661	c65068_RPR_I_B..
Intermediate	RPR_I_B2_k141_1843830	NRPS-like	42886	c91640_RPR_I_B..
Intermediate	RPR_I_B2_k141_1870714	NRPS-like	34742	c272751_RPR_I_B..
Intermediate	RPR_I_B2_k141_1871906	terpene	11601	c04094_RPR_I_B..
Intermediate	RPR_I_B2_k141_1897603	betalactone	17139	c180772_RPR_I_B..
Intermediate	RPR_I_B2_k141_1941529	terpene	13974	c173737_RPR_I_B..
Intermediate	RPR_I_B2_k141_194182	terpene	21044	c140268_RPR_I_B..
Intermediate	RPR_I_B2_k141_1958160	T1PKS	10776	c06776_RPR_I_B..
Intermediate	RPR_I_B2_k141_1961676	lanthipeptide	22430	c34222_RPR_I_B..
Intermediate	RPR_I_B2_k141_1974446	NRPS	30648	c99419_RPR_I_B..
Intermediate	RPR_I_B2_k141_2003051	terpene	16807	c14439_RPR_I_B..
Intermediate	RPR_I_B2_k141_2003091	butyrolactone	10894	c56272_RPR_I_B..
Intermediate	RPR_I_B2_k141_2023973	terpene	15997	c228999_RPR_I_B..
Intermediate	RPR_I_B2_k141_202894	terpene	10490	c189173_RPR_I_B..
Intermediate	RPR_I_B2_k141_2050034	arylpolyene	19561	c113061_RPR_I_B..
Intermediate	RPR_I_B2_k141_2051930	betalactone	17233	c51532_RPR_I_B..
Intermediate	RPR_I_B2_k141_2057510	T3PKS	24750	c85907_RPR_I_B..
Intermediate	RPR_I_B2_k141_2078623	terpene	14688	c206984_RPR_I_B..
Intermediate	RPR_I_B2_k141_2082347	T3PKS	30646	c257154_RPR_I_B..
Intermediate	RPR_I_B2_k141_218953	arylpolyene	38776	c09985_RPR_I_B..
Intermediate	RPR_I_B2_k141_257805	T1PKS	36279	c242460_RPR_I_B..
Intermediate	RPR_I_B2_k141_262130	T3PKS	33880	c04785_RPR_I_B..
Intermediate	RPR_I_B2_k141_282	T3PKS	41011	c26097_RPR_I_B..
Intermediate	RPR_I_B2_k141_286735	terpene	11750	c177020_RPR_I_B..
Intermediate	RPR_I_B2_k141_295482	terpene	11464	c224015_RPR_I_B..
Intermediate	RPR_I_B2_k141_295798	NRPS	16245	c285053_RPR_I_B..
Intermediate	RPR_I_B2_k141_347793	terpene	17137	c262655_RPR_I_B..
Intermediate	RPR_I_B2_k141_353593	NRPS-like	66204	c55380_RPR_I_B..
Intermediate	RPR_I_B2_k141_400018	T1PKS	36567	c35237_RPR_I_B..
Intermediate	RPR_I_B2_k141_407507	arylpolyene	16252	c100533_RPR_I_B..
Intermediate	RPR_I_B2_k141_4192	T1PKS	15835	c58799_RPR_I_B..
Intermediate	RPR_I_B2_k141_429284	terpene	10510	c222244_RPR_I_B..
Intermediate	RPR_I_B2_k141_44813	terpene	21128	c09340_RPR_I_B..
Intermediate	RPR_I_B2_k141_455816	nucleoside	20942	c135913_RPR_I_B..
Intermediate	RPR_I_B2_k141_50242	betalactone	13655	c51161_RPR_I_B..
Intermediate	RPR_I_B2_k141_504852	terpene	15080	c171192_RPR_I_B..
Intermediate	RPR_I_B2_k141_523734	T1PKS	23357	c14486_RPR_I_B..
Intermediate	RPR_I_B2_k141_525699	terpene	21305	c10060_RPR_I_B..
Intermediate	RPR_I_B2_k141_541202	NRPS-like	43384	c132741_RPR_I_B..
Intermediate	RPR_I_B2_k141_568184	T1PKS	42045	c19644_RPR_I_B..
Intermediate	RPR_I_B2_k141_603628	terpene	25048	c252376_RPR_I_B..
Intermediate	RPR_I_B2_k141_610277	T3PKS	31306	c37915_RPR_I_B..
Intermediate	RPR_I_B2_k141_617399	NRPS-like	15926	c44099_RPR_I_B..
Intermediate	RPR_I_B2_k141_620256	lanthipeptide	22418	c139065_RPR_I_B..
Intermediate	RPR_I_B2_k141_635761	hserlactone	16446	c177777_RPR_I_B..
Intermediate	RPR_I_B2_k141_671009	NRPS-like	22307	c119056_RPR_I_B..
Intermediate	RPR_I_B2_k141_733345	terpene	17940	c275604_RPR_I_B..
Intermediate	RPR_I_B2_k141_758722	NRPS-like	16978	c118487_RPR_I_B..
Intermediate	RPR_I_B2_k141_773640	terpene	22001	c253921_RPR_I_B..
Intermediate	RPR_I_B2_k141_780967	NRPS	27715	c266554_RPR_I_B..
Intermediate	RPR_I_B2_k141_791320	T3PKS	22454	c80999_RPR_I_B..
Intermediate	RPR_I_B2_k141_794019	terpene	20933	c70850_RPR_I_B..
Intermediate	RPR_I_B2_k141_799886	NRPS	12649	c106918_RPR_I_B..
Intermediate	RPR_I_B2_k141_873563	oligosaccharide	18245	c00446_RPR_I_B..
Intermediate	RPR_I_B2_k141_913736	terpene	23385	c41589_RPR_I_B..
Intermediate	RPR_I_B2_k141_922315	terpene	22025	c77001_RPR_I_B..
Intermediate	RPR_I_B2_k141_929209	hserlactone	10779	c90894_RPR_I_B..
Intermediate	RPR_I_B2_k141_938635	terpene	18971	c157673_RPR_I_B..
Intermediate	RPR_I_B2_k141_959393	terpene	20933	c19479_RPR_I_B..
Intermediate	RPR_I_B2_k141_959895	T1PKS	42310	c01110_RPR_I_B..
Intermediate	RPR_I_B2_k141_968509	terpene	20780	c70267_RPR_I_B..
Intermediate	RPR_I_B2_k141_9752	NRPS	28816	c88718_RPR_I_B..
Intermediate	RPR_I_B2_k141_98974	lassopeptide	24825	c85196_RPR_I_B..
Intermediate	RPR_I_C1_k141_1002834	terpene	25244	c112116_RPR_I_C..
Intermediate	RPR_I_C1_k141_1007806	lanthipeptide	22379	c127446_RPR_I_C..
Intermediate	RPR_I_C1_k141_1018640	terpene	21826	c163487_RPR_I_C..
Intermediate	RPR_I_C1_k141_1051893	T3PKS	12838	c354817_RPR_I_C..
Intermediate	RPR_I_C1_k141_106526	terpene	17500	c134114_RPR_I_C..
Intermediate	RPR_I_C1_k141_1082573	betalactone	16344	c02692_RPR_I_C..
Intermediate	RPR_I_C1_k141_1083831	T3PKS	14775	c06895_RPR_I_C..
Intermediate	RPR_I_C1_k141_1094051	terpene	13806	c77048_RPR_I_C..
Intermediate	RPR_I_C1_k141_1099445	terpene	21014	c499839_RPR_I_C..
Intermediate	RPR_I_C1_k141_1099471	terpene	21014	c122151_RPR_I_C..
Intermediate	RPR_I_C1_k141_111891	terpene	21170	c144353_RPR_I_C..
Intermediate	RPR_I_C1_k141_1134622	terpene	10902	c334798_RPR_I_C..
Intermediate	RPR_I_C1_k141_1145721	siderophore	10378	c499572_RPR_I_C..
Intermediate	RPR_I_C1_k141_1167303	cyanobactin	12288	c498838_RPR_I_C..
Intermediate	RPR_I_C1_k141_1177195	T1PKS	29133	c78510_RPR_I_C..
Intermediate	RPR_I_C1_k141_1179813	indole	19310	c67658_RPR_I_C..
Intermediate	RPR_I_C1_k141_1219727	betalactone	24344	c292684_RPR_I_C..
Intermediate	RPR_I_C1_k141_1279556	terpene	18550	c499536_RPR_I_C..
Intermediate	RPR_I_C1_k141_1312317	bacteriocin	11455	c335112_RPR_I_C..
Intermediate	RPR_I_C1_k141_1355952	NRPS-like	11842	c09354_RPR_I_C..
Intermediate	RPR_I_C1_k141_13621	terpene	10904	c77602_RPR_I_C..
Intermediate	RPR_I_C1_k141_1386193	betalactone	22628	c198632_RPR_I_C..
Intermediate	RPR_I_C1_k141_1389458	bacteriocin	10891	c218978_RPR_I_C..
Intermediate	RPR_I_C1_k141_1393852	NRPS-like	25404	c245083_RPR_I_C..
Intermediate	RPR_I_C1_k141_139837	terpene	10870	c316494_RPR_I_C..
Intermediate	RPR_I_C1_k141_1460262	terpene	24950	c110242_RPR_I_C..
Intermediate	RPR_I_C1_k141_1464970	terpene	11116	c155517_RPR_I_C..
Intermediate	RPR_I_C1_k141_1497805	terpene	12201	c318296_RPR_I_C..
Intermediate	RPR_I_C1_k141_1504252	terpene	11127	c356618_RPR_I_C..
Intermediate	RPR_I_C1_k141_1520836	other	22067	c456490_RPR_I_C..
Intermediate	RPR_I_C1_k141_1533029	bacteriocin	10804	c21706_RPR_I_C..
Intermediate	RPR_I_C1_k141_1536615	terpene	11729	c72736_RPR_I_C..
Intermediate	RPR_I_C1_k141_1549399	betalactone	12242	c108530_RPR_I_C..
Intermediate	RPR_I_C1_k141_1552561	terpene	13403	c128413_RPR_I_C..
Intermediate	RPR_I_C1_k141_1560897	T3PKS	41050	c183045_RPR_I_C..
Intermediate	RPR_I_C1_k141_1589767	betalactone	11297	c339474_RPR_I_C..
Intermediate	RPR_I_C1_k141_1630843	NRPS-like	38994	c59774_RPR_I_C..
Intermediate	RPR_I_C1_k141_1631584	hglE-KS	41671	c68388_RPR_I_C..
Intermediate	RPR_I_C1_k141_1676133	other	10016	c352714_RPR_I_C..
Intermediate	RPR_I_C1_k141_1721445	terpene	16873	c100072_RPR_I_C..
Intermediate	RPR_I_C1_k141_1753002	betalactone	39293	c360042_RPR_I_C..
Intermediate	RPR_I_C1_k141_1757259	T1PKS	10359	c296994_RPR_I_C..
Intermediate	RPR_I_C1_k141_178926	NRPS-like	16363	c489644_RPR_I_C..
Intermediate	RPR_I_C1_k141_1802326	betalactone	19611	c02931_RPR_I_C..
Intermediate	RPR_I_C1_k141_1891575	lanthipeptide	20916	c12704_RPR_I_C..
Intermediate	RPR_I_C1_k141_1904124	terpene	11105	c98198_RPR_I_C..
Intermediate	RPR_I_C1_k141_1934637	betalactone	12737	c263716_RPR_I_C..
Intermediate	RPR_I_C1_k141_196976	terpene	12875	c109265_RPR_I_C..
Intermediate	RPR_I_C1_k141_1983222	NRPS-like	42586	c01582_RPR_I_C..
Intermediate	RPR_I_C1_k141_2048311	NRPS-like	18713	c424619_RPR_I_C..
Intermediate	RPR_I_C1_k141_2151221	terpene	15792	c465691_RPR_I_C..
Intermediate	RPR_I_C1_k141_2159427	bacteriocin	10876	c27475_RPR_I_C..
Intermediate	RPR_I_C1_k141_2159446	NRPS-like	11153	c38136_RPR_I_C..
Intermediate	RPR_I_C1_k141_2176710	T3PKS	19221	c167465_RPR_I_C..
Intermediate	RPR_I_C1_k141_2178013	NRPS	40246	c121756_RPR_I_C..
Intermediate	RPR_I_C1_k141_2183658	T1PKS	22905	c146315_RPR_I_C..
Intermediate	RPR_I_C1_k141_2263205	betalactone	28706	c87680_RPR_I_C..
Intermediate	RPR_I_C1_k141_2269993	hserlactone	20606	c111448_RPR_I_C..
Intermediate	RPR_I_C1_k141_2294700	NRPS	25659	c295392_RPR_I_C..
Intermediate	RPR_I_C1_k141_2303499	terpene	15002	c315536_RPR_I_C..
Intermediate	RPR_I_C1_k141_2424504	terpene	17853	c462050_RPR_I_C..
Intermediate	RPR_I_C1_k141_2425159	terpene	19534	c482352_RPR_I_C..
Intermediate	RPR_I_C1_k141_2433609	betalactone	28528	c25470_RPR_I_C..
Intermediate	RPR_I_C1_k141_2437085	ladderane	17977	c60029_RPR_I_C..
Intermediate	RPR_I_C1_k141_2469024	TfuA-related	18778	c232653_RPR_I_C..
Intermediate	RPR_I_C1_k141_2516455	terpene	22479	c495193_RPR_I_C..
Intermediate	RPR_I_C1_k141_2528492	terpene	14507	c56658_RPR_I_C..
Intermediate	RPR_I_C1_k141_2544260	NRPS-like	25793	c149641_RPR_I_C..
Intermediate	RPR_I_C1_k141_2548751	terpene	20867	c174978_RPR_I_C..
Intermediate	RPR_I_C1_k141_2562233	TfuA-related	12634	c278531_RPR_I_C..
Intermediate	RPR_I_C1_k141_2616315	indole	21275	c42692_RPR_I_C..
Intermediate	RPR_I_C1_k141_2618366	NRPS-like	20293	c60036_RPR_I_C..
Intermediate	RPR_I_C1_k141_2701795	terpene	14073	c07971_RPR_I_C..
Intermediate	RPR_I_C1_k141_2709433	lassopeptide	19493	c55823_RPR_I_C..
Intermediate	RPR_I_C1_k141_2818210	terpene	24943	c178268_RPR_I_C..
Intermediate	RPR_I_C1_k141_288024	T1PKS	36434	c113388_RPR_I_C..
Intermediate	RPR_I_C1_k141_2889473	lassopeptide	19607	c64010_RPR_I_C..
Intermediate	RPR_I_C1_k141_293239	T3PKS	10450	c146888_RPR_I_C..
Intermediate	RPR_I_C1_k141_295429	lanthipeptide	17171	c141430_RPR_I_C..
Intermediate	RPR_I_C1_k141_2979177	NRPS-like	21696	c63990_RPR_I_C..
Intermediate	RPR_I_C1_k141_297952	terpene	15420	c212735_RPR_I_C..
Intermediate	RPR_I_C1_k141_2996276	terpene	13495	c191783_RPR_I_C..
Intermediate	RPR_I_C1_k141_3000003	terpene	13705	c175341_RPR_I_C..
Intermediate	RPR_I_C1_k141_3072654	betalactone	24115	c91714_RPR_I_C..
Intermediate	RPR_I_C1_k141_3090222	T3PKS	11464	c189477_RPR_I_C..
Intermediate	RPR_I_C1_k141_3104244	NRPS	24920	c268732_RPR_I_C..
Intermediate	RPR_I_C1_k141_3176414	bacteriocin	10816	c172715_RPR_I_C..
Intermediate	RPR_I_C1_k141_3189586	lassopeptide	16649	c229384_RPR_I_C..
Intermediate	RPR_I_C1_k141_3193799	T3PKS	24882	c258791_RPR_I_C..
Intermediate	RPR_I_C1_k141_3255102	terpene	11145	c119523_RPR_I_C..
Intermediate	RPR_I_C1_k141_333574	betalactone	22664	c395885_RPR_I_C..
Intermediate	RPR_I_C1_k141_3338428	bacteriocin	11923	c61058_RPR_I_C..
Intermediate	RPR_I_C1_k141_3340217	terpene	13513	c57336_RPR_I_C..
Intermediate	RPR_I_C1_k141_3352678	betalactone	11902	c128525_RPR_I_C..
Intermediate	RPR_I_C1_k141_3458190	terpene	12867	c235855_RPR_I_C..
Intermediate	RPR_I_C1_k141_3458322	terpene	14629	c219674_RPR_I_C..
Intermediate	RPR_I_C1_k141_3469270	NRPS-like	13815	c341203_RPR_I_C..
Intermediate	RPR_I_C1_k141_3471054	terpene	10506	c290555_RPR_I_C..
Intermediate	RPR_I_C1_k141_3513374	terpene	20834	c15364_RPR_I_C..
Intermediate	RPR_I_C1_k141_3513627	terpene	12409	c00640_RPR_I_C..
Intermediate	RPR_I_C1_k141_3518673	terpene	13518	c55434_RPR_I_C..
Intermediate	RPR_I_C1_k141_3553189	terpene	11016	c254088_RPR_I_C..
Intermediate	RPR_I_C1_k141_3564201	NRPS	10200	c304212_RPR_I_C..
Intermediate	RPR_I_C1_k141_3607084	terpene	20852	c47890_RPR_I_C..
Intermediate	RPR_I_C1_k141_3632266	terpene	21908	c238695_RPR_I_C..
Intermediate	RPR_I_C1_k141_3667302	NRPS-like	10789	c374011_RPR_I_C..
Intermediate	RPR_I_C1_k141_370808	lassopeptide	16393	c56871_RPR_I_C..
Intermediate	RPR_I_C1_k141_371288	lanthipeptide	22658	c499526_RPR_I_C..
Intermediate	RPR_I_C1_k141_3724417	terpene	17567	c227450_RPR_I_C..
Intermediate	RPR_I_C1_k141_3732273	hserlactone	12786	c242247_RPR_I_C..
Intermediate	RPR_I_C1_k141_3779523	NRPS	12310	c04815_RPR_I_C..
Intermediate	RPR_I_C1_k141_3788553	NRPS	16647	c54142_RPR_I_C..
Intermediate	RPR_I_C1_k141_3813155	terpene	11126	c239273_RPR_I_C..
Intermediate	RPR_I_C1_k141_3835899	T3PKS	10014	c376234_RPR_I_C..
Intermediate	RPR_I_C1_k141_3877025	lanthipeptide	21276	c70130_RPR_I_C..
Intermediate	RPR_I_C1_k141_3912959	T3PKS	11623	c250399_RPR_I_C..
Intermediate	RPR_I_C1_k141_3965264	T3PKS	20639	c29165_RPR_I_C..
Intermediate	RPR_I_C1_k141_3988728	terpene	10996	c170477_RPR_I_C..
Intermediate	RPR_I_C1_k141_3989268	NRPS	60950	c177389_RPR_I_C..
Intermediate	RPR_I_C1_k141_4000302	terpene	14849	c305793_RPR_I_C..
Intermediate	RPR_I_C1_k141_4009101	NRPS-like	41116	c313753_RPR_I_C..
Intermediate	RPR_I_C1_k141_4013132	terpene	19868	c330718_RPR_I_C..
Intermediate	RPR_I_C1_k141_4036722	acyl amino acids	10393	c423430_RPR_I_C..
Intermediate	RPR_I_C1_k141_4074839	bacteriocin	10909	c161606_RPR_I_C..
Intermediate	RPR_I_C1_k141_4097747	terpene	15784	c266884_RPR_I_C..
Intermediate	RPR_I_C1_k141_4125317	NRPS	53164	c473301_RPR_I_C..
Intermediate	RPR_I_C1_k141_4147657	NRPS	51459	c56083_RPR_I_C..
Intermediate	RPR_I_C1_k141_4150216	T1PKS	35657	c115540_RPR_I_C..
Intermediate	RPR_I_C1_k141_4172131	betalactone	27488	c208184_RPR_I_C..
Intermediate	RPR_I_C1_k141_4200563	betalactone	27435	c379751_RPR_I_C..
Intermediate	RPR_I_C1_k141_4227715	terpene	20849	c485817_RPR_I_C..
Intermediate	RPR_I_C1_k141_4228934	bacteriocin	10849	c36596_RPR_I_C..
Intermediate	RPR_I_C1_k141_4231024	terpene	22620	c499428_RPR_I_C..
Intermediate	RPR_I_C1_k141_4237520	bacteriocin	10912	c48332_RPR_I_C..
Intermediate	RPR_I_C1_k141_4248387	T3PKS	16554	c101671_RPR_I_C..
Intermediate	RPR_I_C1_k141_457709	betalactone	23608	c41871_RPR_I_C..
Intermediate	RPR_I_C1_k141_464029	NRPS	43272	c118277_RPR_I_C..
Intermediate	RPR_I_C1_k141_468660	NRPS	13149	c121965_RPR_I_C..
Intermediate	RPR_I_C1_k141_519689	betalactone	26161	c416894_RPR_I_C..
Intermediate	RPR_I_C1_k141_543668	TfuA-related	21948	c00033_RPR_I_C..
Intermediate	RPR_I_C1_k141_59571	T1PKS	37433	c350687_RPR_I_C..
Intermediate	RPR_I_C1_k141_626967	betalactone	17740	c477518_RPR_I_C..
Intermediate	RPR_I_C1_k141_651343	arylpolyene	17406	c124697_RPR_I_C..
Intermediate	RPR_I_C1_k141_681600	T3PKS	17238	c299188_RPR_I_C..
Intermediate	RPR_I_C1_k141_729217	terpene	24999	c56539_RPR_I_C..
Intermediate	RPR_I_C1_k141_765135	NRPS-like	11851	c258635_RPR_I_C..
Intermediate	RPR_I_C1_k141_801907	terpene	25750	c467073_RPR_I_C..
Intermediate	RPR_I_C1_k141_823763	T3PKS	10607	c151234_RPR_I_C..
Intermediate	RPR_I_C1_k141_841785	lanthipeptide	22586	c200344_RPR_I_C..
Intermediate	RPR_I_C1_k141_848386	terpene	20625	c219125_RPR_I_C..
Intermediate	RPR_I_C1_k141_859757	T1PKS	12200	c313863_RPR_I_C..
Intermediate	RPR_I_C1_k141_929057	LAP	11074	c158451_RPR_I_C..
Intermediate	RPR_I_C1_k141_978454	T1PKS	27709	c427136_RPR_I_C..
Intermediate	RPR_I_C1_k141_98912	NRPS-like	38978	c62080_RPR_I_C..
Intermediate	RPR_I_C1_k141_993045	lanthipeptide	13190	c14420_RPR_I_C..
Intermediate	RPR_I_C1_k141_998913	bacteriocin	10822	c59864_RPR_I_C..
Intermediate	RPR_I_C2_k141_102024	terpene	13057	c69970_RPR_I_C..
Intermediate	RPR_I_C2_k141_1027587	lassopeptide	13526	c263490_RPR_I_C..
Intermediate	RPR_I_C2_k141_1028809	linaridin	10337	c241448_RPR_I_C..
Intermediate	RPR_I_C2_k141_1030478	NRPS	12276	c246586_RPR_I_C..
Intermediate	RPR_I_C2_k141_1065511	NRPS	60927	c468179_RPR_I_C..
Intermediate	RPR_I_C2_k141_1078268	LAP	21978	c498940_RPR_I_C..
Intermediate	RPR_I_C2_k141_1093874	bacteriocin	10819	c96880_RPR_I_C..
Intermediate	RPR_I_C2_k141_1103971	other	14312	c143764_RPR_I_C..
Intermediate	RPR_I_C2_k141_1111258	lassopeptide	26027	c182914_RPR_I_C..
Intermediate	RPR_I_C2_k141_1191255	terpene	13987	c145662_RPR_I_C..
Intermediate	RPR_I_C2_k141_1208911	terpene	17314	c236470_RPR_I_C..
Intermediate	RPR_I_C2_k141_1243788	betalactone	14584	c487707_RPR_I_C..
Intermediate	RPR_I_C2_k141_1261208	bacteriocin	11035	c22047_RPR_I_C..
Intermediate	RPR_I_C2_k141_1276953	terpene	21934	c114185_RPR_I_C..
Intermediate	RPR_I_C2_k141_134385	T3PKS	12900	c256195_RPR_I_C..
Intermediate	RPR_I_C2_k141_1345781	T3PKS	23928	c494884_RPR_I_C..
Intermediate	RPR_I_C2_k141_1350423	TfuA-related	15362	c03669_RPR_I_C..
Intermediate	RPR_I_C2_k141_1352001	NRPS	44684	c499404_RPR_I_C..
Intermediate	RPR_I_C2_k141_1383316	NRPS-like	14061	c200144_RPR_I_C..
Intermediate	RPR_I_C2_k141_1400499	terpene	11922	c296597_RPR_I_C..
Intermediate	RPR_I_C2_k141_1426101	NRPS-like	14846	c435858_RPR_I_C..
Intermediate	RPR_I_C2_k141_1437674	NRPS-like	10640	c492010_RPR_I_C..
Intermediate	RPR_I_C2_k141_144267	T3PKS	22707	c311359_RPR_I_C..
Intermediate	RPR_I_C2_k141_1445597	bacteriocin	10807	c41601_RPR_I_C..
Intermediate	RPR_I_C2_k141_1497165	betalactone	18117	c316809_RPR_I_C..
Intermediate	RPR_I_C2_k141_1504942	T3PKS	17259	c377376_RPR_I_C..
Intermediate	RPR_I_C2_k141_1530564	T3PKS	24823	c55001_RPR_I_C..
Intermediate	RPR_I_C2_k141_154882	T1PKS	54369	c373035_RPR_I_C..
Intermediate	RPR_I_C2_k141_1619072	terpene	23787	c37764_RPR_I_C..
Intermediate	RPR_I_C2_k141_1621588	lassopeptide	10707	c18780_RPR_I_C..
Intermediate	RPR_I_C2_k141_1641657	terpene	17195	c123567_RPR_I_C..
Intermediate	RPR_I_C2_k141_1643430	lanthipeptide	22634	c157288_RPR_I_C..
Intermediate	RPR_I_C2_k141_1723934	betalactone	28703	c97090_RPR_I_C..
Intermediate	RPR_I_C2_k141_1741895	terpene	29528	c187286_RPR_I_C..
Intermediate	RPR_I_C2_k141_1750022	NRPS-like	15588	c297399_RPR_I_C..
Intermediate	RPR_I_C2_k141_1787841	betalactone	11929	c442683_RPR_I_C..
Intermediate	RPR_I_C2_k141_1796657	terpene	15048	c489879_RPR_I_C..
Intermediate	RPR_I_C2_k141_1815961	betalactone	21365	c136014_RPR_I_C..
Intermediate	RPR_I_C2_k141_1820173	bacteriocin	10747	c121353_RPR_I_C..
Intermediate	RPR_I_C2_k141_185699	bacteriocin	10750	c13371_RPR_I_C..
Intermediate	RPR_I_C2_k141_1882696	ladderane	28569	c466973_RPR_I_C..
Intermediate	RPR_I_C2_k141_1911518	terpene	20804	c158449_RPR_I_C..
Intermediate	RPR_I_C2_k141_1995829	terpene	19765	c101300_RPR_I_C..
Intermediate	RPR_I_C2_k141_2000611	NRPS	38054	c161780_RPR_I_C..
Intermediate	RPR_I_C2_k141_200086	NRPS	19587	c108362_RPR_I_C..
Intermediate	RPR_I_C2_k141_2002394	T1PKS	15991	c158250_RPR_I_C..
Intermediate	RPR_I_C2_k141_201102	terpene	13231	c132589_RPR_I_C..
Intermediate	RPR_I_C2_k141_2011887	NRPS-like	25909	c200186_RPR_I_C..
Intermediate	RPR_I_C2_k141_2017868	terpene	15542	c232744_RPR_I_C..
Intermediate	RPR_I_C2_k141_2022419	betalactone	29770	c255036_RPR_I_C..
Intermediate	RPR_I_C2_k141_2038952	terpene	11318	c346235_RPR_I_C..
Intermediate	RPR_I_C2_k141_2068048	terpene	11663	c48953_RPR_I_C..
Intermediate	RPR_I_C2_k141_2092096	T3PKS	38902	c147120_RPR_I_C..
Intermediate	RPR_I_C2_k141_210449	lassopeptide	11124	c194069_RPR_I_C..
Intermediate	RPR_I_C2_k141_2110676	bacteriocin	10804	c318236_RPR_I_C..
Intermediate	RPR_I_C2_k141_215643	hglE-KS	33588	c499383_RPR_I_C..
Intermediate	RPR_I_C2_k141_2163545	NRPS-like	42067	c12972_RPR_I_C..
Intermediate	RPR_I_C2_k141_2165153	terpene	14084	c73324_RPR_I_C..
Intermediate	RPR_I_C2_k141_2166048	lanthipeptide	11232	c38684_RPR_I_C..
Intermediate	RPR_I_C2_k141_2170694	T3PKS	35786	c70328_RPR_I_C..
Intermediate	RPR_I_C2_k141_2201351	terpene	16509	c248220_RPR_I_C..
Intermediate	RPR_I_C2_k141_2264133	T3PKS	14741	c166906_RPR_I_C..
Intermediate	RPR_I_C2_k141_2271391	T3PKS	43682	c135141_RPR_I_C..
Intermediate	RPR_I_C2_k141_233614	LAP	20815	c309522_RPR_I_C..
Intermediate	RPR_I_C2_k141_2339659	betalactone	18321	c55542_RPR_I_C..
Intermediate	RPR_I_C2_k141_2340153	T3PKS	10400	c22319_RPR_I_C..
Intermediate	RPR_I_C2_k141_2343948	T3PKS	12674	c14754_RPR_I_C..
Intermediate	RPR_I_C2_k141_2392253	terpene	12054	c325700_RPR_I_C..
Intermediate	RPR_I_C2_k141_2393755	lassopeptide	17481	c316341_RPR_I_C..
Intermediate	RPR_I_C2_k141_2443053	other	17145	c84533_RPR_I_C..
Intermediate	RPR_I_C2_k141_2517513	betalactone	24736	c09535_RPR_I_C..
Intermediate	RPR_I_C2_k141_2519543	T3PKS	15863	c24310_RPR_I_C..
Intermediate	RPR_I_C2_k141_2532722	other	15894	c94203_RPR_I_C..
Intermediate	RPR_I_C2_k141_2541256	T3PKS	10588	c189826_RPR_I_C..
Intermediate	RPR_I_C2_k141_260372	lanthipeptide	18296	c440697_RPR_I_C..
Intermediate	RPR_I_C2_k141_2638367	T3PKS	41050	c176950_RPR_I_C..
Intermediate	RPR_I_C2_k141_2643144	terpene	16066	c231122_RPR_I_C..
Intermediate	RPR_I_C2_k141_2682295	NRPS-like	29784	c439010_RPR_I_C..
Intermediate	RPR_I_C2_k141_2707835	acyl amino acids	20070	c57500_RPR_I_C..
Intermediate	RPR_I_C2_k141_2713867	terpene	26094	c120357_RPR_I_C..
Intermediate	RPR_I_C2_k141_2730723	terpene	28192	c214611_RPR_I_C..
Intermediate	RPR_I_C2_k141_2744820	terpene	15354	c309948_RPR_I_C..
Intermediate	RPR_I_C2_k141_279292	terpene	14817	c79350_RPR_I_C..
Intermediate	RPR_I_C2_k141_2797247	terpene	20015	c53725_RPR_I_C..
Intermediate	RPR_I_C2_k141_2800799	indole	14888	c91848_RPR_I_C..
Intermediate	RPR_I_C2_k141_2812111	T1PKS	12086	c144628_RPR_I_C..
Intermediate	RPR_I_C2_k141_2856924	terpene	21998	c401289_RPR_I_C..
Intermediate	RPR_I_C2_k141_2860625	T1PKS	24337	c414201_RPR_I_C..
Intermediate	RPR_I_C2_k141_2867470	T3PKS	13846	c434127_RPR_I_C..
Intermediate	RPR_I_C2_k141_287508	T1PKS	30904	c92060_RPR_I_C..
Intermediate	RPR_I_C2_k141_2880236	terpene	11475	c18339_RPR_I_C..
Intermediate	RPR_I_C2_k141_293257	terpene	19845	c140535_RPR_I_C..
Intermediate	RPR_I_C2_k141_2972132	lassopeptide	20701	c11575_RPR_I_C..
Intermediate	RPR_I_C2_k141_2973583	terpene	16988	c41292_RPR_I_C..
Intermediate	RPR_I_C2_k141_2975193	terpene	20954	c56590_RPR_I_C..
Intermediate	RPR_I_C2_k141_3005434	hserlactone	11385	c220124_RPR_I_C..
Intermediate	RPR_I_C2_k141_3067633	NRPS	15152	c76125_RPR_I_C..
Intermediate	RPR_I_C2_k141_3097869	NRPS-like	12497	c296980_RPR_I_C..
Intermediate	RPR_I_C2_k141_3180522	lanthipeptide	18394	c206829_RPR_I_C..
Intermediate	RPR_I_C2_k141_318218	terpene	10198	c266127_RPR_I_C..
Intermediate	RPR_I_C2_k141_3242217	T3PKS	27613	c30773_RPR_I_C..
Intermediate	RPR_I_C2_k141_3259861	betalactone	19376	c145252_RPR_I_C..
Intermediate	RPR_I_C2_k141_3260416	lassopeptide	12682	c189889_RPR_I_C..
Intermediate	RPR_I_C2_k141_3298699	terpene	14415	c342547_RPR_I_C..
Intermediate	RPR_I_C2_k141_3305515	terpene	21665	c382631_RPR_I_C..
Intermediate	RPR_I_C2_k141_3331807	lanthipeptide	16507	c23582_RPR_I_C..
Intermediate	RPR_I_C2_k141_3335258	T1PKS	22086	c58707_RPR_I_C..
Intermediate	RPR_I_C2_k141_3338056	terpene	11784	c61228_RPR_I_C..
Intermediate	RPR_I_C2_k141_3397015	lanthipeptide	22658	c388702_RPR_I_C..
Intermediate	RPR_I_C2_k141_3485371	terpene	20298	c385378_RPR_I_C..
Intermediate	RPR_I_C2_k141_3487175	betalactone	14080	c390207_RPR_I_C..
Intermediate	RPR_I_C2_k141_3511566	terpene	20933	c44251_RPR_I_C..
Intermediate	RPR_I_C2_k141_3516182	T3PKS	12478	c66798_RPR_I_C..
Intermediate	RPR_I_C2_k141_3530050	NRPS	18344	c161313_RPR_I_C..
Intermediate	RPR_I_C2_k141_355020	T1PKS	19461	c467062_RPR_I_C..
Intermediate	RPR_I_C2_k141_3605993	T3PKS	24608	c62121_RPR_I_C..
Intermediate	RPR_I_C2_k141_3610635	bacteriocin	10747	c82336_RPR_I_C..
Intermediate	RPR_I_C2_k141_3631192	betalactone	20350	c199307_RPR_I_C..
Intermediate	RPR_I_C2_k141_3690937	NRPS	47521	c43573_RPR_I_C..
Intermediate	RPR_I_C2_k141_3695223	NRPS	58135	c45139_RPR_I_C..
Intermediate	RPR_I_C2_k141_3695789	terpene	16813	c50694_RPR_I_C..
Intermediate	RPR_I_C2_k141_3733249	terpene	14914	c271982_RPR_I_C..
Intermediate	RPR_I_C2_k141_3762555	terpene	21704	c496704_RPR_I_C..
Intermediate	RPR_I_C2_k141_3792254	terpene	19932	c106391_RPR_I_C..
Intermediate	RPR_I_C2_k141_3805370	hserlactone	17888	c172411_RPR_I_C..
Intermediate	RPR_I_C2_k141_3814810	bacteriocin	11005	c222608_RPR_I_C..
Intermediate	RPR_I_C2_k141_3880530	terpene	20819	c141959_RPR_I_C..
Intermediate	RPR_I_C2_k141_3887449	terpene	26107	c140143_RPR_I_C..
Intermediate	RPR_I_C2_k141_3900714	terpene	20867	c209689_RPR_I_C..
Intermediate	RPR_I_C2_k141_3975447	arylpolyene	18666	c118349_RPR_I_C..
Intermediate	RPR_I_C2_k141_3985228	terpene	23799	c173226_RPR_I_C..
Intermediate	RPR_I_C2_k141_4071724	T3PKS	18024	c151507_RPR_I_C..
Intermediate	RPR_I_C2_k141_4119042	lassopeptide	23044	c388147_RPR_I_C..
Intermediate	RPR_I_C2_k141_4181172	T3PKS	14258	c247941_RPR_I_C..
Intermediate	RPR_I_C2_k141_4224251	T3PKS	21880	c474713_RPR_I_C..
Intermediate	RPR_I_C2_k141_4242755	NRPS-like	26721	c125160_RPR_I_C..
Intermediate	RPR_I_C2_k141_4293125	T3PKS	11315	c368416_RPR_I_C..
Intermediate	RPR_I_C2_k141_467181	NRPS-like	11030	c102237_RPR_I_C..
Intermediate	RPR_I_C2_k141_472256	terpene	11355	c127899_RPR_I_C..
Intermediate	RPR_I_C2_k141_483924	terpene	17115	c199672_RPR_I_C..
Intermediate	RPR_I_C2_k141_496745	terpene	16062	c307056_RPR_I_C..
Intermediate	RPR_I_C2_k141_524856	terpene	10516	c412122_RPR_I_C..
Intermediate	RPR_I_C2_k141_564124	phosphonate	26367	c157758_RPR_I_C..
Intermediate	RPR_I_C2_k141_659946	terpene	20822	c180093_RPR_I_C..
Intermediate	RPR_I_C2_k141_683077	terpene	14446	c324986_RPR_I_C..
Intermediate	RPR_I_C2_k141_707057	other	36393	c427880_RPR_I_C..
Intermediate	RPR_I_C2_k141_738024	T3PKS	11167	c115798_RPR_I_C..
Intermediate	RPR_I_C2_k141_744190	LAP	22115	c276916_RPR_I_C..
Intermediate	RPR_I_C2_k141_770901	T1PKS	52523	c327166_RPR_I_C..
Intermediate	RPR_I_C2_k141_809136	T3PKS	30564	c80394_RPR_I_C..
Intermediate	RPR_I_C2_k141_835349	bacteriocin	10816	c152563_RPR_I_C..
Intermediate	RPR_I_C2_k141_84784	lanthipeptide	10703	c470422_RPR_I_C..
Intermediate	RPR_I_C2_k141_880338	bacteriocin	10885	c393628_RPR_I_C..
Intermediate	RPR_I_C2_k141_895878	terpene	15114	c474136_RPR_I_C..
Intermediate	RPR_I_C2_k141_898476	NRPS	35384	c492919_RPR_I_C..
Intermediate	RPR_I_C2_k141_898493	ladderane	16182	c493072_RPR_I_C..
Intermediate	RPR_I_C2_k141_899802	NRPS	17807	c31771_RPR_I_C..
Intermediate	RPR_I_C2_k141_912772	terpene	23457	c94624_RPR_I_C..
Intermediate	RPR_I_C2_k141_924028	NRPS	32371	c159031_RPR_I_C..
Intermediate	RPR_I_C2_k141_955274	terpene	19471	c331239_RPR_I_C..
Intermediate	RPR_I_C2_k141_990440	terpene	10444	c36160_RPR_I_C..
Intermediate	RPR_I_C2_k141_9957	hserlactone	16217	c52458_RPR_I_C..
Intermediate	RPR_I_C2_k141_999335	NRPS-like	42271	c59248_RPR_I_C..
Soil	RPR_S_A1_k141_1181937	T1PKS	14687	c142126_RPR_S_A..
Soil	RPR_S_A1_k141_1266031	ladderane	21414	c353023_RPR_S_A..
Soil	RPR_S_A1_k141_1345774	indole	21266	c162762_RPR_S_A..
Soil	RPR_S_A1_k141_1422731	phosphonate	20245	c297523_RPR_S_A..
Soil	RPR_S_A1_k141_1485222	terpene	11691	c93640_RPR_S_A..
Soil	RPR_S_A1_k141_1488083	terpene	12698	c66707_RPR_S_A..
Soil	RPR_S_A1_k141_1629489	LAP	23182	c68096_RPR_S_A..
Soil	RPR_S_A1_k141_183879	terpene	17299	c44720_RPR_S_A..
Soil	RPR_S_A1_k141_189521	TfuA-related	11083	c83573_RPR_S_A..
Soil	RPR_S_A1_k141_192140	other	15795	c87435_RPR_S_A..
Soil	RPR_S_A1_k141_2237730	NRPS	31086	c301148_RPR_S_A..
Soil	RPR_S_A1_k141_2238927	terpene	10591	c330499_RPR_S_A..
Soil	RPR_S_A1_k141_2427605	NRPS	10090	c38204_RPR_S_A..
Soil	RPR_S_A1_k141_2625390	transAT-PKS-like	15900	c103734_RPR_S_A..
Soil	RPR_S_A1_k141_2654534	NRPS-like	19552	c151372_RPR_S_A..
Soil	RPR_S_A1_k141_2806568	T1PKS	34015	c353008_RPR_S_A..
Soil	RPR_S_A1_k141_284819	terpene	10688	c286932_RPR_S_A..
Soil	RPR_S_A1_k141_286861	NRPS	19007	c265901_RPR_S_A..
Soil	RPR_S_A1_k141_2959763	NRPS	10075	c110529_RPR_S_A..
Soil	RPR_S_A1_k141_310359	terpene	11893	c305537_RPR_S_A..
Soil	RPR_S_A1_k141_3143797	terpene	21894	c199752_RPR_S_A..
Soil	RPR_S_A1_k141_3306192	betalactone	28587	c166877_RPR_S_A..
Soil	RPR_S_A1_k141_334765	NRPS-like	23515	c34439_RPR_S_A..
Soil	RPR_S_A1_k141_334810	phosphonate	74794	c10245_RPR_S_A..
Soil	RPR_S_A1_k141_3430876	NRPS	67217	c115683_RPR_S_A..
Soil	RPR_S_A1_k141_3581347	NRPS	15557	c109009_RPR_S_A..
Soil	RPR_S_A1_k141_3625462	terpene	12747	c188305_RPR_S_A..
Soil	RPR_S_A1_k141_371778	T1PKS	29851	c107946_RPR_S_A..
Soil	RPR_S_A1_k141_3740384	bacteriocin	16138	c56606_RPR_S_A..
Soil	RPR_S_A1_k141_3826423	NRPS-like	16835	c249091_RPR_S_A..
Soil	RPR_S_A1_k141_3838274	NRPS-like	28942	c291663_RPR_S_A..
Soil	RPR_S_A1_k141_3892407	T1PKS	29494	c75275_RPR_S_A..
Soil	RPR_S_A1_k141_3902224	terpene	23273	c55704_RPR_S_A..
Soil	RPR_S_A1_k141_399316	NRPS	18515	c199690_RPR_S_A..
Soil	RPR_S_A1_k141_4235414	NRPS	10309	c78859_RPR_S_A..
Soil	RPR_S_A1_k141_4264157	terpene	10841	c163919_RPR_S_A..
Soil	RPR_S_A1_k141_4267817	phosphonate	34189	c157369_RPR_S_A..
Soil	RPR_S_A1_k141_4273898	T1PKS	16677	c188225_RPR_S_A..
Soil	RPR_S_A1_k141_4351373	NRPS	10157	c336988_RPR_S_A..
Soil	RPR_S_A1_k141_4705617	terpene	16534	c352977_RPR_S_A..
Soil	RPR_S_A1_k141_4724875	lanthipeptide	13881	c149882_RPR_S_A..
Soil	RPR_S_A1_k141_499686	NRPS-like	29793	c352892_RPR_S_A..
Soil	RPR_S_A1_k141_5249214	bacteriocin	13051	c212123_RPR_S_A..
Soil	RPR_S_A1_k141_6050550	NRPS-like	41977	c189729_RPR_S_A..
Soil	RPR_S_A1_k141_6128910	NRPS-like	11262	c350038_RPR_S_A..
Soil	RPR_S_A1_k141_6224900	terpene	14299	c233359_RPR_S_A..
Soil	RPR_S_A1_k141_6651708	NRPS-like	19334	c99132_RPR_S_A..
Soil	RPR_S_A1_k141_6688300	NRPS-like	34454	c171849_RPR_S_A..
Soil	RPR_S_A1_k141_6726415	T1PKS	20245	c265303_RPR_S_A..
Soil	RPR_S_A1_k141_6833752	NRPS-like	38017	c352925_RPR_S_A..
Soil	RPR_S_A1_k141_6854701	thiopeptide	26120	c179720_RPR_S_A..
Soil	RPR_S_A1_k141_6939592	terpene	11891	c345446_RPR_S_A..
Soil	RPR_S_A1_k141_7353913	linaridin	20531	c227886_RPR_S_A..
Soil	RPR_S_A1_k141_7522367	lassopeptide	11685	c230722_RPR_S_A..
Soil	RPR_S_A1_k141_783984	T1PKS	30901	c330667_RPR_S_A..
Soil	RPR_S_A1_k141_866238	terpene	12230	c119536_RPR_S_A..
Soil	RPR_S_A1_k141_873561	ladderane	40954	c152031_RPR_S_A..
Soil	RPR_S_A1_k141_928035	T1PKS	29202	c253989_RPR_S_A..
Soil	RPR_S_A2_k141_1045495	terpene	37418	c179292_RPR_S_A..
Soil	RPR_S_A2_k141_1455595	NRPS	18435	c26286_RPR_S_A..
Soil	RPR_S_A2_k141_1575732	bacteriocin	10327	c266503_RPR_S_A..
Soil	RPR_S_A2_k141_1615014	NRPS	13213	c09827_RPR_S_A..
Soil	RPR_S_A2_k141_1703055	terpene	14761	c192867_RPR_S_A..
Soil	RPR_S_A2_k141_175274	lassopeptide	15288	c15226_RPR_S_A..
Soil	RPR_S_A2_k141_1784976	NRPS-like	27855	c31608_RPR_S_A..
Soil	RPR_S_A2_k141_1852726	terpene	12644	c187340_RPR_S_A..
Soil	RPR_S_A2_k141_2108561	terpene	15437	c32001_RPR_S_A..
Soil	RPR_S_A2_k141_2327367	terpene	11412	c152260_RPR_S_A..
Soil	RPR_S_A2_k141_2362250	terpene	14812	c227714_RPR_S_A..
Soil	RPR_S_A2_k141_2656825	T1PKS	47668	c350506_RPR_S_A..
Soil	RPR_S_A2_k141_2660919	T1PKS	29488	c185960_RPR_S_A..
Soil	RPR_S_A2_k141_2708178	NRPS-like	13230	c273338_RPR_S_A..
Soil	RPR_S_A2_k141_2862085	NRPS	13458	c272501_RPR_S_A..
Soil	RPR_S_A2_k141_2911765	terpene	24929	c03311_RPR_S_A..
Soil	RPR_S_A2_k141_2944393	NRPS	36650	c91521_RPR_S_A..
Soil	RPR_S_A2_k141_3116693	NRPS-like	31565	c109658_RPR_S_A..
Soil	RPR_S_A2_k141_3204237	NRPS-like	21247	c341906_RPR_S_A..
Soil	RPR_S_A2_k141_321632	NRPS-like	30508	c336257_RPR_S_A..
Soil	RPR_S_A2_k141_3709823	betalactone	28602	c350537_RPR_S_A..
Soil	RPR_S_A2_k141_3968701	NRPS-like	12516	c241379_RPR_S_A..
Soil	RPR_S_A2_k141_4036963	NRPS	11194	c34155_RPR_S_A..
Soil	RPR_S_A2_k141_4037877	terpene	12174	c12748_RPR_S_A..
Soil	RPR_S_A2_k141_4198724	lanthipeptide	24139	c12017_RPR_S_A..
Soil	RPR_S_A2_k141_4210879	lanthipeptide	22820	c350464_RPR_S_A..
Soil	RPR_S_A2_k141_4222483	phosphonate	21576	c99396_RPR_S_A..
Soil	RPR_S_A2_k141_4600877	terpene	20957	c350511_RPR_S_A..
Soil	RPR_S_A2_k141_4624868	NRPS-like	15547	c248443_RPR_S_A..
Soil	RPR_S_A2_k141_4701386	NRPS-like	41420	c60090_RPR_S_A..
Soil	RPR_S_A2_k141_470231	indole	16635	c321630_RPR_S_A..
Soil	RPR_S_A2_k141_4763389	terpene	12909	c193442_RPR_S_A..
Soil	RPR_S_A2_k141_4812368	lassopeptide	16833	c327805_RPR_S_A..
Soil	RPR_S_A2_k141_4827628	NRPS	13861	c340365_RPR_S_A..
Soil	RPR_S_A2_k141_4837078	NRPS	10723	c05173_RPR_S_A..
Soil	RPR_S_A2_k141_4868849	NRPS	29517	c72111_RPR_S_A..
Soil	RPR_S_A2_k141_4879248	NRPS-like	13307	c110395_RPR_S_A..
Soil	RPR_S_A2_k141_495768	hglE-KS	18807	c47943_RPR_S_A..
Soil	RPR_S_A2_k141_5101366	NRPS	41020	c232950_RPR_S_A..
Soil	RPR_S_A2_k141_539986	NRPS	10653	c109779_RPR_S_A..
Soil	RPR_S_A2_k141_5433785	NRPS	72280	c268193_RPR_S_A..
Soil	RPR_S_A2_k141_5549274	terpene	22001	c350503_RPR_S_A..
Soil	RPR_S_A2_k141_5642288	betalactone	13335	c01492_RPR_S_A..
Soil	RPR_S_A2_k141_5674654	terpene	11685	c113546_RPR_S_A..
Soil	RPR_S_A2_k141_5723726	betalactone	22080	c350577_RPR_S_A..
Soil	RPR_S_A2_k141_6254410	NRPS-like	34519	c350590_RPR_S_A..
Soil	RPR_S_A2_k141_6331417	NRPS-like	44437	c116450_RPR_S_A..
Soil	RPR_S_A2_k141_6347951	lanthipeptide	25419	c181970_RPR_S_A..
Soil	RPR_S_A2_k141_635239	NRPS	11131	c327508_RPR_S_A..
Soil	RPR_S_A2_k141_6447237	T3PKS	16697	c09945_RPR_S_A..
Soil	RPR_S_A2_k141_6470148	ladderane	28345	c49810_RPR_S_A..
Soil	RPR_S_A2_k141_6579787	lanthipeptide	10950	c309968_RPR_S_A..
Soil	RPR_S_A2_k141_6626760	terpene	10299	c42814_RPR_S_A..
Soil	RPR_S_A2_k141_6632052	NRPS-like	16416	c93668_RPR_S_A..
Soil	RPR_S_A2_k141_6711712	NRPS	23730	c258067_RPR_S_A..
Soil	RPR_S_A2_k141_6815338	NRPS-like	13604	c117458_RPR_S_A..
Soil	RPR_S_A2_k141_7168215	bacteriocin	10924	c171763_RPR_S_A..
Soil	RPR_S_A2_k141_7172438	other	34927	c210207_RPR_S_A..
Soil	RPR_S_A2_k141_7426714	indole	15482	c30878_RPR_S_A..
Soil	RPR_S_A2_k141_7482146	NRPS	18297	c170729_RPR_S_A..
Soil	RPR_S_A2_k141_7553186	T3PKS	20828	c297384_RPR_S_A..
Soil	RPR_S_A2_k141_7569062	lassopeptide	11342	c333941_RPR_S_A..
Soil	RPR_S_A2_k141_80651	NRPS-like	15159	c182979_RPR_S_A..
Soil	RPR_S_A2_k141_837353	terpene	11983	c60897_RPR_S_A..
Soil	RPR_S_A2_k141_934104	bacteriocin	10492	c281469_RPR_S_A..
Soil	RPR_S_B1_k141_1043972	NRPS-like	30325	c69324_RPR_S_B..
Soil	RPR_S_B1_k141_107853	NRPS	33987	c250012_RPR_S_B..
Soil	RPR_S_B1_k141_1279382	NRPS	47708	c215365_RPR_S_B..
Soil	RPR_S_B1_k141_1453208	betalactone	11777	c231904_RPR_S_B..
Soil	RPR_S_B1_k141_1519560	terpene	10951	c349217_RPR_S_B..
Soil	RPR_S_B1_k141_1685376	terpene	10706	c367437_RPR_S_B..
Soil	RPR_S_B1_k141_1721074	NRPS-like	29020	c69520_RPR_S_B..
Soil	RPR_S_B1_k141_1841540	bacteriocin	10852	c317768_RPR_S_B..
Soil	RPR_S_B1_k141_2045936	hglE-KS	65590	c23017_RPR_S_B..
Soil	RPR_S_B1_k141_210500	T3PKS	40789	c89911_RPR_S_B..
Soil	RPR_S_B1_k141_2173073	NRPS	20095	c305662_RPR_S_B..
Soil	RPR_S_B1_k141_231765	NRPS-like	18773	c193252_RPR_S_B..
Soil	RPR_S_B1_k141_2446484	NRPS-like	35016	c169500_RPR_S_B..
Soil	RPR_S_B1_k141_2631948	T1PKS	17495	c215263_RPR_S_B..
Soil	RPR_S_B1_k141_2638870	hglE-KS	38975	c233024_RPR_S_B..
Soil	RPR_S_B1_k141_264763	T3PKS	10315	c227243_RPR_S_B..
Soil	RPR_S_B1_k141_2757182	indole	18702	c103806_RPR_S_B..
Soil	RPR_S_B1_k141_2880324	NRPS	16888	c14629_RPR_S_B..
Soil	RPR_S_B1_k141_2961126	terpene	10027	c179462_RPR_S_B..
Soil	RPR_S_B1_k141_2966915	NRPS-like	43051	c222304_RPR_S_B..
Soil	RPR_S_B1_k141_3060882	lanthipeptide	22736	c84221_RPR_S_B..
Soil	RPR_S_B1_k141_3195369	NRPS	14540	c317432_RPR_S_B..
Soil	RPR_S_B1_k141_3245381	T1PKS	45832	c56165_RPR_S_B..
Soil	RPR_S_B1_k141_3384184	bacteriocin	10855	c366002_RPR_S_B..
Soil	RPR_S_B1_k141_3426496	NRPS-like	34269	c139028_RPR_S_B..
Soil	RPR_S_B1_k141_3456258	NRPS	16738	c152922_RPR_S_B..
Soil	RPR_S_B1_k141_3475152	T2PKS	68547	c212150_RPR_S_B..
Soil	RPR_S_B1_k141_3615566	terpene	20954	c142708_RPR_S_B..
Soil	RPR_S_B1_k141_3798629	bacteriocin	10213	c162208_RPR_S_B..
Soil	RPR_S_B1_k141_4013475	NRPS-like	35409	c371902_RPR_S_B..
Soil	RPR_S_B1_k141_408371	NRPS-like	25650	c148163_RPR_S_B..
Soil	RPR_S_B1_k141_4278124	betalactone	18499	c112932_RPR_S_B..
Soil	RPR_S_B1_k141_4381988	NRPS	11261	c322251_RPR_S_B..
Soil	RPR_S_B1_k141_4446298	NRPS-like	14516	c182169_RPR_S_B..
Soil	RPR_S_B1_k141_4479713	T1PKS	26197	c167352_RPR_S_B..
Soil	RPR_S_B1_k141_4498896	NRPS	60428	c209475_RPR_S_B..
Soil	RPR_S_B1_k141_4579299	T1PKS	25767	c35857_RPR_S_B..
Soil	RPR_S_B1_k141_4678452	NRPS-like	40843	c234648_RPR_S_B..
Soil	RPR_S_B1_k141_4869577	terpene	26109	c296796_RPR_S_B..
Soil	RPR_S_B1_k141_4917831	T1PKS	11581	c20061_RPR_S_B..
Soil	RPR_S_B1_k141_4919367	NRPS-like	42568	c00587_RPR_S_B..
Soil	RPR_S_B1_k141_4933537	microviridin	16859	c50449_RPR_S_B..
Soil	RPR_S_B1_k141_4944359	NRPS	18928	c75260_RPR_S_B..
Soil	RPR_S_B1_k141_517574	NRPS	60073	c00036_RPR_S_B..
Soil	RPR_S_B1_k141_5186379	terpene	10253	c249777_RPR_S_B..
Soil	RPR_S_B1_k141_5344844	NRPS	14793	c227470_RPR_S_B..
Soil	RPR_S_B1_k141_5453941	NRPS	12215	c74958_RPR_S_B..
Soil	RPR_S_B1_k141_551781	NRPS-like	42529	c99048_RPR_S_B..
Soil	RPR_S_B1_k141_5595810	NRPS	10881	c03499_RPR_S_B..
Soil	RPR_S_B1_k141_5829889	siderophore	11248	c203542_RPR_S_B..
Soil	RPR_S_B1_k141_5950567	NRPS-like	16651	c66720_RPR_S_B..
Soil	RPR_S_B1_k141_5979920	arylpolyene	24958	c148830_RPR_S_B..
Soil	RPR_S_B1_k141_6024174	T1PKS	47961	c235702_RPR_S_B..
Soil	RPR_S_B1_k141_6122855	NRPS	11628	c69092_RPR_S_B..
Soil	RPR_S_B1_k141_6263988	NRPS	12651	c363387_RPR_S_B..
Soil	RPR_S_B1_k141_6339553	NRPS	20543	c169020_RPR_S_B..
Soil	RPR_S_B1_k141_6576290	terpene	22267	c305059_RPR_S_B..
Soil	RPR_S_B1_k141_6580368	NRPS	67140	c342612_RPR_S_B..
Soil	RPR_S_B1_k141_6646246	NRPS-like	22499	c91406_RPR_S_B..
Soil	RPR_S_B1_k141_6665569	T1PKS	21693	c161515_RPR_S_B..
Soil	RPR_S_B1_k141_6804971	NRPS	12903	c93092_RPR_S_B..
Soil	RPR_S_B1_k141_684429	T3PKS	40954	c21093_RPR_S_B..
Soil	RPR_S_B1_k141_6848373	terpene	13781	c163125_RPR_S_B..
Soil	RPR_S_B1_k141_7128085	NRPS	25968	c46405_RPR_S_B..
Soil	RPR_S_B1_k141_7294379	indole	12857	c84826_RPR_S_B..
Soil	RPR_S_B1_k141_7728874	T1PKS	41593	c269534_RPR_S_B..
Soil	RPR_S_B1_k141_786486	NRPS	90849	c256656_RPR_S_B..
Soil	RPR_S_B1_k141_786567	NRPS	25207	c246028_RPR_S_B..
Soil	RPR_S_B1_k141_7877503	terpene	20645	c229846_RPR_S_B..
Soil	RPR_S_B1_k141_7931093	NRPS	21220	c346785_RPR_S_B..
Soil	RPR_S_B1_k141_8091152	arylpolyene	42473	c313796_RPR_S_B..
Soil	RPR_S_B1_k141_8118009	terpene	10955	c334336_RPR_S_B..
Soil	RPR_S_B1_k141_816115	NRPS	21585	c300010_RPR_S_B..
Soil	RPR_S_B1_k141_855263	NRPS	11947	c35066_RPR_S_B..
Soil	RPR_S_B1_k141_871918	ladderane	41053	c62043_RPR_S_B..
Soil	RPR_S_B1_k141_993638	betalactone	21920	c324357_RPR_S_B..
Soil	RPR_S_B2_k141_1020163	terpene	21017	c22290_RPR_S_B..
Soil	RPR_S_B2_k141_1020184	NRPS-like	44434	c22868_RPR_S_B..
Soil	RPR_S_B2_k141_1031629	NRPS-like	12369	c27765_RPR_S_B..
Soil	RPR_S_B2_k141_1253803	NRPS-like	17728	c194597_RPR_S_B..
Soil	RPR_S_B2_k141_1378980	NRPS	12547	c60069_RPR_S_B..
Soil	RPR_S_B2_k141_1383958	terpene	11491	c107122_RPR_S_B..
Soil	RPR_S_B2_k141_1414551	lassopeptide	16688	c149355_RPR_S_B..
Soil	RPR_S_B2_k141_1464998	NRPS-like	34417	c270555_RPR_S_B..
Soil	RPR_S_B2_k141_1483024	lassopeptide	20602	c328021_RPR_S_B..
Soil	RPR_S_B2_k141_1522024	terpene	20494	c26056_RPR_S_B..
Soil	RPR_S_B2_k141_1607958	LAP	25101	c205559_RPR_S_B..
Soil	RPR_S_B2_k141_1641402	NRPS	30776	c277593_RPR_S_B..
Soil	RPR_S_B2_k141_1723123	NRPS	13583	c120454_RPR_S_B..
Soil	RPR_S_B2_k141_1736496	NRPS-like	24169	c125273_RPR_S_B..
Soil	RPR_S_B2_k141_177434	T1PKS	47659	c09478_RPR_S_B..
Soil	RPR_S_B2_k141_1856619	bacteriocin	16735	c03625_RPR_S_B..
Soil	RPR_S_B2_k141_1869867	terpene	24641	c12358_RPR_S_B..
Soil	RPR_S_B2_k141_1914575	ladderane	14352	c158381_RPR_S_B..
Soil	RPR_S_B2_k141_1977027	NRPS	18656	c351057_RPR_S_B..
Soil	RPR_S_B2_k141_2038734	terpene	20957	c28261_RPR_S_B..
Soil	RPR_S_B2_k141_2044950	indole	21488	c47332_RPR_S_B..
Soil	RPR_S_B2_k141_2096815	ladderane	20562	c198444_RPR_S_B..
Soil	RPR_S_B2_k141_2525877	NRPS-like	18343	c330861_RPR_S_B..
Soil	RPR_S_B2_k141_2585562	NRPS-like	36468	c145370_RPR_S_B..
Soil	RPR_S_B2_k141_262667	NRPS	33920	c244621_RPR_S_B..
Soil	RPR_S_B2_k141_2635500	bacteriocin	11560	c220414_RPR_S_B..
Soil	RPR_S_B2_k141_2772727	NRPS-like	40656	c183482_RPR_S_B..
Soil	RPR_S_B2_k141_2815927	NRPS	30260	c313805_RPR_S_B..
Soil	RPR_S_B2_k141_2885942	bacteriocin	10900	c36695_RPR_S_B..
Soil	RPR_S_B2_k141_3057952	T1PKS	25300	c25251_RPR_S_B..
Soil	RPR_S_B2_k141_3101917	hglE-KS	46986	c139191_RPR_S_B..
Soil	RPR_S_B2_k141_3185605	T3PKS	11596	c320518_RPR_S_B..
Soil	RPR_S_B2_k141_321311	T3PKS	29445	c319504_RPR_S_B..
Soil	RPR_S_B2_k141_3475472	NRPS-like	12471	c211563_RPR_S_B..
Soil	RPR_S_B2_k141_3536927	bacteriocin	10165	c345501_RPR_S_B..
Soil	RPR_S_B2_k141_3592286	PKS-like	41032	c116242_RPR_S_B..
Soil	RPR_S_B2_k141_3663494	terpene	11666	c300664_RPR_S_B..
Soil	RPR_S_B2_k141_3678031	terpene	14448	c318715_RPR_S_B..
Soil	RPR_S_B2_k141_372496	indole	14616	c69733_RPR_S_B..
Soil	RPR_S_B2_k141_3777427	indole	21080	c157125_RPR_S_B..
Soil	RPR_S_B2_k141_4041962	terpene	12833	c329202_RPR_S_B..
Soil	RPR_S_B2_k141_4065938	NRPS	16445	c28684_RPR_S_B..
Soil	RPR_S_B2_k141_4203786	lanthipeptide	11656	c367605_RPR_S_B..
Soil	RPR_S_B2_k141_4304806	NRPS-like	12141	c231594_RPR_S_B..
Soil	RPR_S_B2_k141_4314561	NRPS	29410	c223995_RPR_S_B..
Soil	RPR_S_B2_k141_4394715	NRPS	15374	c17664_RPR_S_B..
Soil	RPR_S_B2_k141_4399551	T1PKS	22431	c64924_RPR_S_B..
Soil	RPR_S_B2_k141_4444423	hglE-KS	23024	c162507_RPR_S_B..
Soil	RPR_S_B2_k141_4563100	NRPS	23651	c24596_RPR_S_B..
Soil	RPR_S_B2_k141_4572448	arylpolyene	17343	c19423_RPR_S_B..
Soil	RPR_S_B2_k141_4624342	betalactone	12188	c170896_RPR_S_B..
Soil	RPR_S_B2_k141_4732003	terpene	18886	c17568_RPR_S_B..
Soil	RPR_S_B2_k141_4849635	NRPS	32113	c282786_RPR_S_B..
Soil	RPR_S_B2_k141_4965163	NRPS-like	25609	c164422_RPR_S_B..
Soil	RPR_S_B2_k141_508451	terpene	24680	c18626_RPR_S_B..
Soil	RPR_S_B2_k141_5134856	NRPS-like	13981	c257584_RPR_S_B..
Soil	RPR_S_B2_k141_525211	NRPS-like	31230	c39212_RPR_S_B..
Soil	RPR_S_B2_k141_5265558	NRPS	32789	c74089_RPR_S_B..
Soil	RPR_S_B2_k141_5289758	T1PKS	13655	c162646_RPR_S_B..
Soil	RPR_S_B2_k141_5306891	NRPS	17534	c170584_RPR_S_B..
Soil	RPR_S_B2_k141_534276	NRPS	27046	c66421_RPR_S_B..
Soil	RPR_S_B2_k141_5435763	NRPS	10766	c120205_RPR_S_B..
Soil	RPR_S_B2_k141_5445412	NRPS-like	20652	c130391_RPR_S_B..
Soil	RPR_S_B2_k141_5474375	hserlactone	12420	c166129_RPR_S_B..
Soil	RPR_S_B2_k141_5475278	NRPS	50628	c182127_RPR_S_B..
Soil	RPR_S_B2_k141_548224	indole	18816	c87497_RPR_S_B..
Soil	RPR_S_B2_k141_5484823	betalactone	24439	c370928_RPR_S_B..
Soil	RPR_S_B2_k141_559975	NRPS-like	42793	c119753_RPR_S_B..
Soil	RPR_S_B2_k141_5817186	NRPS	12019	c167083_RPR_S_B..
Soil	RPR_S_B2_k141_5822741	terpene	31132	c178636_RPR_S_B..
Soil	RPR_S_B2_k141_5954086	T1PKS	44734	c98385_RPR_S_B..
Soil	RPR_S_B2_k141_5980036	NRPS-like	14333	c150442_RPR_S_B..
Soil	RPR_S_B2_k141_6051595	NRPS-like	28208	c293666_RPR_S_B..
Soil	RPR_S_B2_k141_613763	NRPS	10166	c229749_RPR_S_B..
Soil	RPR_S_B2_k141_646229	NRPS-like	13717	c301645_RPR_S_B..
Soil	RPR_S_B2_k141_64963	NRPS	102965	c159557_RPR_S_B..
Soil	RPR_S_B2_k141_6610634	T3PKS	21172	c370894_RPR_S_B..
Soil	RPR_S_B2_k141_6652306	NRPS	24517	c174523_RPR_S_B..
Soil	RPR_S_B2_k141_6794775	terpene	14702	c115352_RPR_S_B..
Soil	RPR_S_B2_k141_6812498	betalactone	28638	c370902_RPR_S_B..
Soil	RPR_S_B2_k141_6933087	NRPS	33599	c54542_RPR_S_B..
Soil	RPR_S_B2_k141_707880	NRPS	54973	c79224_RPR_S_B..
Soil	RPR_S_B2_k141_7127692	bacteriocin	10001	c85385_RPR_S_B..
Soil	RPR_S_B2_k141_7137640	NRPS-like	39190	c116925_RPR_S_B..
Soil	RPR_S_B2_k141_7159700	phosphonate	39571	c370922_RPR_S_B..
Soil	RPR_S_B2_k141_71701	butyrolactone	10993	c163328_RPR_S_B..
Soil	RPR_S_B2_k141_7474027	bacteriocin	10273	c102403_RPR_S_B..
Soil	RPR_S_B2_k141_7597132	bacteriocin	10939	c18886_RPR_S_B..
Soil	RPR_S_B2_k141_7643488	betalactone	29226	c101947_RPR_S_B..
Soil	RPR_S_B2_k141_7662085	T1PKS	15157	c154221_RPR_S_B..
Soil	RPR_S_B2_k141_7714115	NRPS	23426	c240536_RPR_S_B..
Soil	RPR_S_B2_k141_7768822	NRPS	10799	c58790_RPR_S_B..
Soil	RPR_S_B2_k141_7866075	lanthipeptide	14836	c213148_RPR_S_B..
Soil	RPR_S_B2_k141_7896866	hglE-KS	19813	c272374_RPR_S_B..
Soil	RPR_S_C1_k141_1294076	terpene	20537	c120772_RPR_S_C..
Soil	RPR_S_C1_k141_1374430	terpene	23637	c339298_RPR_S_C..
Soil	RPR_S_C1_k141_1667049	terpene	20822	c154871_RPR_S_C..
Soil	RPR_S_C1_k141_1784966	NRPS	26331	c16141_RPR_S_C..
Soil	RPR_S_C1_k141_1849143	hserlactone	20654	c181552_RPR_S_C..
Soil	RPR_S_C1_k141_187835	lassopeptide	30461	c03408_RPR_S_C..
Soil	RPR_S_C1_k141_1888394	terpene	10133	c269300_RPR_S_C..
Soil	RPR_S_C1_k141_2114376	NRPS-like	21603	c377830_RPR_S_C..
Soil	RPR_S_C1_k141_2146585	terpene	22001	c48409_RPR_S_C..
Soil	RPR_S_C1_k141_2491319	T1PKS	15955	c425426_RPR_S_C..
Soil	RPR_S_C1_k141_2619129	phenazine	20441	c304747_RPR_S_C..
Soil	RPR_S_C1_k141_2723127	NRPS-like	23937	c124864_RPR_S_C..
Soil	RPR_S_C1_k141_2732241	terpene	24966	c144679_RPR_S_C..
Soil	RPR_S_C1_k141_279380	terpene	20134	c260278_RPR_S_C..
Soil	RPR_S_C1_k141_3218812	NRPS	17478	c62571_RPR_S_C..
Soil	RPR_S_C1_k141_3263754	terpene	20855	c137862_RPR_S_C..
Soil	RPR_S_C1_k141_3388390	bacteriocin	10855	c26989_RPR_S_C..
Soil	RPR_S_C1_k141_3594279	ladderane	11166	c98086_RPR_S_C..
Soil	RPR_S_C1_k141_3872907	terpene	20909	c325538_RPR_S_C..
Soil	RPR_S_C1_k141_3977750	terpene	14903	c173988_RPR_S_C..
Soil	RPR_S_C1_k141_4238389	NRPS	13370	c342039_RPR_S_C..
Soil	RPR_S_C1_k141_4373057	terpene	12523	c258490_RPR_S_C..
Soil	RPR_S_C1_k141_4691464	NRPS-like	44071	c137745_RPR_S_C..
Soil	RPR_S_C1_k141_473909	ladderane	26844	c298398_RPR_S_C..
Soil	RPR_S_C1_k141_4831242	betalactone	24789	c42965_RPR_S_C..
Soil	RPR_S_C1_k141_4850415	T3PKS	12704	c93668_RPR_S_C..
Soil	RPR_S_C1_k141_5169841	NRPS-like	12003	c55606_RPR_S_C..
Soil	RPR_S_C1_k141_5309512	T1PKS	19186	c367671_RPR_S_C..
Soil	RPR_S_C1_k141_5538670	terpene	17980	c07686_RPR_S_C..
Soil	RPR_S_C1_k141_5582217	NRPS	26442	c143668_RPR_S_C..
Soil	RPR_S_C1_k141_561296	NRPS-like	18398	c75093_RPR_S_C..
Soil	RPR_S_C1_k141_5641660	NRPS	12646	c294746_RPR_S_C..
Soil	RPR_S_C1_k141_569347	terpene	12555	c183457_RPR_S_C..
Soil	RPR_S_C1_k141_5760346	T1PKS	30724	c143345_RPR_S_C..
Soil	RPR_S_C1_k141_5939722	NRPS	13556	c174735_RPR_S_C..
Soil	RPR_S_C1_k141_6069318	terpene	24007	c31009_RPR_S_C..
Soil	RPR_S_C1_k141_6084594	terpene	20085	c85316_RPR_S_C..
Soil	RPR_S_C1_k141_6344473	NRPS-like	15638	c280342_RPR_S_C..
Soil	RPR_S_C1_k141_6408033	terpene	11959	c416704_RPR_S_C..
Soil	RPR_S_C1_k141_6556992	betalactone	16063	c344694_RPR_S_C..
Soil	RPR_S_C1_k141_6643110	terpene	21011	c145725_RPR_S_C..
Soil	RPR_S_C1_k141_6848283	NRPS	17354	c227526_RPR_S_C..
Soil	RPR_S_C1_k141_7054963	terpene	13397	c280129_RPR_S_C..
Soil	RPR_S_C1_k141_727798	hserlactone	20654	c53794_RPR_S_C..
Soil	RPR_S_C1_k141_7334748	CDPS	20660	c103801_RPR_S_C..
Soil	RPR_S_C1_k141_7840319	lanthipeptide	14325	c440700_RPR_S_C..
Soil	RPR_S_C1_k141_8110450	T1PKS	10672	c237727_RPR_S_C..
Soil	RPR_S_C1_k141_8164671	T3PKS	19683	c368975_RPR_S_C..
Soil	RPR_S_C1_k141_820146	terpene	25014	c283245_RPR_S_C..
Soil	RPR_S_C1_k141_8205613	NRPS-like	22345	c06579_RPR_S_C..
Soil	RPR_S_C1_k141_8209752	NRPS-like	35409	c03240_RPR_S_C..
Soil	RPR_S_C1_k141_8459734	lassopeptide	22866	c242476_RPR_S_C..
Soil	RPR_S_C1_k141_876378	ladderane	41224	c414027_RPR_S_C..
Soil	RPR_S_C2_k141_1067595	terpene	20828	c11340_RPR_S_C..
Soil	RPR_S_C2_k141_111702	NRPS-like	16686	c283258_RPR_S_C..
Soil	RPR_S_C2_k141_1349126	NRPS-like	28602	c300170_RPR_S_C..
Soil	RPR_S_C2_k141_1583309	T1PKS	30052	c411494_RPR_S_C..
Soil	RPR_S_C2_k141_187738	terpene	22022	c00017_RPR_S_C..
Soil	RPR_S_C2_k141_2006480	TfuA-related	21942	c166807_RPR_S_C..
Soil	RPR_S_C2_k141_2162943	bacteriocin	10423	c85696_RPR_S_C..
Soil	RPR_S_C2_k141_2186607	NRPS	13024	c129069_RPR_S_C..
Soil	RPR_S_C2_k141_2510936	NRPS-like	42559	c51592_RPR_S_C..
Soil	RPR_S_C2_k141_2526019	CDPS	10777	c83783_RPR_S_C..
Soil	RPR_S_C2_k141_2562972	terpene	11288	c223631_RPR_S_C..
Soil	RPR_S_C2_k141_259110	lanthipeptide	10311	c209193_RPR_S_C..
Soil	RPR_S_C2_k141_3440054	NRPS	14113	c148050_RPR_S_C..
Soil	RPR_S_C2_k141_3489508	ladderane	29814	c272837_RPR_S_C..
Soil	RPR_S_C2_k141_3564374	terpene	23064	c03038_RPR_S_C..
Soil	RPR_S_C2_k141_3606202	NRPS	12034	c120792_RPR_S_C..
Soil	RPR_S_C2_k141_3622123	T1PKS	16185	c162112_RPR_S_C..
Soil	RPR_S_C2_k141_4404987	T3PKS	11736	c344690_RPR_S_C..
Soil	RPR_S_C2_k141_4459329	bacteriocin	11054	c19487_RPR_S_C..
Soil	RPR_S_C2_k141_4526434	betalactone	15511	c203638_RPR_S_C..
Soil	RPR_S_C2_k141_4632030	T3PKS	41059	c01212_RPR_S_C..
Soil	RPR_S_C2_k141_5011593	lanthipeptide	24314	c91879_RPR_S_C..
Soil	RPR_S_C2_k141_5108951	NRPS	10819	c326778_RPR_S_C..
Soil	RPR_S_C2_k141_5170787	lanthipeptide	16842	c26648_RPR_S_C..
Soil	RPR_S_C2_k141_5184065	NRPS-like	25917	c74489_RPR_S_C..
Soil	RPR_S_C2_k141_5245737	terpene	13796	c250346_RPR_S_C..
Soil	RPR_S_C2_k141_5251163	lassopeptide	13169	c246918_RPR_S_C..
Soil	RPR_S_C2_k141_5268865	betalactone	27054	c319971_RPR_S_C..
Soil	RPR_S_C2_k141_5335926	T3PKS	26614	c428066_RPR_S_C..
Soil	RPR_S_C2_k141_554729	NRPS-like	10688	c71054_RPR_S_C..
Soil	RPR_S_C2_k141_5720561	ladderane	27929	c103830_RPR_S_C..
Soil	RPR_S_C2_k141_59069	hglE-KS	43771	c195842_RPR_S_C..
Soil	RPR_S_C2_k141_5927173	NRPS-like	12270	c146376_RPR_S_C..
Soil	RPR_S_C2_k141_6066417	terpene	21767	c79078_RPR_S_C..
Soil	RPR_S_C2_k141_6071705	terpene	15266	c81163_RPR_S_C..
Soil	RPR_S_C2_k141_6253794	terpene	20903	c95290_RPR_S_C..
Soil	RPR_S_C2_k141_6313876	NRPS-like	12522	c249931_RPR_S_C..
Soil	RPR_S_C2_k141_6333143	NRPS-like	15551	c288178_RPR_S_C..
Soil	RPR_S_C2_k141_6600220	ladderane	11790	c48423_RPR_S_C..
Soil	RPR_S_C2_k141_6672689	NRPS-like	42823	c241001_RPR_S_C..
Soil	RPR_S_C2_k141_6779342	T3PKS	35188	c37499_RPR_S_C..
Soil	RPR_S_C2_k141_6824490	NRPS	43696	c447790_RPR_S_C..
Soil	RPR_S_C2_k141_6878730	NRPS	11558	c341443_RPR_S_C..
Soil	RPR_S_C2_k141_7210853	terpene	20942	c271864_RPR_S_C..
Soil	RPR_S_C2_k141_7338603	hglE-KS	19563	c131397_RPR_S_C..
Soil	RPR_S_C2_k141_7812032	hglE-KS	16063	c396118_RPR_S_C..
Soil	RPR_S_C2_k141_7862923	terpene	14525	c83032_RPR_S_C..
Soil	RPR_S_C2_k141_8108532	phenazine	14183	c280203_RPR_S_C..
Soil	RPR_S_C2_k141_8254548	hserlactone	20654	c223490_RPR_S_C..
Soil	RPR_S_C2_k141_8307437	terpene	12408	c336062_RPR_S_C..
Soil	RPR_S_C2_k141_863649	NRPS	10568	c402338_RPR_S_C..
Soil	RPR_S_C2_k141_914009	NRPS-like	26770	c86849_RPR_S_C..
Saprolite	RPR_SA_A1_k141_1023461	T1PKS	38752	c406510_RPR_SA_..
Saprolite	RPR_SA_A1_k141_1026262	bacteriocin	10852	c374439_RPR_SA_..
Saprolite	RPR_SA_A1_k141_1036783	terpene	11627	c422236_RPR_SA_..
Saprolite	RPR_SA_A1_k141_1063914	lassopeptide	14951	c19112_RPR_SA_..
Saprolite	RPR_SA_A1_k141_1086306	bacteriocin	11026	c158669_RPR_SA_..
Saprolite	RPR_SA_A1_k141_1093786	cyanobactin	21956	c197223_RPR_SA_..
Saprolite	RPR_SA_A1_k141_1128861	terpene	12974	c366335_RPR_SA_..
Saprolite	RPR_SA_A1_k141_114568	T3PKS	41050	c34315_RPR_SA_..
Saprolite	RPR_SA_A1_k141_116559	T1PKS	40930	c47073_RPR_SA_..
Saprolite	RPR_SA_A1_k141_1169184	terpene	17900	c09288_RPR_SA_..
Saprolite	RPR_SA_A1_k141_1180802	bacteriocin	10882	c133269_RPR_SA_..
Saprolite	RPR_SA_A1_k141_1195851	terpene	18680	c167727_RPR_SA_..
Saprolite	RPR_SA_A1_k141_1201875	T1PKS	16523	c312180_RPR_SA_..
Saprolite	RPR_SA_A1_k141_1233619	lassopeptide	18956	c345670_RPR_SA_..
Saprolite	RPR_SA_A1_k141_1250975	NRPS-like	20354	c440322_RPR_SA_..
Saprolite	RPR_SA_A1_k141_1255610	terpene	19353	c460781_RPR_SA_..
Saprolite	RPR_SA_A1_k141_1260834	TfuA-related	20032	c513415_RPR_SA_..
Saprolite	RPR_SA_A1_k141_1273123	terpene	11857	c32405_RPR_SA_..
Saprolite	RPR_SA_A1_k141_1319215	terpene	14195	c253406_RPR_SA_..
Saprolite	RPR_SA_A1_k141_1334959	T1PKS	11654	c338877_RPR_SA_..
Saprolite	RPR_SA_A1_k141_1353902	resorcinol	15571	c408950_RPR_SA_..
Saprolite	RPR_SA_A1_k141_1422713	hserlactone	10460	c238215_RPR_SA_..
Saprolite	RPR_SA_A1_k141_1487826	NRPS	34922	c92143_RPR_SA_..
Saprolite	RPR_SA_A1_k141_1500617	lassopeptide	15539	c121752_RPR_SA_..
Saprolite	RPR_SA_A1_k141_1517651	NRPS	69940	c214164_RPR_SA_..
Saprolite	RPR_SA_A1_k141_1526405	NRPS	25856	c246465_RPR_SA_..
Saprolite	RPR_SA_A1_k141_1532593	lassopeptide	17822	c289298_RPR_SA_..
Saprolite	RPR_SA_A1_k141_1610045	T3PKS	36458	c129578_RPR_SA_..
Saprolite	RPR_SA_A1_k141_1610130	lanthipeptide	22745	c130419_RPR_SA_..
Saprolite	RPR_SA_A1_k141_1627924	other	22998	c266847_RPR_SA_..
Saprolite	RPR_SA_A1_k141_1632720	NRPS-like	27563	c275215_RPR_SA_..
Saprolite	RPR_SA_A1_k141_1638224	terpene	20436	c273317_RPR_SA_..
Saprolite	RPR_SA_A1_k141_1694336	NRPS-like	23024	c02011_RPR_SA_..
Saprolite	RPR_SA_A1_k141_172748	terpene	13957	c438868_RPR_SA_..
Saprolite	RPR_SA_A1_k141_1773997	T1PKS	13829	c418804_RPR_SA_..
Saprolite	RPR_SA_A1_k141_1796613	T1PKS	15595	c514110_RPR_SA_..
Saprolite	RPR_SA_A1_k141_1810564	NRPS-like	22852	c66365_RPR_SA_..
Saprolite	RPR_SA_A1_k141_1811734	betalactone	24862	c78044_RPR_SA_..
Saprolite	RPR_SA_A1_k141_1818874	T1PKS	23595	c120568_RPR_SA_..
Saprolite	RPR_SA_A1_k141_1864254	bacteriocin	10936	c343194_RPR_SA_..
Saprolite	RPR_SA_A1_k141_186892	NRPS	30259	c403825_RPR_SA_..
Saprolite	RPR_SA_A1_k141_187836	T1PKS	10737	c411920_RPR_SA_..
Saprolite	RPR_SA_A1_k141_1903111	NRPS-like	27812	c15218_RPR_SA_..
Saprolite	RPR_SA_A1_k141_1914444	T3PKS	10000	c69508_RPR_SA_..
Saprolite	RPR_SA_A1_k141_1926194	bacteriocin	13003	c124210_RPR_SA_..
Saprolite	RPR_SA_A1_k141_1975360	lassopeptide	16129	c366650_RPR_SA_..
Saprolite	RPR_SA_A1_k141_1983788	NRPS-like	12654	c389520_RPR_SA_..
Saprolite	RPR_SA_A1_k141_2019121	NRPS	26580	c64788_RPR_SA_..
Saprolite	RPR_SA_A1_k141_2025126	butyrolactone	10828	c103304_RPR_SA_..
Saprolite	RPR_SA_A1_k141_2066300	terpene	11987	c296687_RPR_SA_..
Saprolite	RPR_SA_A1_k141_2075565	NRPS-like	42889	c372601_RPR_SA_..
Saprolite	RPR_SA_A1_k141_2108946	NRPS	14540	c515724_RPR_SA_..
Saprolite	RPR_SA_A1_k141_2125302	terpene	11517	c53839_RPR_SA_..
Saprolite	RPR_SA_A1_k141_2166350	NRPS-like	23655	c316947_RPR_SA_..
Saprolite	RPR_SA_A1_k141_2166809	lanthipeptide	20504	c261943_RPR_SA_..
Saprolite	RPR_SA_A1_k141_219602	lanthipeptide	12631	c78641_RPR_SA_..
Saprolite	RPR_SA_A1_k141_2239301	NRPS	18744	c92968_RPR_SA_..
Saprolite	RPR_SA_A1_k141_2253384	lassopeptide	21457	c279883_RPR_SA_..
Saprolite	RPR_SA_A1_k141_2277122	PKS-like	12737	c297900_RPR_SA_..
Saprolite	RPR_SA_A1_k141_2330391	terpene	21008	c73974_RPR_SA_..
Saprolite	RPR_SA_A1_k141_2334194	T1PKS	44606	c38372_RPR_SA_..
Saprolite	RPR_SA_A1_k141_2339870	bacteriocin	11833	c85694_RPR_SA_..
Saprolite	RPR_SA_A1_k141_2354457	NRPS-like	17402	c166875_RPR_SA_..
Saprolite	RPR_SA_A1_k141_2355824	betalactone	30935	c204845_RPR_SA_..
Saprolite	RPR_SA_A1_k141_2362961	NRPS	42613	c199190_RPR_SA_..
Saprolite	RPR_SA_A1_k141_2363257	NRPS-like	32517	c312645_RPR_SA_..
Saprolite	RPR_SA_A1_k141_2369504	NRPS-like	16082	c241268_RPR_SA_..
Saprolite	RPR_SA_A1_k141_2402645	NRPS	16139	c377231_RPR_SA_..
Saprolite	RPR_SA_A1_k141_2483823	bacteriocin	10003	c252963_RPR_SA_..
Saprolite	RPR_SA_A1_k141_2509767	terpene	16794	c519009_RPR_SA_..
Saprolite	RPR_SA_A1_k141_2524993	T2PKS	21142	c429270_RPR_SA_..
Saprolite	RPR_SA_A1_k141_2526186	T1PKS	12936	c463349_RPR_SA_..
Saprolite	RPR_SA_A1_k141_2539814	NRPS-like	10353	c50671_RPR_SA_..
Saprolite	RPR_SA_A1_k141_2574864	NRPS-like	14080	c203831_RPR_SA_..
Saprolite	RPR_SA_A1_k141_2591225	indole	22270	c278031_RPR_SA_..
Saprolite	RPR_SA_A1_k141_2644743	T1PKS	11780	c23012_RPR_SA_..
Saprolite	RPR_SA_A1_k141_2646789	terpene	11626	c07746_RPR_SA_..
Saprolite	RPR_SA_A1_k141_2647373	phosphonate	26643	c30575_RPR_SA_..
Saprolite	RPR_SA_A1_k141_2654871	NRPS-like	25999	c75363_RPR_SA_..
Saprolite	RPR_SA_A1_k141_2670592	terpene	13209	c141869_RPR_SA_..
Saprolite	RPR_SA_A1_k141_2694454	NRPS	11706	c254841_RPR_SA_..
Saprolite	RPR_SA_A1_k141_2703584	terpene	13756	c313129_RPR_SA_..
Saprolite	RPR_SA_A1_k141_2712828	NRPS-like	24558	c351767_RPR_SA_..
Saprolite	RPR_SA_A1_k141_2736705	NRPS	32020	c461472_RPR_SA_..
Saprolite	RPR_SA_A1_k141_2754875	bacteriocin	10423	c55270_RPR_SA_..
Saprolite	RPR_SA_A1_k141_2778506	terpene	11676	c175167_RPR_SA_..
Saprolite	RPR_SA_A1_k141_2875554	terpene	10341	c125819_RPR_SA_..
Saprolite	RPR_SA_A1_k141_2892846	NRPS-like	19783	c201887_RPR_SA_..
Saprolite	RPR_SA_A1_k141_2894068	NRPS	23349	c207972_RPR_SA_..
Saprolite	RPR_SA_A1_k141_2897283	bacteriocin	10819	c240736_RPR_SA_..
Saprolite	RPR_SA_A1_k141_2901665	terpene	14129	c259894_RPR_SA_..
Saprolite	RPR_SA_A1_k141_2917546	NRPS	36717	c337661_RPR_SA_..
Saprolite	RPR_SA_A1_k141_2921603	T1PKS	46717	c372031_RPR_SA_..
Saprolite	RPR_SA_A1_k141_2957622	NRPS-like	31308	c512032_RPR_SA_..
Saprolite	RPR_SA_A1_k141_2977140	bacteriocin	10876	c89697_RPR_SA_..
Saprolite	RPR_SA_A1_k141_2980691	terpene	20849	c125411_RPR_SA_..
Saprolite	RPR_SA_A1_k141_3003013	terpene	13774	c226014_RPR_SA_..
Saprolite	RPR_SA_A1_k141_3048111	terpene	10919	c447428_RPR_SA_..
Saprolite	RPR_SA_A1_k141_3067206	bacteriocin	11905	c14299_RPR_SA_..
Saprolite	RPR_SA_A1_k141_3072347	NRPS	18928	c45292_RPR_SA_..
Saprolite	RPR_SA_A1_k141_3072423	lassopeptide	20389	c58908_RPR_SA_..
Saprolite	RPR_SA_A1_k141_3082847	NRPS	18047	c107731_RPR_SA_..
Saprolite	RPR_SA_A1_k141_3103957	NRPS	24417	c210290_RPR_SA_..
Saprolite	RPR_SA_A1_k141_3111409	NRPS	16523	c248917_RPR_SA_..
Saprolite	RPR_SA_A1_k141_3168843	T1PKS	33100	c497369_RPR_SA_..
Saprolite	RPR_SA_A1_k141_3175450	NRPS-like	12509	c03920_RPR_SA_..
Saprolite	RPR_SA_A1_k141_3198243	NRPS-like	20291	c156293_RPR_SA_..
Saprolite	RPR_SA_A1_k141_328432	lassopeptide	17617	c49313_RPR_SA_..
Saprolite	RPR_SA_A1_k141_3286787	terpene	12412	c41941_RPR_SA_..
Saprolite	RPR_SA_A1_k141_3323325	T1PKS	16543	c247209_RPR_SA_..
Saprolite	RPR_SA_A1_k141_3333196	terpene	13454	c278621_RPR_SA_..
Saprolite	RPR_SA_A1_k141_3333296	lassopeptide	10467	c311007_RPR_SA_..
Saprolite	RPR_SA_A1_k141_3344369	terpene	20849	c417216_RPR_SA_..
Saprolite	RPR_SA_A1_k141_336500	terpene	11386	c101884_RPR_SA_..
Saprolite	RPR_SA_A1_k141_3382450	lassopeptide	16046	c29295_RPR_SA_..
Saprolite	RPR_SA_A1_k141_3385177	T3PKS	28017	c35473_RPR_SA_..
Saprolite	RPR_SA_A1_k141_3389533	terpene	27637	c24670_RPR_SA_..
Saprolite	RPR_SA_A1_k141_3393080	T1PKS	33937	c47156_RPR_SA_..
Saprolite	RPR_SA_A1_k141_3401099	bacteriocin	10891	c91446_RPR_SA_..
Saprolite	RPR_SA_A1_k141_3401712	terpene	21944	c110099_RPR_SA_..
Saprolite	RPR_SA_A1_k141_3424143	NRPS	12788	c215246_RPR_SA_..
Saprolite	RPR_SA_A1_k141_3475325	NRPS	24411	c459018_RPR_SA_..
Saprolite	RPR_SA_A1_k141_3498539	NRPS-like	53669	c65630_RPR_SA_..
Saprolite	RPR_SA_A1_k141_3509184	phenazine	14582	c122151_RPR_SA_..
Saprolite	RPR_SA_A1_k141_3514834	T3PKS	10266	c138263_RPR_SA_..
Saprolite	RPR_SA_A1_k141_3572698	terpene	22364	c409226_RPR_SA_..
Saprolite	RPR_SA_A1_k141_3600308	T3PKS	41224	c54885_RPR_SA_..
Saprolite	RPR_SA_A1_k141_3601907	bacteriocin	10804	c92033_RPR_SA_..
Saprolite	RPR_SA_A1_k141_3603553	indole	13663	c41150_RPR_SA_..
Saprolite	RPR_SA_A1_k141_36057	terpene	20861	c198600_RPR_SA_..
Saprolite	RPR_SA_A1_k141_3611522	T3PKS	16279	c99203_RPR_SA_..
Saprolite	RPR_SA_A1_k141_361153	terpene	15783	c236240_RPR_SA_..
Saprolite	RPR_SA_A1_k141_3611636	bacteriocin	11878	c103242_RPR_SA_..
Saprolite	RPR_SA_A1_k141_3615862	other	18959	c125409_RPR_SA_..
Saprolite	RPR_SA_A1_k141_3620166	T1PKS	17096	c136642_RPR_SA_..
Saprolite	RPR_SA_A1_k141_3652953	lanthipeptide	20542	c285062_RPR_SA_..
Saprolite	RPR_SA_A1_k141_3682018	NRPS-like	34662	c414500_RPR_SA_..
Saprolite	RPR_SA_A1_k141_3691871	lassopeptide	22280	c455366_RPR_SA_..
Saprolite	RPR_SA_A1_k141_3692706	lanthipeptide	10043	c476269_RPR_SA_..
Saprolite	RPR_SA_A1_k141_3700995	NRPS	12546	c22719_RPR_SA_..
Saprolite	RPR_SA_A1_k141_3732675	phosphonate	19876	c171218_RPR_SA_..
Saprolite	RPR_SA_A1_k141_3745017	NRPS-like	31314	c232350_RPR_SA_..
Saprolite	RPR_SA_A1_k141_3857168	NRPS-like	21730	c255728_RPR_SA_..
Saprolite	RPR_SA_A1_k141_3873265	PKS-like	12177	c347589_RPR_SA_..
Saprolite	RPR_SA_A1_k141_3873566	LAP	12664	c519002_RPR_SA_..
Saprolite	RPR_SA_A1_k141_3883778	terpene	12000	c379630_RPR_SA_..
Saprolite	RPR_SA_A1_k141_3893065	T3PKS	13939	c421783_RPR_SA_..
Saprolite	RPR_SA_A1_k141_3909605	NRPS	13040	c504593_RPR_SA_..
Saprolite	RPR_SA_A1_k141_3916245	NRPS	16031	c31012_RPR_SA_..
Saprolite	RPR_SA_A1_k141_3929090	lanthipeptide	22640	c93104_RPR_SA_..
Saprolite	RPR_SA_A1_k141_3931691	hglE-KS	10097	c126068_RPR_SA_..
Saprolite	RPR_SA_A1_k141_3951017	proteusin	20684	c236313_RPR_SA_..
Saprolite	RPR_SA_A1_k141_3974920	T1PKS	30942	c335412_RPR_SA_..
Saprolite	RPR_SA_A1_k141_3981676	NRPS-like	43435	c378631_RPR_SA_..
Saprolite	RPR_SA_A1_k141_398306	lassopeptide	30426	c381931_RPR_SA_..
Saprolite	RPR_SA_A1_k141_3991983	arylpolyene	11477	c391388_RPR_SA_..
Saprolite	RPR_SA_A1_k141_4030516	NRPS-like	21962	c93739_RPR_SA_..
Saprolite	RPR_SA_A1_k141_4031357	bacteriocin	10825	c72243_RPR_SA_..
Saprolite	RPR_SA_A1_k141_4033246	NRPS	43295	c132673_RPR_SA_..
Saprolite	RPR_SA_A1_k141_4045120	T3PKS	28863	c148280_RPR_SA_..
Saprolite	RPR_SA_A1_k141_4048032	ladderane	12924	c187114_RPR_SA_..
Saprolite	RPR_SA_A1_k141_4106947	terpene	15412	c431268_RPR_SA_..
Saprolite	RPR_SA_A1_k141_4137574	TfuA-related	17870	c76766_RPR_SA_..
Saprolite	RPR_SA_A1_k141_4151522	transAT-PKS-like	56381	c153173_RPR_SA_..
Saprolite	RPR_SA_A1_k141_4152145	indole	17907	c168759_RPR_SA_..
Saprolite	RPR_SA_A1_k141_4168838	NRPS	39282	c244921_RPR_SA_..
Saprolite	RPR_SA_A1_k141_4185754	lanthipeptide	15448	c324902_RPR_SA_..
Saprolite	RPR_SA_A1_k141_4225700	NRPS	10182	c499129_RPR_SA_..
Saprolite	RPR_SA_A1_k141_4231644	terpene	21017	c05667_RPR_SA_..
Saprolite	RPR_SA_A1_k141_4233010	terpene	17419	c13375_RPR_SA_..
Saprolite	RPR_SA_A1_k141_4276889	NRPS	53394	c256511_RPR_SA_..
Saprolite	RPR_SA_A1_k141_4283532	T3PKS	26131	c288171_RPR_SA_..
Saprolite	RPR_SA_A1_k141_4297534	terpene	16382	c355671_RPR_SA_..
Saprolite	RPR_SA_A1_k141_430818	terpene	12631	c87858_RPR_SA_..
Saprolite	RPR_SA_A1_k141_4320621	indole	11255	c476378_RPR_SA_..
Saprolite	RPR_SA_A1_k141_4346910	LAP	12948	c82888_RPR_SA_..
Saprolite	RPR_SA_A1_k141_4357027	bacteriocin	10244	c125186_RPR_SA_..
Saprolite	RPR_SA_A1_k141_4360528	indole	16393	c147825_RPR_SA_..
Saprolite	RPR_SA_A1_k141_4365514	hserlactone	11687	c170215_RPR_SA_..
Saprolite	RPR_SA_A1_k141_4402018	lanthipeptide	15473	c410116_RPR_SA_..
Saprolite	RPR_SA_A1_k141_4438088	NRPS	23054	c513877_RPR_SA_..
Saprolite	RPR_SA_A1_k141_445805	hglE-KS	10172	c115342_RPR_SA_..
Saprolite	RPR_SA_A1_k141_4471856	hserlactone	10461	c279942_RPR_SA_..
Saprolite	RPR_SA_A1_k141_4472039	bacteriocin	12758	c169645_RPR_SA_..
Saprolite	RPR_SA_A1_k141_4518258	terpene	15341	c434320_RPR_SA_..
Saprolite	RPR_SA_A1_k141_4534839	NRPS-like	25935	c493004_RPR_SA_..
Saprolite	RPR_SA_A1_k141_4551888	terpene	12279	c24096_RPR_SA_..
Saprolite	RPR_SA_A1_k141_4557458	TfuA-related	16274	c518307_RPR_SA_..
Saprolite	RPR_SA_A1_k141_4559969	terpene	12132	c71736_RPR_SA_..
Saprolite	RPR_SA_A1_k141_4564431	T1PKS	23123	c110031_RPR_SA_..
Saprolite	RPR_SA_A1_k141_4576459	NRPS-like	25883	c204216_RPR_SA_..
Saprolite	RPR_SA_A1_k141_4582042	lassopeptide	12678	c219456_RPR_SA_..
Saprolite	RPR_SA_A1_k141_458228	terpene	22104	c211912_RPR_SA_..
Saprolite	RPR_SA_A1_k141_4591629	bacteriocin	10843	c235329_RPR_SA_..
Saprolite	RPR_SA_A1_k141_459303	phosphonate	22559	c191005_RPR_SA_..
Saprolite	RPR_SA_A1_k141_4608877	T1PKS	31077	c338092_RPR_SA_..
Saprolite	RPR_SA_A1_k141_465316	bacteriocin	10915	c234695_RPR_SA_..
Saprolite	RPR_SA_A1_k141_4704487	terpene	10920	c300069_RPR_SA_..
Saprolite	RPR_SA_A1_k141_4718643	betalactone	13740	c350455_RPR_SA_..
Saprolite	RPR_SA_A1_k141_4759720	terpene	20702	c07341_RPR_SA_..
Saprolite	RPR_SA_A1_k141_4763239	T1PKS	33063	c44850_RPR_SA_..
Saprolite	RPR_SA_A1_k141_4779769	terpene	12682	c151731_RPR_SA_..
Saprolite	RPR_SA_A1_k141_4789720	bacteriocin	10577	c177825_RPR_SA_..
Saprolite	RPR_SA_A1_k141_4829973	terpene	17963	c374843_RPR_SA_..
Saprolite	RPR_SA_A1_k141_4837473	NRPS-like	18318	c412492_RPR_SA_..
Saprolite	RPR_SA_A1_k141_4868504	T3PKS	31802	c18474_RPR_SA_..
Saprolite	RPR_SA_A1_k141_4876085	resorcinol	25657	c89353_RPR_SA_..
Saprolite	RPR_SA_A1_k141_4893256	terpene	11485	c166349_RPR_SA_..
Saprolite	RPR_SA_A1_k141_4895168	arylpolyene	21284	c174810_RPR_SA_..
Saprolite	RPR_SA_A1_k141_4919140	NRPS-like	40013	c356789_RPR_SA_..
Saprolite	RPR_SA_A1_k141_4933597	ectoine	10411	c347978_RPR_SA_..
Saprolite	RPR_SA_A1_k141_4937772	terpene	20140	c410195_RPR_SA_..
Saprolite	RPR_SA_A1_k141_4948019	NRPS	22428	c415215_RPR_SA_..
Saprolite	RPR_SA_A1_k141_4970025	T3PKS	41065	c35026_RPR_SA_..
Saprolite	RPR_SA_A1_k141_4986829	terpene	14730	c92694_RPR_SA_..
Saprolite	RPR_SA_A1_k141_4993902	NRPS-like	13101	c162320_RPR_SA_..
Saprolite	RPR_SA_A1_k141_5003138	T3PKS	24253	c178358_RPR_SA_..
Saprolite	RPR_SA_A1_k141_5008259	terpene	13617	c236286_RPR_SA_..
Saprolite	RPR_SA_A1_k141_547860	T1PKS	14608	c103102_RPR_SA_..
Saprolite	RPR_SA_A1_k141_563560	T3PKS	14232	c180427_RPR_SA_..
Saprolite	RPR_SA_A1_k141_639067	terpene	14076	c74138_RPR_SA_..
Saprolite	RPR_SA_A1_k141_643534	terpene	19652	c57175_RPR_SA_..
Saprolite	RPR_SA_A1_k141_654808	NRPS-like	42457	c95851_RPR_SA_..
Saprolite	RPR_SA_A1_k141_670119	bacteriocin	10789	c185047_RPR_SA_..
Saprolite	RPR_SA_A1_k141_788915	terpene	39982	c250442_RPR_SA_..
Saprolite	RPR_SA_A1_k141_790878	NRPS-like	11883	c300660_RPR_SA_..
Saprolite	RPR_SA_A1_k141_803119	T3PKS	22411	c331871_RPR_SA_..
Saprolite	RPR_SA_A1_k141_849115	T2PKS	60419	c50488_RPR_SA_..
Saprolite	RPR_SA_A1_k141_849200	T1PKS	12648	c06311_RPR_SA_..
Saprolite	RPR_SA_A1_k141_851760	terpene	13402	c13192_RPR_SA_..
Saprolite	RPR_SA_A1_k141_874960	terpene	13089	c518371_RPR_SA_..
Saprolite	RPR_SA_A1_k141_895949	terpene	16096	c238175_RPR_SA_..
Saprolite	RPR_SA_A1_k141_91555	T1PKS	14338	c453080_RPR_SA_..
Saprolite	RPR_SA_A1_k141_951703	bacteriocin	11269	c11157_RPR_SA_..
Saprolite	RPR_SA_A1_k141_990695	T3PKS	13374	c204075_RPR_SA_..
Saprolite	RPR_SA_A1_k141_991408	lassopeptide	12531	c206545_RPR_SA_..
Saprolite	RPR_SA_A2_k141_1010141	NRPS	14311	c348563_RPR_SA_..
Saprolite	RPR_SA_A2_k141_1059176	terpene	11402	c41529_RPR_SA_..
Saprolite	RPR_SA_A2_k141_1094105	T3PKS	37110	c188861_RPR_SA_..
Saprolite	RPR_SA_A2_k141_111606	betalactone	19608	c63376_RPR_SA_..
Saprolite	RPR_SA_A2_k141_111631	terpene	15125	c63630_RPR_SA_..
Saprolite	RPR_SA_A2_k141_1168262	terpene	16438	c63228_RPR_SA_..
Saprolite	RPR_SA_A2_k141_1173288	bacteriocin	10467	c46983_RPR_SA_..
Saprolite	RPR_SA_A2_k141_117715	betalactone	16085	c55801_RPR_SA_..
Saprolite	RPR_SA_A2_k141_117823	arylpolyene	13662	c56407_RPR_SA_..
Saprolite	RPR_SA_A2_k141_1219507	transAT-PKS-like	14459	c292867_RPR_SA_..
Saprolite	RPR_SA_A2_k141_1240600	NRPS	24174	c376550_RPR_SA_..
Saprolite	RPR_SA_A2_k141_1289242	terpene	21044	c119442_RPR_SA_..
Saprolite	RPR_SA_A2_k141_1289358	NRPS	12937	c108068_RPR_SA_..
Saprolite	RPR_SA_A2_k141_1304540	T1PKS	18326	c186773_RPR_SA_..
Saprolite	RPR_SA_A2_k141_1342740	lanthipeptide	11667	c389153_RPR_SA_..
Saprolite	RPR_SA_A2_k141_1374930	TfuA-related	13166	c30255_RPR_SA_..
Saprolite	RPR_SA_A2_k141_1379900	T1PKS	25192	c28468_RPR_SA_..
Saprolite	RPR_SA_A2_k141_1390905	terpene	20267	c516311_RPR_SA_..
Saprolite	RPR_SA_A2_k141_139159	lassopeptide	18461	c178420_RPR_SA_..
Saprolite	RPR_SA_A2_k141_1422538	T3PKS	19321	c244913_RPR_SA_..
Saprolite	RPR_SA_A2_k141_146624	LAP	35236	c212868_RPR_SA_..
Saprolite	RPR_SA_A2_k141_1481349	ladderane	41227	c12046_RPR_SA_..
Saprolite	RPR_SA_A2_k141_1509140	NRPS-like	28027	c183609_RPR_SA_..
Saprolite	RPR_SA_A2_k141_1512305	lassopeptide	22364	c176910_RPR_SA_..
Saprolite	RPR_SA_A2_k141_1539712	bacteriocin	10882	c322678_RPR_SA_..
Saprolite	RPR_SA_A2_k141_1580644	terpene	10331	c498743_RPR_SA_..
Saprolite	RPR_SA_A2_k141_1591566	NRPS	37928	c28977_RPR_SA_..
Saprolite	RPR_SA_A2_k141_1598444	lassopeptide	24390	c92623_RPR_SA_..
Saprolite	RPR_SA_A2_k141_1599718	terpene	13231	c65976_RPR_SA_..
Saprolite	RPR_SA_A2_k141_1614175	NRPS	10042	c149599_RPR_SA_..
Saprolite	RPR_SA_A2_k141_1630264	lassopeptide	23434	c229546_RPR_SA_..
Saprolite	RPR_SA_A2_k141_1658128	betalactone	22790	c367149_RPR_SA_..
Saprolite	RPR_SA_A2_k141_1716333	lassopeptide	13868	c142306_RPR_SA_..
Saprolite	RPR_SA_A2_k141_1729475	lanthipeptide	12556	c219836_RPR_SA_..
Saprolite	RPR_SA_A2_k141_1736544	terpene	10685	c237845_RPR_SA_..
Saprolite	RPR_SA_A2_k141_1747071	LAP	22052	c317240_RPR_SA_..
Saprolite	RPR_SA_A2_k141_1801515	bacteriocin	10873	c38737_RPR_SA_..
Saprolite	RPR_SA_A2_k141_1806053	indole	13473	c64058_RPR_SA_..
Saprolite	RPR_SA_A2_k141_1819304	bacteriocin	10768	c128012_RPR_SA_..
Saprolite	RPR_SA_A2_k141_1826352	T1PKS	25721	c151339_RPR_SA_..
Saprolite	RPR_SA_A2_k141_1833648	NRPS	10059	c189135_RPR_SA_..
Saprolite	RPR_SA_A2_k141_1834109	bacteriocin	10891	c191845_RPR_SA_..
Saprolite	RPR_SA_A2_k141_1867078	NRPS-like	33545	c361275_RPR_SA_..
Saprolite	RPR_SA_A2_k141_1870131	terpene	16124	c377765_RPR_SA_..
Saprolite	RPR_SA_A2_k141_1908091	terpene	10451	c29012_RPR_SA_..
Saprolite	RPR_SA_A2_k141_1914675	bacteriocin	10804	c92393_RPR_SA_..
Saprolite	RPR_SA_A2_k141_1934562	bacteriocin	10918	c177157_RPR_SA_..
Saprolite	RPR_SA_A2_k141_1944619	other	29023	c241710_RPR_SA_..
Saprolite	RPR_SA_A2_k141_1967081	lanthipeptide	15625	c328965_RPR_SA_..
Saprolite	RPR_SA_A2_k141_1980808	bacteriocin	10867	c403600_RPR_SA_..
Saprolite	RPR_SA_A2_k141_2010115	lassopeptide	16758	c04523_RPR_SA_..
Saprolite	RPR_SA_A2_k141_2020880	terpene	15592	c167578_RPR_SA_..
Saprolite	RPR_SA_A2_k141_2040059	terpene	16315	c174584_RPR_SA_..
Saprolite	RPR_SA_A2_k141_2056833	T3PKS	10021	c263751_RPR_SA_..
Saprolite	RPR_SA_A2_k141_2089332	NRPS-like	11403	c418554_RPR_SA_..
Saprolite	RPR_SA_A2_k141_211878	NRPS	10133	c10135_RPR_SA_..
Saprolite	RPR_SA_A2_k141_213292	T1PKS	27290	c18593_RPR_SA_..
Saprolite	RPR_SA_A2_k141_216398	terpene	20752	c21862_RPR_SA_..
Saprolite	RPR_SA_A2_k141_2222157	NRPS-like	40282	c16609_RPR_SA_..
Saprolite	RPR_SA_A2_k141_2235007	bacteriocin	11911	c129328_RPR_SA_..
Saprolite	RPR_SA_A2_k141_2247520	terpene	18009	c156845_RPR_SA_..
Saprolite	RPR_SA_A2_k141_2249894	T3PKS	41062	c171318_RPR_SA_..
Saprolite	RPR_SA_A2_k141_2276499	thiopeptide	17261	c347983_RPR_SA_..
Saprolite	RPR_SA_A2_k141_2287636	thiopeptide	18877	c360690_RPR_SA_..
Saprolite	RPR_SA_A2_k141_229234	NRPS	32496	c79315_RPR_SA_..
Saprolite	RPR_SA_A2_k141_2307709	T3PKS	10661	c459498_RPR_SA_..
Saprolite	RPR_SA_A2_k141_2326728	T1PKS	15679	c40569_RPR_SA_..
Saprolite	RPR_SA_A2_k141_2352070	terpene	26392	c144069_RPR_SA_..
Saprolite	RPR_SA_A2_k141_2355570	lanthipeptide	22745	c165862_RPR_SA_..
Saprolite	RPR_SA_A2_k141_2386586	other	22310	c341593_RPR_SA_..
Saprolite	RPR_SA_A2_k141_2405880	NRPS	37089	c442651_RPR_SA_..
Saprolite	RPR_SA_A2_k141_2417904	siderophore	11019	c446294_RPR_SA_..
Saprolite	RPR_SA_A2_k141_2437730	NRPS	15346	c31600_RPR_SA_..
Saprolite	RPR_SA_A2_k141_2454133	T3PKS	13271	c148051_RPR_SA_..
Saprolite	RPR_SA_A2_k141_2455238	LAP	12634	c137736_RPR_SA_..
Saprolite	RPR_SA_A2_k141_2506825	NRPS	36271	c385142_RPR_SA_..
Saprolite	RPR_SA_A2_k141_2537986	NRPS-like	20546	c04663_RPR_SA_..
Saprolite	RPR_SA_A2_k141_2544036	NRPS-like	19655	c70496_RPR_SA_..
Saprolite	RPR_SA_A2_k141_2551942	indole	21398	c87444_RPR_SA_..
Saprolite	RPR_SA_A2_k141_2616997	T3PKS	18460	c400603_RPR_SA_..
Saprolite	RPR_SA_A2_k141_2660522	NRPS-like	31689	c96133_RPR_SA_..
Saprolite	RPR_SA_A2_k141_2664302	bacteriocin	10804	c131924_RPR_SA_..
Saprolite	RPR_SA_A2_k141_2688585	terpene	11509	c256832_RPR_SA_..
Saprolite	RPR_SA_A2_k141_2709398	T3PKS	11744	c373796_RPR_SA_..
Saprolite	RPR_SA_A2_k141_2725878	betalactone	28462	c456363_RPR_SA_..
Saprolite	RPR_SA_A2_k141_2763672	NRPS-like	43435	c128697_RPR_SA_..
Saprolite	RPR_SA_A2_k141_2770753	terpene	10601	c130547_RPR_SA_..
Saprolite	RPR_SA_A2_k141_2774511	NRPS	11948	c146544_RPR_SA_..
Saprolite	RPR_SA_A2_k141_2837141	indole	23123	c439294_RPR_SA_..
Saprolite	RPR_SA_A2_k141_2871878	terpene	24957	c106495_RPR_SA_..
Saprolite	RPR_SA_A2_k141_2875572	T1PKS	11477	c128355_RPR_SA_..
Saprolite	RPR_SA_A2_k141_2877439	T3PKS	14504	c124428_RPR_SA_..
Saprolite	RPR_SA_A2_k141_2975843	bacteriocin	10918	c116071_RPR_SA_..
Saprolite	RPR_SA_A2_k141_2998389	T1PKS	46139	c208133_RPR_SA_..
Saprolite	RPR_SA_A2_k141_3021837	terpene	10486	c341311_RPR_SA_..
Saprolite	RPR_SA_A2_k141_3071130	T3PKS	15700	c48849_RPR_SA_..
Saprolite	RPR_SA_A2_k141_3146569	bacteriocin	10918	c418883_RPR_SA_..
Saprolite	RPR_SA_A2_k141_3176640	bacteriocin	10810	c32952_RPR_SA_..
Saprolite	RPR_SA_A2_k141_3189711	bacteriocin	10804	c104821_RPR_SA_..
Saprolite	RPR_SA_A2_k141_3250862	NRPS-like	19916	c409581_RPR_SA_..
Saprolite	RPR_SA_A2_k141_3286305	NRPS-like	21858	c59422_RPR_SA_..
Saprolite	RPR_SA_A2_k141_3293044	lanthipeptide	20501	c95947_RPR_SA_..
Saprolite	RPR_SA_A2_k141_3295271	transAT-PKS	10446	c107749_RPR_SA_..
Saprolite	RPR_SA_A2_k141_332311	terpene	10571	c139322_RPR_SA_..
Saprolite	RPR_SA_A2_k141_3410878	betalactone	11085	c165142_RPR_SA_..
Saprolite	RPR_SA_A2_k141_342154	terpene	19282	c137829_RPR_SA_..
Saprolite	RPR_SA_A2_k141_3488273	indole	19175	c06347_RPR_SA_..
Saprolite	RPR_SA_A2_k141_3503689	indole	21398	c89758_RPR_SA_..
Saprolite	RPR_SA_A2_k141_3511040	LAP	21673	c133109_RPR_SA_..
Saprolite	RPR_SA_A2_k141_3540130	lassopeptide	21330	c274862_RPR_SA_..
Saprolite	RPR_SA_A2_k141_3571770	T2PKS	39572	c483167_RPR_SA_..
[truncated: 317 more rows]

## Sheet: Supplementary Table 6
Supplementary Table 6. all BGCs (>10kbp) from the dereplicated genome set
[truncated: 458 more rows]

[truncated: 1 more sheets: Supplementary Table 7]
